# Supplementary material for: Mobile Type VI secretion system loci of the gut Bacteroidales display extensive intra-ecosystem transfer, multi-species spread and geographical clustering
Source: PLoS Genet. 2021 Apr 26;17(4):e1009541. doi: 10.1371/journal.pgen.1009541 (PMC8102008; doi:10.1371/journal.pgen.1009541)
Supplement: S5 Table — A. Complete GA1 and GA2 fixation in cases where only one strain per species is present in the community (for this table we only included strains with at least 4 related isolates). B. Partial GA2 fixation in cases where only one strain per species is present in the community. C. GA1 and GA2 spread in cases where more than one unrelated strain per species is present in the community. Isolates were classified into strain groups, each designated by a different letter. (XLSX) [file pgen.1009541.s007.xlsx]

## Sheet: Table S5A
Table S5A. Complete GA1 and GA2 fixation in cases where only one strain per species is present in the community (for this table we only included strains with at least 4 related isolates).
subject	species	no. related isolates	GA1	GA2
af	Bacteroides caccae	4	y
af	Bacteroides fragilis	22	y
av	Bacteroides fragilis	5	y
bf	Bacteroides fragilis	9	y
cx	Bacteroides ovatus	22	y
cx	Bacteroides uniformis	6	y
af	Bacteroides stercoris	4		a
am	Bacteroides fragilis	68		b
am	Bacteroides xylanisolvens	10		b
am	Parabacteroides merdae	11		b

## Sheet: Table S5B
Table S5B. Partial GA2 fixation in cases where only one strain per species is present in the community.
		# of related strains with GA2
subject	species	present	absent
af	Bacteroides uniformis	1 (b)	3
bj	Bacteroides vulgatus	2 (b)	3
bq	Bacteroides uniformis	60 (d)	6

## Sheet: Table S5C
Table S5C. GA1 and GA2 spread in cases where more than one unrelated strain per species is present in the community. Isolates were classified into strain groups, each designated by a different letter.
			strain	no. isolates
subject	strain	taxonomy	group	in group	GA1	GA2
af	BIOML-A15	Bacteroides ovatus	A	5
af	BIOML-A13	Bacteroides ovatus	B	30		c
af	BIOML-A1	Parabacteroides merdae	A	8	y
af	BIOML-A3	Parabacteroides merdae	B	3		b
af	BIOML-A4	Parabacteroides merdae	C	1	y
am	BIOML-A38	Bacteroides ovatus	A	89		b
am	BIOML-A84	Bacteroides ovatus	B	1		b
am	BIOML-A110	Bacteroides ovatus	C	2		truncated
am	BIOML-A46	Bacteroides vulgatus	A	6		b
am	BIOML-A11	Bacteroides vulgatus	B	76	y, 2 truncated	b, 4 truncated
av	BIOML-A11	Bacteroides uniformis	A	2	y
av	BIOML-A12	Bacteroides uniformis	B	5
av	BIOML-A106	Bacteroides vulgatus	A	2	y
av	BIOML-A97	Bacteroides vulgatus	B	7	y
av	BIOML-A105	Bacteroides vulgatus	B	1
bf	BIOML-A153	Bacteroides ovatus	A	1	y
bf	BIOML-A154	Bacteroides ovatus	B	5
bf	BIOML-A19	Bacteroides uniformis	A	1	y
bf	BIOML-A20	Bacteroides uniformis	B	4
bf	BIOML-A24	Bacteroides uniformis	C	10		a
bf	BIOML-A26	Bacteroides uniformis	C	1		a, truncated
bq	BIOML-A26	Bacteroides dorei	A	18		b
bq	BIOML-A17	Bacteroides dorei	B	1
bq	BIOML-A25	Bacteroides dorei	C	1		b, d
cx	BIOML-A16	Bacteroides stercoris	A	6
cx	BIOML-A18	Bacteroides stercoris	B	1	y
