# Supplementary material for: Mobile Type VI secretion system loci of the gut Bacteroidales display extensive intra-ecosystem transfer, multi-species spread and geographical clustering
Source: PLoS Genet. 2021 Apr 26;17(4):e1009541. doi: 10.1371/journal.pgen.1009541 (PMC8102008; doi:10.1371/journal.pgen.1009541)
Supplement: S7 Table — (XLSX) [file pgen.1009541.s009.xlsx]

## Sheet: T6SS loci numbers by country
Table S7. T6SS loci numbers by country
				GA1		GA2a		GA2b		GA2c		GA2d		GA2e		GA3
Country	samples analyzed	percent of set total		counts	percent	counts	percent	counts	percent	counts	percent	counts	percent	counts	percent	counts	percent
Denmark	85	0.0481041		10	0.117647	3	0.0352941	3	0.0352941	2	0.0235294	1	0.0117647
Ethiopia	50	0.0282965		3	0.06			1	0.02							6	0.12
Fiji	172	0.0973401		9	0.0523256	1	0.00581395	5	0.0290698	11	0.0639535					11	0.0639535
Ghana	44	0.024901		3	0.0681818			2	0.0454545	4	0.0909091	2	0.0454545			7	0.159091
Italy	19	0.0107527		2	0.105263	2	0.105263	4	0.210526
Japan	614	0.347482		305	0.496743	105	0.17101	267	0.434853	23	0.0374593	15	0.02443			94	0.153094
Madagascar	112	0.0633843														3	0.0267857
China/Mongolia	110	0.0622524		6	0.0545455	25	0.227273	2	0.0181818	7	0.0636364					22	0.2
Peru	36	0.0203735
Spain	39	0.0220713		6	0.153846	2	0.0512821	8	0.205128	2	0.0512821					1	0.025641
Sweden	145	0.08206		28	0.193103	21	0.144828	17	0.117241	7	0.0482759	3	0.0206897			6	0.0413793
Tanzania	94	0.0531975		5	0.0531915	4	0.0425532	1	0.0106383			1	0.0106383			11	0.117021
Thailand	15	0.00848896		1	0.0666667			1	0.0666667	1	0.0666667	1	0.0666667
USA	232	0.131296		105	0.452586	39	0.168103	49	0.211207	9	0.0387931	2	0.00862069			36	0.155172
	1767	1		483	0.273345	202	0.114318	360	0.203735	66	0.0373514	25	0.0141483	0	0	197	0.111488
				any GA2			any T6SS
Country	samples analyzed	percent of set total		counts	percent		counts	percent
Denmark	85	0.0481041		9	0.105882		19	0.223529
Ethiopia	50	0.0282965		1	0.02		10	0.2
Fiji	172	0.0973401		17	0.0988372		37	0.215116
Ghana	44	0.024901		8	0.181818		18	0.409091
Italy	19	0.0107527		6	0.315789		8	0.421053
Japan	614	0.347482		410	0.667752		809	1.31759
Madagascar	112	0.0633843					3	0.0267857
China/Mongolia	110	0.0622524		34	0.309091		62	0.563636
Peru	36	0.0203735
Spain	39	0.0220713		12	0.307692		19	0.487179
Sweden	145	0.08206		48	0.331034		82	0.565517
Tanzania	94	0.0531975		6	0.0638298		22	0.234043
Thailand	15	0.00848896		3	0.2		4	0.266667
USA	232	0.131296		99	0.426724		240	1.03448
	1767	1		653	0.369553		1333	0.754386

## Sheet: T6SS loci numbers by data set
Table S7. T6SS loci numbers by metagenomic dataset
					GA1		GA2a		GA2b		GA2c		GA2d		GA2e		GA3
set no	set name	samples analyzed	percent of set total		count	percent	count	percent	count	percent	count	percent	count	percent	count	percent	count	percent
1	China_Liu_PRJNA328899	110	0.0622524		6	0.0545455	25	0.227273	2	0.0181818	7	0.0636364					22	0.2
2	Ethiopia_Tett_PRJNA504891	50	0.0282965		3	0.06			1	0.02							6	0.12
3	Europeans_Qin_PRJEB2054	124	0.0701754		16	0.129032	5	0.0403226	11	0.0887097	4	0.0322581	1	0.00806452			1	0.00806452
4	Fiji_Brito_PRJNA217052	172	0.0973401		9	0.0523256	1	0.00581395	5	0.0290698	11	0.0639535					11	0.0639535
5	Ghana_Tett_PRJNA529124	44	0.024901		3	0.0681818			2	0.0454545	4	0.0909091	2	0.0454545			7	0.159091
6	Italy_Tanzania_Rampelli_PRJNA278393	38	0.0215054		1	0.0263158	1	0.0263158	3	0.0789474
7	Italy_DAmico_PRJNA525982	8	0.00452745		1	0.125	1	0.125	1	0.125
8	Japan_Yachida_PRJDB4176	614	0.347482		305	0.496743	105	0.17101	267	0.434853	23	0.0374593	15	0.02443			94	0.153094
9	Madagascar_Pasolli_PRJNA485056	112	0.0633843														3	0.0267857
10	Peru_USA_Obregon_PRJNA268964	58	0.032824		8	0.137931	5	0.0862069	3	0.0517241			2	0.0344828			2	0.0344828
11	Sweden_Karlsson_PRJEB1786	145	0.08206		28	0.193103	21	0.144828	17	0.117241	7	0.0482759	3	0.0206897			6	0.0413793
12	Tanzania_Tett_PRJNA529400	67	0.0379174		5	0.0746269	4	0.0597015	1	0.0149254			1	0.0149254			11	0.164179
13	Thailand_Vangay_PRJEB28687	55	0.0311262		12	0.218182	4	0.0727273	4	0.0727273	3	0.0545455	1	0.0181818			9	0.163636
14	USA_Lloyd-Price_PRJNA389280.most.reads	130	0.073571		72	0.553846	26	0.2	32	0.246154	3	0.0230769					18	0.138462
15	USA_Flannery_PRJNA496479	40	0.0226372		14	0.35	4	0.1	11	0.275	4	0.1					7	0.175
		1767	1		483	0.273345	202	0.114318	360	0.203735	66	0.0373514	25	0.0141483	0	0	197	0.111488
					any GA2			any T6SS
set no	set name	samples analyzed	percent of set total		count	percent		count	percent
1	China_Liu_PRJNA328899	110	0.0622524		34	0.309091		62	0.563636
2	Ethiopia_Tett_PRJNA504891	50	0.0282965		1	0.02		10	0.2
3	Europeans_Qin_PRJEB2054	124	0.0701754		21	0.169355		38	0.306452
4	Fiji_Brito_PRJNA217052	172	0.0973401		17	0.0988372		37	0.215116
5	Ghana_Tett_PRJNA529124	44	0.024901		8	0.181818		18	0.409091
6	Italy_Tanzania_Rampelli_PRJNA278393	38	0.0215054		4	0.105263		5	0.131579
7	Italy_DAmico_PRJNA525982	8	0.00452745		2	0.25		3	0.375
8	Japan_Yachida_PRJDB4176	614	0.347482		410	0.667752		809	1.31759
9	Madagascar_Pasolli_PRJNA485056	112	0.0633843					3	0.0267857
10	Peru_USA_Obregon_PRJNA268964	58	0.032824		10	0.172414		20	0.344828
11	Sweden_Karlsson_PRJEB1786	145	0.08206		48	0.331034		82	0.565517
12	Tanzania_Tett_PRJNA529400	67	0.0379174		6	0.0895522		22	0.328358
13	Thailand_Vangay_PRJEB28687	55	0.0311262		12	0.218182		33	0.6
14	USA_Lloyd-Price_PRJNA389280.most.reads	130	0.073571		61	0.469231		151	1.16154
15	USA_Flannery_PRJNA496479	40	0.0226372		19	0.475		40	1
		1767	1		653	0.369553		1333	0.754386

## Sheet: all data
Table S7. All individual data.
1,767 subjects		% Bacteroides					GA1				GA2a				GA2b				GA2c				GA2d				Ga2e				GA3
collection_name	subject id	vs. % Prevotella	accession	country	health		percent coverage (≥ 75)	avg fold coverage (≥ 5)	assigned reads (≥ 20)		percent coverage (≥ 75)	avg fold coverage (≥ 5)	assigned reads (≥ 20)		percent coverage (≥ 75)	avg fold coverage (≥ 5)	assigned reads (≥ 20)		percent coverage (≥ 75)	avg fold coverage (≥ 5)	assigned reads (≥ 20)		percent coverage (≥ 75)	avg fold coverage (≥ 5)	assigned reads (≥ 20)		percent coverage (≥ 75)	avg fold coverage (≥ 5)	assigned reads (≥ 20)		percent coverage (≥ 75)	avg fold coverage (≥ 5)	assigned reads (≥ 20)
China_Liu_PRJNA328899	Sample_001	0.20 vs 24.14	PRJNA328899	Mongolia/China	healthy
China_Liu_PRJNA328899	Sample_002	0.21 vs 11.62	PRJNA328899	Mongolia/China	healthy
China_Liu_PRJNA328899	Sample_003	0.15 vs 31.89	PRJNA328899	Mongolia/China	healthy
China_Liu_PRJNA328899	Sample_004	1.76 vs 8.47	PRJNA328899	Mongolia/China	healthy
China_Liu_PRJNA328899	Sample_005	39.66 vs 0.15	PRJNA328899	Mongolia/China	healthy						100	404.728	55073
China_Liu_PRJNA328899	Sample_006	0.05 vs 3.65	PRJNA328899	Mongolia/China	healthy
China_Liu_PRJNA328899	Sample_007	39.69 vs 0.83	PRJNA328899	Mongolia/China	healthy
China_Liu_PRJNA328899	Sample_008	9.22 vs 13.08	PRJNA328899	Mongolia/China	healthy
China_Liu_PRJNA328899	Sample_009	8.25 vs 17.37	PRJNA328899	Mongolia/China	healthy
China_Liu_PRJNA328899	Sample_010	0.71 vs 7.79	PRJNA328899	Mongolia/China	healthy
China_Liu_PRJNA328899	Sample_011	0.59 vs 43.66	PRJNA328899	Mongolia/China	healthy
China_Liu_PRJNA328899	Sample_012	8.63 vs 1.05	PRJNA328899	Mongolia/China	healthy
China_Liu_PRJNA328899	Sample_013	0.39 vs 40.28	PRJNA328899	Mongolia/China	healthy
China_Liu_PRJNA328899	Sample_014	0.12 vs 4.80	PRJNA328899	Mongolia/China	healthy
China_Liu_PRJNA328899	Sample_015	2.93 vs 42.61	PRJNA328899	Mongolia/China	healthy
China_Liu_PRJNA328899	Sample_016	0.19 vs 30.79	PRJNA328899	Mongolia/China	healthy
China_Liu_PRJNA328899	Sample_017	10.05 vs 0.19	PRJNA328899	Mongolia/China	healthy		100	97.582	12498		97.5805	8.8829	1210
China_Liu_PRJNA328899	Sample_018	0.89 vs 11.66	PRJNA328899	Mongolia/China	healthy
China_Liu_PRJNA328899	Sample_019	0.40 vs 12.77	PRJNA328899	Mongolia/China	healthy
China_Liu_PRJNA328899	Sample_020	0.35 vs 35.87	PRJNA328899	Mongolia/China	healthy
China_Liu_PRJNA328899	Sample_021	0.37 vs 57.55	PRJNA328899	Mongolia/China	healthy
China_Liu_PRJNA328899	Sample_022	4.30 vs 21.07	PRJNA328899	Mongolia/China	healthy						98.6368	28.5489	4095
China_Liu_PRJNA328899	Sample_023	1.68 vs 14.40	PRJNA328899	Mongolia/China	healthy						96.7002	5.2945	832
China_Liu_PRJNA328899	Sample_024	2.78 vs 7.20	PRJNA328899	Mongolia/China	healthy						100	52.2078	7604
China_Liu_PRJNA328899	Sample_025	2.53 vs 33.45	PRJNA328899	Mongolia/China	healthy
China_Liu_PRJNA328899	Sample_026	0.89 vs 4.42	PRJNA328899	Mongolia/China	healthy
China_Liu_PRJNA328899	Sample_027	6.52 vs 0.14	PRJNA328899	Mongolia/China	healthy
China_Liu_PRJNA328899	Sample_028	20.60 vs 0.02	PRJNA328899	Mongolia/China	healthy						100	798.987	116087
China_Liu_PRJNA328899	Sample_029	0.94 vs 43.11	PRJNA328899	Mongolia/China	healthy
China_Liu_PRJNA328899	Sample_030	15.22 vs 0.26	PRJNA328899	Mongolia/China	healthy
China_Liu_PRJNA328899	Sample_031	0.16 vs 41.22	PRJNA328899	Mongolia/China	healthy
China_Liu_PRJNA328899	Sample_032	2.48 vs 12.18	PRJNA328899	Mongolia/China	healthy
China_Liu_PRJNA328899	Sample_033	0.88 vs 17.40	PRJNA328899	Mongolia/China	healthy						99.0845	29.2769	4111						94.3064	8.5625	1195
China_Liu_PRJNA328899	Sample_034	0.88 vs 21.71	PRJNA328899	Mongolia/China	healthy
China_Liu_PRJNA328899	Sample_035	5.76 vs 5.65	PRJNA328899	Mongolia/China	healthy										100	34.3961	5236
China_Liu_PRJNA328899	Sample_036	27.49 vs 1.03	PRJNA328899	Mongolia/China	healthy
China_Liu_PRJNA328899	Sample_037	0.04 vs 9.45	PRJNA328899	Mongolia/China	healthy
China_Liu_PRJNA328899	Sample_038	0.33 vs 39.18	PRJNA328899	Mongolia/China	healthy
China_Liu_PRJNA328899	Sample_039	0.05 vs 27.64	PRJNA328899	Mongolia/China	healthy
China_Liu_PRJNA328899	Sample_040	0.16 vs 30.92	PRJNA328899	Mongolia/China	healthy
China_Liu_PRJNA328899	Sample_041	3.73 vs 35.91	PRJNA328899	Mongolia/China	healthy						98.5614	6.5459	1092
China_Liu_PRJNA328899	Sample_042	0.12 vs 31.05	PRJNA328899	Mongolia/China	healthy
China_Liu_PRJNA328899	Sample_043	0.58 vs 3.19	PRJNA328899	Mongolia/China	healthy
China_Liu_PRJNA328899	Sample_044	0.73 vs 54.82	PRJNA328899	Mongolia/China	healthy
China_Liu_PRJNA328899	Sample_045	1.13 vs 12.83	PRJNA328899	Mongolia/China	healthy						99.668	52.7801	7152
China_Liu_PRJNA328899	Sample_046	0.19 vs 48.57	PRJNA328899	Mongolia/China	healthy
China_Liu_PRJNA328899	Sample_047	0.52 vs 43.15	PRJNA328899	Mongolia/China	healthy
China_Liu_PRJNA328899	Sample_048	11.85 vs 0.12	PRJNA328899	Mongolia/China	healthy						99.7586	26.5865	3682
China_Liu_PRJNA328899	Sample_049	7.94 vs 13.95	PRJNA328899	Mongolia/China	healthy
China_Liu_PRJNA328899	Sample_050	0.24 vs 25.67	PRJNA328899	Mongolia/China	healthy
China_Liu_PRJNA328899	Sample_051	0.03 vs 10.99	PRJNA328899	Mongolia/China	healthy
China_Liu_PRJNA328899	Sample_053	2.25 vs 3.27	PRJNA328899	Mongolia/China	healthy						99.4769	11.759	1912
China_Liu_PRJNA328899	Sample_054	1.19 vs 28.21	PRJNA328899	Mongolia/China	healthy
China_Liu_PRJNA328899	Sample_055	0.65 vs 22.01	PRJNA328899	Mongolia/China	healthy
China_Liu_PRJNA328899	Sample_056	2.46 vs 7.70	PRJNA328899	Mongolia/China	healthy		94.142	10.7771	1516
China_Liu_PRJNA328899	Sample_057	16.45 vs 0.16	PRJNA328899	Mongolia/China	healthy
China_Liu_PRJNA328899	Sample_058	4.33 vs 37.86	PRJNA328899	Mongolia/China	healthy						99.7485	8.5062	1228						99.9899	8.6337	1216
China_Liu_PRJNA328899	Sample_059	0.06 vs 50.17	PRJNA328899	Mongolia/China	healthy
China_Liu_PRJNA328899	Sample_060	11.61 vs 13.70	PRJNA328899	Mongolia/China	healthy
China_Liu_PRJNA328899	Sample_061	9.36 vs 7.87	PRJNA328899	Mongolia/China	healthy
China_Liu_PRJNA328899	Sample_062	4.69 vs 0.09	PRJNA328899	Mongolia/China	healthy		91.1414	24.8028	3350		100	110.757	15468
China_Liu_PRJNA328899	Sample_063	5.71 vs 0.12	PRJNA328899	Mongolia/China	healthy
China_Liu_PRJNA328899	Sample_064	2.83 vs 1.98	PRJNA328899	Mongolia/China	healthy						100	47.3515	7170
China_Liu_PRJNA328899	Sample_065	26.92 vs 0.33	PRJNA328899	Mongolia/China	healthy						100	493.624	67226
China_Liu_PRJNA328899	Sample_066	14.01 vs 0.36	PRJNA328899	Mongolia/China	healthy						100	448.278	62098
China_Liu_PRJNA328899	Sample_067	74.99 vs 2.38	PRJNA328899	Mongolia/China	healthy														100	87.5	12025
China_Liu_PRJNA328899	Sample_068	2.83 vs 28.35	PRJNA328899	Mongolia/China	healthy
China_Liu_PRJNA328899	Sample_069	3.56 vs 22.07	PRJNA328899	Mongolia/China	healthy
China_Liu_PRJNA328899	Sample_070	2.31 vs 20.66	PRJNA328899	Mongolia/China	healthy
China_Liu_PRJNA328899	Sample_071	1.48 vs 27.34	PRJNA328899	Mongolia/China	healthy		99.9841	15.2672	1984
China_Liu_PRJNA328899	Sample_072	16.62 vs 0.20	PRJNA328899	Mongolia/China	healthy
China_Liu_PRJNA328899	Sample_073	0.47 vs 9.55	PRJNA328899	Mongolia/China	healthy
China_Liu_PRJNA328899	Sample_074	10.67 vs 14.26	PRJNA328899	Mongolia/China	healthy
China_Liu_PRJNA328899	Sample_075	1.48 vs 5.58	PRJNA328899	Mongolia/China	healthy
China_Liu_PRJNA328899	Sample_076	2.14 vs 0.19	PRJNA328899	Mongolia/China	healthy						99.673	44.6997	6180
China_Liu_PRJNA328899	Sample_077	0.89 vs 17.91	PRJNA328899	Mongolia/China	healthy
China_Liu_PRJNA328899	Sample_078	0.71 vs 15.28	PRJNA328899	Mongolia/China	healthy
China_Liu_PRJNA328899	Sample_079	8.69 vs 0.07	PRJNA328899	Mongolia/China	healthy						100	649.262	90982
China_Liu_PRJNA328899	Sample_080	0.90 vs 14.65	PRJNA328899	Mongolia/China	healthy														99.8136	54.7432	8031
China_Liu_PRJNA328899	Sample_081	3.55 vs 0.17	PRJNA328899	Mongolia/China	healthy
China_Liu_PRJNA328899	Sample_082	6.56 vs 9.72	PRJNA328899	Mongolia/China	healthy
China_Liu_PRJNA328899	Sample_083	1.95 vs 0.22	PRJNA328899	Mongolia/China	healthy
China_Liu_PRJNA328899	Sample_084	3.39 vs 24.61	PRJNA328899	Mongolia/China	healthy
China_Liu_PRJNA328899	Sample_085	4.24 vs 18.39	PRJNA328899	Mongolia/China	healthy						100	18.5847	2672
China_Liu_PRJNA328899	Sample_086	0.34 vs 32.11	PRJNA328899	Mongolia/China	healthy
China_Liu_PRJNA328899	Sample_087	3.12 vs 12.46	PRJNA328899	Mongolia/China	healthy						99.9396	13.9664	1934
China_Liu_PRJNA328899	Sample_088	3.14 vs 39.64	PRJNA328899	Mongolia/China	healthy
China_Liu_PRJNA328899	Sample_089	0.42 vs 20.40	PRJNA328899	Mongolia/China	healthy
China_Liu_PRJNA328899	Sample_090	0.81 vs 6.29	PRJNA328899	Mongolia/China	healthy
China_Liu_PRJNA328899	Sample_091	11.95 vs 0.87	PRJNA328899	Mongolia/China	healthy						92.9628	7.0113	1164
China_Liu_PRJNA328899	Sample_092	1.59 vs 3.27	PRJNA328899	Mongolia/China	healthy										100	76.2258	11079
China_Liu_PRJNA328899	Sample_093	13.79 vs 0.11	PRJNA328899	Mongolia/China	healthy
China_Liu_PRJNA328899	Sample_094	5.86 vs 1.74	PRJNA328899	Mongolia/China	healthy						100	119.542	16318
China_Liu_PRJNA328899	Sample_095	9.02 vs 4.32	PRJNA328899	Mongolia/China	healthy														98.8512	19.9491	2681
China_Liu_PRJNA328899	Sample_096	4.36 vs 19.54	PRJNA328899	Mongolia/China	healthy
China_Liu_PRJNA328899	Sample_097	0.57 vs 24.35	PRJNA328899	Mongolia/China	healthy
China_Liu_PRJNA328899	Sample_098	1.35 vs 5.08	PRJNA328899	Mongolia/China	healthy						97.5402	5.3937	778
China_Liu_PRJNA328899	Sample_099	19.51 vs 0.10	PRJNA328899	Mongolia/China	healthy
China_Liu_PRJNA328899	Sample_100	0.70 vs 25.89	PRJNA328899	Mongolia/China	healthy
China_Liu_PRJNA328899	Sample_102	0.97 vs 52.82	PRJNA328899	Mongolia/China	healthy
China_Liu_PRJNA328899	Sample_103	0.39 vs 3.57	PRJNA328899	Mongolia/China	healthy
China_Liu_PRJNA328899	Sample_104	3.57 vs 16.02	PRJNA328899	Mongolia/China	healthy
China_Liu_PRJNA328899	Sample_105	0.49 vs 28.60	PRJNA328899	Mongolia/China	healthy
China_Liu_PRJNA328899	Sample_106	0.78 vs 5.57	PRJNA328899	Mongolia/China	healthy
China_Liu_PRJNA328899	Sample_107	2.88 vs 9.32	PRJNA328899	Mongolia/China	healthy		83.7354	5.2406	792
China_Liu_PRJNA328899	Sample_108	0.68 vs 13.14	PRJNA328899	Mongolia/China	healthy
China_Liu_PRJNA328899	Sample_109	2.75 vs 1.10	PRJNA328899	Mongolia/China	healthy		99.7561	16.8924	2444		100	46.7357	6904						97.647	7.8181	1152
China_Liu_PRJNA328899	Sample_110	1.72 vs 18.84	PRJNA328899	Mongolia/China	healthy						100	21.1725	2939						96.4377	6.2881	875
China_Liu_PRJNA328899	Sample_111	3.55 vs 4.91	PRJNA328899	Mongolia/China	healthy
China_Liu_PRJNA328899	Sample_112	10.26 vs 33.97	PRJNA328899	Mongolia/China	healthy
Ethiopia_Tett_PRJNA504891	CM_A01_I1_18	0.83 vs 22.75	PRJNA504891	Ethiopia	healthy
Ethiopia_Tett_PRJNA504891	CM_A01_M0_18	0.00 vs 5.30	PRJNA504891	Ethiopia	healthy
Ethiopia_Tett_PRJNA504891	CM_A04_I1_18	0.06 vs 0.56	PRJNA504891	Ethiopia	healthy		94.7251	9.3955	1786
Ethiopia_Tett_PRJNA504891	CM_A04_M0_18	0.03 vs 44.73	PRJNA504891	Ethiopia	healthy
Ethiopia_Tett_PRJNA504891	CM_A06_I1_18	0.00 vs 17.45	PRJNA504891	Ethiopia	healthy
Ethiopia_Tett_PRJNA504891	CM_A06_M0_18	0.00 vs 19.99	PRJNA504891	Ethiopia	healthy
Ethiopia_Tett_PRJNA504891	CM_D02_I1_18	0.00 vs 42.87	PRJNA504891	Ethiopia	healthy
Ethiopia_Tett_PRJNA504891	CM_D02_M0_18	3.46 vs 14.42	PRJNA504891	Ethiopia	healthy
Ethiopia_Tett_PRJNA504891	CM_D03_I12_18	0.00 vs 31.54	PRJNA504891	Ethiopia	healthy
Ethiopia_Tett_PRJNA504891	CM_D03_M0_18	0.19 vs 20.84	PRJNA504891	Ethiopia	healthy
Ethiopia_Tett_PRJNA504891	CM_D04_I1_18	0.16 vs 34.84	PRJNA504891	Ethiopia	healthy
Ethiopia_Tett_PRJNA504891	CM_D04_M0_18	0.02 vs 9.53	PRJNA504891	Ethiopia	healthy
Ethiopia_Tett_PRJNA504891	CM_D05_I1_18	2.81 vs 2.56	PRJNA504891	Ethiopia	healthy
Ethiopia_Tett_PRJNA504891	CM_D05_M0_18	9.96 vs 27.66	PRJNA504891	Ethiopia	healthy
Ethiopia_Tett_PRJNA504891	CM_D06_I1_18	0.04 vs 85.56	PRJNA504891	Ethiopia	healthy
Ethiopia_Tett_PRJNA504891	CM_D06_M0_18	0.00 vs 39.70	PRJNA504891	Ethiopia	healthy
Ethiopia_Tett_PRJNA504891	CM_D07_I1_18	10.55 vs 0.41	PRJNA504891	Ethiopia	healthy
Ethiopia_Tett_PRJNA504891	CM_D07_M0_18	0.00 vs 27.46	PRJNA504891	Ethiopia	healthy
Ethiopia_Tett_PRJNA504891	CM_D08_I1_18	1.42 vs 18.77	PRJNA504891	Ethiopia	healthy
Ethiopia_Tett_PRJNA504891	CM_D08_M0_18	0.08 vs 13.13	PRJNA504891	Ethiopia	healthy
Ethiopia_Tett_PRJNA504891	CM_D09_I1_18	0.02 vs 31.49	PRJNA504891	Ethiopia	healthy
Ethiopia_Tett_PRJNA504891	CM_D09_M0_18	0.00 vs 26.06	PRJNA504891	Ethiopia	healthy
Ethiopia_Tett_PRJNA504891	CM_D10_I1_18	0.68 vs 4.33	PRJNA504891	Ethiopia	healthy		99.173	59.7982	11440
Ethiopia_Tett_PRJNA504891	CM_D10_M0_18	0.00 vs 32.76	PRJNA504891	Ethiopia	healthy
Ethiopia_Tett_PRJNA504891	CM_D11_I1_18	8.77 vs 8.10	PRJNA504891	Ethiopia	healthy
Ethiopia_Tett_PRJNA504891	CM_D11_M0_18	0.02 vs 11.44	PRJNA504891	Ethiopia	healthy
Ethiopia_Tett_PRJNA504891	CM_D13_I1_18	0.28 vs 1.63	PRJNA504891	Ethiopia	healthy
Ethiopia_Tett_PRJNA504891	CM_D13_M0_18	2.36 vs 67.39	PRJNA504891	Ethiopia	healthy
Ethiopia_Tett_PRJNA504891	CM_D15_I1_18	0.00 vs 32.11	PRJNA504891	Ethiopia	healthy
Ethiopia_Tett_PRJNA504891	CM_D15_M0_18	0.00 vs 34.13	PRJNA504891	Ethiopia	healthy
Ethiopia_Tett_PRJNA504891	CM_D21B_I12_18	0.00 vs 0.04	PRJNA504891	Ethiopia	healthy
Ethiopia_Tett_PRJNA504891	CM_D21_I1_18	0.40 vs 15.03	PRJNA504891	Ethiopia	healthy
Ethiopia_Tett_PRJNA504891	CM_D21_M0_18	0.53 vs 17.86	PRJNA504891	Ethiopia	healthy
Ethiopia_Tett_PRJNA504891	CM_D24_I1_18	0.00 vs 19.27	PRJNA504891	Ethiopia	healthy
Ethiopia_Tett_PRJNA504891	CM_D24_M0_18	0.01 vs 55.77	PRJNA504891	Ethiopia	healthy
Ethiopia_Tett_PRJNA504891	CM_D26AB_I1_18	0.30 vs 48.58	PRJNA504891	Ethiopia	healthy
Ethiopia_Tett_PRJNA504891	CM_D26A_I13_18	0.07 vs 55.77	PRJNA504891	Ethiopia	healthy
Ethiopia_Tett_PRJNA504891	CM_D26K_I12_18	0.40 vs 0.00	PRJNA504891	Ethiopia	healthy										100	43.1408	8620
Ethiopia_Tett_PRJNA504891	CM_D26_M0_18	2.05 vs 8.16	PRJNA504891	Ethiopia	healthy
Ethiopia_Tett_PRJNA504891	CM_D33_I1_18	0.00 vs 0.00	PRJNA504891	Ethiopia	healthy
Ethiopia_Tett_PRJNA504891	CM_D33_M0_18	1.33 vs 5.92	PRJNA504891	Ethiopia	healthy
Ethiopia_Tett_PRJNA504891	CM_D39_I1_18	5.22 vs 17.21	PRJNA504891	Ethiopia	healthy		100	10.1507	1952
Ethiopia_Tett_PRJNA504891	CM_D39_M0_18	0.04 vs 15.08	PRJNA504891	Ethiopia	healthy
Ethiopia_Tett_PRJNA504891	CM_D40_I1_18	5.39 vs 6.90	PRJNA504891	Ethiopia	healthy
Ethiopia_Tett_PRJNA504891	CM_D40_M0_18	0.00 vs 30.52	PRJNA504891	Ethiopia	healthy
Ethiopia_Tett_PRJNA504891	CM_D43_I1_18	0.10 vs 21.51	PRJNA504891	Ethiopia	healthy
Ethiopia_Tett_PRJNA504891	CM_D43_M0_18	0.52 vs 59.64	PRJNA504891	Ethiopia	healthy
Ethiopia_Tett_PRJNA504891	CM_D48_M0_18	1.60 vs 41.98	PRJNA504891	Ethiopia	healthy
Ethiopia_Tett_PRJNA504891	CM_D50_I1_18	7.00 vs 0.66	PRJNA504891	Ethiopia	healthy
Ethiopia_Tett_PRJNA504891	CM_D50_M0_18	5.40 vs 10.10	PRJNA504891	Ethiopia	healthy
Europeans_Qin_PRJEB2054	MH0001	0.00 vs 0.00	PRJEB2054	Denmark	healthy (nonIBD)
Europeans_Qin_PRJEB2054	MH0002	13.06 vs 0.00	PRJEB2054	Denmark	healthy (nonIBD)
Europeans_Qin_PRJEB2054	MH0003	23.46 vs 0.00	PRJEB2054	Denmark	healthy (nonIBD)		99.9205	11.3367	2872		99.6579	7.973	2134		99.3849	6.9503	1837
Europeans_Qin_PRJEB2054	MH0004	0.00 vs 0.00	PRJEB2054	Denmark	healthy (nonIBD)
Europeans_Qin_PRJEB2054	MH0005	0.00 vs 0.00	PRJEB2054	Denmark	healthy (nonIBD)
Europeans_Qin_PRJEB2054	MH0006	5.77 vs 35.51	PRJEB2054	Denmark	healthy (nonIBD)
Europeans_Qin_PRJEB2054	MH0007	0.00 vs 0.00	PRJEB2054	Denmark	healthy (nonIBD)
Europeans_Qin_PRJEB2054	MH0008	0.00 vs 0.00	PRJEB2054	Denmark	healthy (nonIBD)
Europeans_Qin_PRJEB2054	MH0009	2.12 vs 10.34	PRJEB2054	Denmark	healthy (nonIBD)
Europeans_Qin_PRJEB2054	MH0010	0.00 vs 0.00	PRJEB2054	Denmark	healthy (nonIBD)
Europeans_Qin_PRJEB2054	MH0011	15.00 vs 0.00	PRJEB2054	Denmark	healthy (nonIBD)
Europeans_Qin_PRJEB2054	MH0012	24.95 vs 1.77	PRJEB2054	Denmark	healthy (nonIBD)
Europeans_Qin_PRJEB2054	MH0013	0.00 vs 0.00	PRJEB2054	Denmark	healthy (nonIBD)
Europeans_Qin_PRJEB2054	MH0014	11.38 vs 0.00	PRJEB2054	Denmark	healthy (nonIBD)
Europeans_Qin_PRJEB2054	MH0015	0.00 vs 0.00	PRJEB2054	Denmark	healthy (nonIBD)
Europeans_Qin_PRJEB2054	MH0016	31.13 vs 0.00	PRJEB2054	Denmark	healthy (nonIBD)
Europeans_Qin_PRJEB2054	MH0017	0.00 vs 0.00	PRJEB2054	Denmark	healthy (nonIBD)		99.507	18.6202	8062
Europeans_Qin_PRJEB2054	MH0018	0.00 vs 0.00	PRJEB2054	Denmark	healthy (nonIBD)
Europeans_Qin_PRJEB2054	MH0019	0.00 vs 0.00	PRJEB2054	Denmark	healthy (nonIBD)		99.8728	35.507	15372
Europeans_Qin_PRJEB2054	MH0020	41.21 vs 0.00	PRJEB2054	Denmark	healthy (nonIBD)		100	47.7989	12232
Europeans_Qin_PRJEB2054	MH0021	13.57 vs 0.00	PRJEB2054	Denmark	healthy (nonIBD)		99.613	15.4442	3908
Europeans_Qin_PRJEB2054	MH0022	0.00 vs 0.00	PRJEB2054	Denmark	healthy (nonIBD)
Europeans_Qin_PRJEB2054	MH0023	0.00 vs 0.00	PRJEB2054	Denmark	healthy (nonIBD)
Europeans_Qin_PRJEB2054	MH0024	44.74 vs 0.00	PRJEB2054	Denmark	healthy (nonIBD)
Europeans_Qin_PRJEB2054	MH0025	16.67 vs 0.00	PRJEB2054	Denmark	healthy (nonIBD)
Europeans_Qin_PRJEB2054	MH0026	16.11 vs 48.18	PRJEB2054	Denmark	healthy (nonIBD)
Europeans_Qin_PRJEB2054	MH0027	0.00 vs 0.00	PRJEB2054	Denmark	healthy (nonIBD)
Europeans_Qin_PRJEB2054	MH0028	29.81 vs 0.00	PRJEB2054	Denmark	healthy (nonIBD)						99.7837	15.972	5480
Europeans_Qin_PRJEB2054	MH0030	0.94 vs 11.92	PRJEB2054	Denmark	healthy (nonIBD)
Europeans_Qin_PRJEB2054	MH0031	2.42 vs 13.54	PRJEB2054	Denmark	healthy (nonIBD)
Europeans_Qin_PRJEB2054	MH0032	4.94 vs 60.32	PRJEB2054	Denmark	healthy (nonIBD)
Europeans_Qin_PRJEB2054	MH0033	19.23 vs 0.00	PRJEB2054	Denmark	healthy (nonIBD)
Europeans_Qin_PRJEB2054	MH0034	7.12 vs 65.41	PRJEB2054	Denmark	healthy (nonIBD)
Europeans_Qin_PRJEB2054	MH0035	28.84 vs 0.00	PRJEB2054	Denmark	healthy (nonIBD)		90.977	17.8817	4580						100	55.9394	15120		81.4682	5.2468	620
Europeans_Qin_PRJEB2054	MH0036	14.26 vs 0.01	PRJEB2054	Denmark	healthy (nonIBD)
Europeans_Qin_PRJEB2054	MH0037	38.82 vs 0.00	PRJEB2054	Denmark	healthy (nonIBD)
Europeans_Qin_PRJEB2054	MH0038	29.82 vs 0.00	PRJEB2054	Denmark	healthy (nonIBD)																		99.6152	7.7151	2084
Europeans_Qin_PRJEB2054	MH0039	46.06 vs 0.00	PRJEB2054	Denmark	healthy (nonIBD)
Europeans_Qin_PRJEB2054	MH0040	22.61 vs 0.00	PRJEB2054	Denmark	healthy (nonIBD)
Europeans_Qin_PRJEB2054	MH0041	21.12 vs 0.00	PRJEB2054	Denmark	healthy (nonIBD)		100	163.992	41876
Europeans_Qin_PRJEB2054	MH0042	10.99 vs 0.00	PRJEB2054	Denmark	healthy (nonIBD)
Europeans_Qin_PRJEB2054	MH0043	14.48 vs 0.00	PRJEB2054	Denmark	healthy (nonIBD)
Europeans_Qin_PRJEB2054	MH0044	13.60 vs 0.00	PRJEB2054	Denmark	healthy (nonIBD)
Europeans_Qin_PRJEB2054	MH0045	45.22 vs 2.34	PRJEB2054	Denmark	healthy (nonIBD)		90.9983	134.547	34862
Europeans_Qin_PRJEB2054	MH0046	13.59 vs 14.96	PRJEB2054	Denmark	healthy (nonIBD)
Europeans_Qin_PRJEB2054	MH0047	10.69 vs 0.00	PRJEB2054	Denmark	healthy (nonIBD)
Europeans_Qin_PRJEB2054	MH0048	17.58 vs 0.00	PRJEB2054	Denmark	healthy (nonIBD)
Europeans_Qin_PRJEB2054	MH0049	21.81 vs 23.84	PRJEB2054	Denmark	healthy (nonIBD)		99.9947	68.6112	17378
Europeans_Qin_PRJEB2054	MH0050	6.36 vs 11.54	PRJEB2054	Denmark	healthy (nonIBD)
Europeans_Qin_PRJEB2054	MH0051	25.71 vs 0.00	PRJEB2054	Denmark	healthy (nonIBD)
Europeans_Qin_PRJEB2054	MH0052	13.97 vs 0.00	PRJEB2054	Denmark	healthy (nonIBD)
Europeans_Qin_PRJEB2054	MH0053	0.65 vs 6.14	PRJEB2054	Denmark	healthy (nonIBD)
Europeans_Qin_PRJEB2054	MH0054	9.91 vs 0.00	PRJEB2054	Denmark	healthy (nonIBD)
Europeans_Qin_PRJEB2054	MH0055	34.57 vs 0.03	PRJEB2054	Denmark	healthy (nonIBD)
Europeans_Qin_PRJEB2054	MH0056	12.73 vs 0.06	PRJEB2054	Denmark	healthy (nonIBD)
Europeans_Qin_PRJEB2054	MH0057	16.86 vs 0.00	PRJEB2054	Denmark	healthy (nonIBD)
Europeans_Qin_PRJEB2054	MH0058	27.82 vs 0.00	PRJEB2054	Denmark	healthy (nonIBD)
Europeans_Qin_PRJEB2054	MH0059	12.80 vs 0.00	PRJEB2054	Denmark	healthy (nonIBD)										99.1328	5.195	1415
Europeans_Qin_PRJEB2054	MH0060	11.97 vs 0.00	PRJEB2054	Denmark	healthy (nonIBD)
Europeans_Qin_PRJEB2054	MH0061	57.33 vs 0.02	PRJEB2054	Denmark	healthy (nonIBD)
Europeans_Qin_PRJEB2054	MH0062	7.51 vs 0.09	PRJEB2054	Denmark	healthy (nonIBD)
Europeans_Qin_PRJEB2054	MH0063	3.86 vs 31.50	PRJEB2054	Denmark	healthy (nonIBD)
Europeans_Qin_PRJEB2054	MH0064	9.89 vs 37.04	PRJEB2054	Denmark	healthy (nonIBD)
Europeans_Qin_PRJEB2054	MH0065	6.02 vs 16.79	PRJEB2054	Denmark	healthy (nonIBD)
Europeans_Qin_PRJEB2054	MH0066	16.61 vs 0.00	PRJEB2054	Denmark	healthy (nonIBD)
Europeans_Qin_PRJEB2054	MH0067	34.36 vs 0.00	PRJEB2054	Denmark	healthy (nonIBD)
Europeans_Qin_PRJEB2054	MH0068	29.66 vs 0.00	PRJEB2054	Denmark	healthy (nonIBD)
Europeans_Qin_PRJEB2054	MH0069	8.32 vs 0.00	PRJEB2054	Denmark	healthy (nonIBD)
Europeans_Qin_PRJEB2054	MH0070	21.99 vs 0.00	PRJEB2054	Denmark	healthy (nonIBD)
Europeans_Qin_PRJEB2054	MH0071	23.48 vs 0.00	PRJEB2054	Denmark	healthy (nonIBD)
Europeans_Qin_PRJEB2054	MH0072	23.55 vs 0.00	PRJEB2054	Denmark	healthy (nonIBD)
Europeans_Qin_PRJEB2054	MH0073	30.42 vs 0.00	PRJEB2054	Denmark	healthy (nonIBD)
Europeans_Qin_PRJEB2054	MH0074	13.34 vs 0.00	PRJEB2054	Denmark	healthy (nonIBD)
Europeans_Qin_PRJEB2054	MH0075	12.68 vs 0.00	PRJEB2054	Denmark	healthy (nonIBD)
Europeans_Qin_PRJEB2054	MH0076	36.63 vs 0.10	PRJEB2054	Denmark	healthy (nonIBD)
Europeans_Qin_PRJEB2054	MH0077	14.80 vs 11.41	PRJEB2054	Denmark	healthy (nonIBD)
Europeans_Qin_PRJEB2054	MH0078	1.79 vs 57.61	PRJEB2054	Denmark	healthy (nonIBD)
Europeans_Qin_PRJEB2054	MH0079	21.35 vs 0.29	PRJEB2054	Denmark	healthy (nonIBD)
Europeans_Qin_PRJEB2054	MH0080	21.45 vs 0.00	PRJEB2054	Denmark	healthy (nonIBD)
Europeans_Qin_PRJEB2054	MH0081	28.69 vs 0.00	PRJEB2054	Denmark	healthy (nonIBD)
Europeans_Qin_PRJEB2054	MH0082	9.33 vs 0.00	PRJEB2054	Denmark	healthy (nonIBD)
Europeans_Qin_PRJEB2054	MH0083	12.77 vs 0.00	PRJEB2054	Denmark	healthy (nonIBD)		99.0086	5.9127	1572
Europeans_Qin_PRJEB2054	MH0084	11.27 vs 68.01	PRJEB2054	Denmark	healthy (nonIBD)
Europeans_Qin_PRJEB2054	MH0085	19.08 vs 28.97	PRJEB2054	Denmark	healthy (nonIBD)						99.8089	6.5789	1816
Europeans_Qin_PRJEB2054	MH0086	4.41 vs 0.10	PRJEB2054	Denmark	healthy (nonIBD)														99.5415	14.3688	3888
Europeans_Qin_PRJEB2054	V1.CD-11	16.81 vs 0.00	PRJEB2054	Spain	healthy (nonIBD)
Europeans_Qin_PRJEB2054	V1.CD-13	10.53 vs 0.00	PRJEB2054	Spain	healthy (nonIBD)
Europeans_Qin_PRJEB2054	V1.CD-14	19.65 vs 0.00	PRJEB2054	Spain	healthy (nonIBD)
Europeans_Qin_PRJEB2054	V1.CD-2	10.28 vs 64.31	PRJEB2054	Spain	healthy (nonIBD)										99.4101	10.1262	2950
Europeans_Qin_PRJEB2054	V1.CD-3	31.08 vs 0.21	PRJEB2054	Spain	healthy (nonIBD)
Europeans_Qin_PRJEB2054	V1.CD-4	14.53 vs 0.00	PRJEB2054	Spain	healthy (nonIBD)
Europeans_Qin_PRJEB2054	V1.CD-8	28.69 vs 0.00	PRJEB2054	Spain	healthy (nonIBD)
Europeans_Qin_PRJEB2054	V1.CD-9	19.11 vs 0.00	PRJEB2054	Spain	healthy (nonIBD)
Europeans_Qin_PRJEB2054	V1.UC-18	40.78 vs 0.03	PRJEB2054	Spain	healthy (nonIBD)						100	36.4981	10028
Europeans_Qin_PRJEB2054	V1.UC-19	22.25 vs 0.00	PRJEB2054	Spain	healthy (nonIBD)
Europeans_Qin_PRJEB2054	V1.UC-6	7.50 vs 0.02	PRJEB2054	Spain	healthy (nonIBD)
Europeans_Qin_PRJEB2054	V1.UC-7	11.31 vs 41.54	PRJEB2054	Spain	healthy (nonIBD)										99.5412	44.2657	11872
Europeans_Qin_PRJEB2054	V1.UC-8	15.68 vs 0.00	PRJEB2054	Spain	healthy (nonIBD)										100	24.667	6533
Europeans_Qin_PRJEB2054	V1.UC-9	7.58 vs 0.00	PRJEB2054	Spain	healthy (nonIBD)
Europeans_Qin_PRJEB2054	O2.UC-1	3.73 vs 15.07	PRJEB2054	Spain	IBD
Europeans_Qin_PRJEB2054	O2.UC-11	23.08 vs 0.05	PRJEB2054	Spain	IBD
Europeans_Qin_PRJEB2054	O2.UC-12	9.00 vs 4.50	PRJEB2054	Spain	IBD
Europeans_Qin_PRJEB2054	O2.UC-13	16.25 vs 0.00	PRJEB2054	Spain	IBD														99.476	6.3571	1648
Europeans_Qin_PRJEB2054	O2.UC-14	13.68 vs 25.13	PRJEB2054	Spain	IBD										99.6471	10.3479	2865
Europeans_Qin_PRJEB2054	O2.UC-16	1.07 vs 35.07	PRJEB2054	Spain	IBD
Europeans_Qin_PRJEB2054	O2.UC-17	12.76 vs 50.52	PRJEB2054	Spain	IBD
Europeans_Qin_PRJEB2054	O2.UC-18	44.12 vs 0.00	PRJEB2054	Spain	IBD
Europeans_Qin_PRJEB2054	O2.UC-19	22.75 vs 5.20	PRJEB2054	Spain	IBD		100	59.7223	15448
Europeans_Qin_PRJEB2054	O2.UC-20	10.49 vs 0.15	PRJEB2054	Spain	IBD
Europeans_Qin_PRJEB2054	O2.UC-21	6.37 vs 0.00	PRJEB2054	Spain	IBD		100	28.915	9041						100	12.783	4156
Europeans_Qin_PRJEB2054	O2.UC-22	25.34 vs 0.00	PRJEB2054	Spain	IBD
Europeans_Qin_PRJEB2054	O2.UC-23	17.22 vs 0.04	PRJEB2054	Spain	IBD
Europeans_Qin_PRJEB2054	O2.UC-24	7.12 vs 41.15	PRJEB2054	Spain	IBD
Europeans_Qin_PRJEB2054	O2.UC-4	4.32 vs 0.00	PRJEB2054	Spain	IBD
Europeans_Qin_PRJEB2054	V1.CD-1	62.95 vs 0.00	PRJEB2054	Spain	IBD		100	55.1649	14342		99.492	8.7544	2340		100	101.952	28105
Europeans_Qin_PRJEB2054	V1.CD-12	44.72 vs 0.00	PRJEB2054	Spain	IBD
Europeans_Qin_PRJEB2054	V1.CD-15	62.78 vs 0.04	PRJEB2054	Spain	IBD										84.8298	64.5072	18121		99.5818	33.0387	8357
Europeans_Qin_PRJEB2054	V1.CD-6	34.11 vs 0.03	PRJEB2054	Spain	IBD
Europeans_Qin_PRJEB2054	V1.UC-10	16.06 vs 0.00	PRJEB2054	Spain	IBD		89.9115	5.4538	1378
Europeans_Qin_PRJEB2054	V1.UC-13	31.49 vs 0.00	PRJEB2054	Spain	IBD		100	41.1876	10418
Europeans_Qin_PRJEB2054	V1.UC-14	19.08 vs 0.01	PRJEB2054	Spain	IBD
Europeans_Qin_PRJEB2054	V1.UC-15	9.11 vs 0.00	PRJEB2054	Spain	IBD		90.8604	6.659	1710
Europeans_Qin_PRJEB2054	V1.UC-17	16.26 vs 2.21	PRJEB2054	Spain	IBD
Europeans_Qin_PRJEB2054	V1.UC-21	14.71 vs 7.71	PRJEB2054	Spain	IBD										99.5563	6.3702	1700
Fiji_Brito_PRJNA217052	M1.1.ST	0.09 vs 10.76	PRJNA217052	Fiji
Fiji_Brito_PRJNA217052	M1.10.ST	3.62 vs 14.66	PRJNA217052	Fiji															99.0981	10.8105	2144
Fiji_Brito_PRJNA217052	M1.15.ST	18.74 vs 2.25	PRJNA217052	Fiji											99.8084	130.889	25959
Fiji_Brito_PRJNA217052	M1.16.ST	4.74 vs 1.45	PRJNA217052	Fiji											99.7429	44.3076	8780
Fiji_Brito_PRJNA217052	M1.20.ST	0.05 vs 27.42	PRJNA217052	Fiji
Fiji_Brito_PRJNA217052	M1.22.ST	0.71 vs 30.90	PRJNA217052	Fiji
Fiji_Brito_PRJNA217052	M1.23.ST	0.51 vs 40.11	PRJNA217052	Fiji											99.3799	6.4451	1282
Fiji_Brito_PRJNA217052	M1.24.ST	0.06 vs 38.98	PRJNA217052	Fiji
Fiji_Brito_PRJNA217052	M1.25.ST	0.01 vs 32.33	PRJNA217052	Fiji
Fiji_Brito_PRJNA217052	M1.26.ST	0.02 vs 31.88	PRJNA217052	Fiji
Fiji_Brito_PRJNA217052	M1.27.ST	0.04 vs 12.87	PRJNA217052	Fiji
Fiji_Brito_PRJNA217052	M1.29.ST	0.40 vs 2.41	PRJNA217052	Fiji
Fiji_Brito_PRJNA217052	M1.3.ST	0.10 vs 27.05	PRJNA217052	Fiji
Fiji_Brito_PRJNA217052	M1.35.ST	0.67 vs 23.17	PRJNA217052	Fiji
Fiji_Brito_PRJNA217052	M1.36.ST	0.63 vs 58.49	PRJNA217052	Fiji							100	23.1315	4608
Fiji_Brito_PRJNA217052	M1.37.ST	0.13 vs 20.10	PRJNA217052	Fiji
Fiji_Brito_PRJNA217052	M1.38.ST	0.55 vs 15.18	PRJNA217052	Fiji
Fiji_Brito_PRJNA217052	M1.4.ST	0.10 vs 30.56	PRJNA217052	Fiji
Fiji_Brito_PRJNA217052	M1.42.ST	0.65 vs 69.01	PRJNA217052	Fiji
Fiji_Brito_PRJNA217052	M1.44.ST	7.30 vs 2.79	PRJNA217052	Fiji
Fiji_Brito_PRJNA217052	M1.48.ST	4.67 vs 2.89	PRJNA217052	Fiji			91.0407	59.3906	11216
Fiji_Brito_PRJNA217052	M1.5.ST	0.04 vs 24.86	PRJNA217052	Fiji
Fiji_Brito_PRJNA217052	M1.52.ST	2.47 vs 12.71	PRJNA217052	Fiji
Fiji_Brito_PRJNA217052	M1.57.ST	0.30 vs 37.23	PRJNA217052	Fiji
Fiji_Brito_PRJNA217052	M1.59.ST	0.63 vs 10.25	PRJNA217052	Fiji
Fiji_Brito_PRJNA217052	M1.6.ST	11.69 vs 42.55	PRJNA217052	Fiji
Fiji_Brito_PRJNA217052	M1.61.ST	0.29 vs 16.85	PRJNA217052	Fiji
Fiji_Brito_PRJNA217052	M1.62.ST	3.88 vs 20.72	PRJNA217052	Fiji
Fiji_Brito_PRJNA217052	M1.63.ST	0.03 vs 41.64	PRJNA217052	Fiji
Fiji_Brito_PRJNA217052	M1.64.ST	0.37 vs 28.20	PRJNA217052	Fiji
Fiji_Brito_PRJNA217052	M1.65.ST	0.03 vs 41.31	PRJNA217052	Fiji
Fiji_Brito_PRJNA217052	M1.7.ST	0.05 vs 34.59	PRJNA217052	Fiji
Fiji_Brito_PRJNA217052	M1.8.ST	17.95 vs 2.88	PRJNA217052	Fiji
Fiji_Brito_PRJNA217052	M2.11.ST	0.32 vs 28.63	PRJNA217052	Fiji
Fiji_Brito_PRJNA217052	M2.3.ST	2.46 vs 13.04	PRJNA217052	Fiji
Fiji_Brito_PRJNA217052	M2.31.ST	0.08 vs 45.82	PRJNA217052	Fiji
Fiji_Brito_PRJNA217052	M2.32.ST	0.10 vs 37.14	PRJNA217052	Fiji
Fiji_Brito_PRJNA217052	M2.33.ST	0.02 vs 49.32	PRJNA217052	Fiji
Fiji_Brito_PRJNA217052	M2.36.ST	0.04 vs 31.68	PRJNA217052	Fiji
Fiji_Brito_PRJNA217052	M2.37.ST	0.20 vs 12.21	PRJNA217052	Fiji
Fiji_Brito_PRJNA217052	M2.38.ST	0.42 vs 28.18	PRJNA217052	Fiji
Fiji_Brito_PRJNA217052	M2.39.ST	1.50 vs 20.01	PRJNA217052	Fiji			90.9505	10.5071	1984
Fiji_Brito_PRJNA217052	M2.40.ST	0.51 vs 8.93	PRJNA217052	Fiji
Fiji_Brito_PRJNA217052	M2.41.ST	3.96 vs 52.42	PRJNA217052	Fiji
Fiji_Brito_PRJNA217052	M2.44.ST	0.79 vs 9.50	PRJNA217052	Fiji			89.9009	5.9725	1132						99.5513	7.2105	1431
Fiji_Brito_PRJNA217052	M2.45.ST	0.19 vs 22.92	PRJNA217052	Fiji
Fiji_Brito_PRJNA217052	M2.46.ST	14.11 vs 3.46	PRJNA217052	Fiji															97.3346	7.9521	1575
Fiji_Brito_PRJNA217052	M2.48.ST	0.12 vs 50.19	PRJNA217052	Fiji
Fiji_Brito_PRJNA217052	M2.49.ST	3.85 vs 7.89	PRJNA217052	Fiji
Fiji_Brito_PRJNA217052	M2.5.ST	0.62 vs 63.10	PRJNA217052	Fiji
Fiji_Brito_PRJNA217052	M2.50.ST	0.43 vs 38.99	PRJNA217052	Fiji
Fiji_Brito_PRJNA217052	M2.51.ST	0.20 vs 37.10	PRJNA217052	Fiji
Fiji_Brito_PRJNA217052	M2.52.ST	0.19 vs 24.92	PRJNA217052	Fiji
Fiji_Brito_PRJNA217052	M2.56.ST	0.23 vs 35.95	PRJNA217052	Fiji
Fiji_Brito_PRJNA217052	M2.57.ST	13.90 vs 17.06	PRJNA217052	Fiji
Fiji_Brito_PRJNA217052	M2.58.ST	0.30 vs 48.36	PRJNA217052	Fiji
Fiji_Brito_PRJNA217052	M2.60.ST	0.04 vs 54.46	PRJNA217052	Fiji
Fiji_Brito_PRJNA217052	M2.63.ST	1.38 vs 61.43	PRJNA217052	Fiji
Fiji_Brito_PRJNA217052	W1.1.ST	4.89 vs 13.13	PRJNA217052	Fiji
Fiji_Brito_PRJNA217052	W1.11.ST	6.04 vs 4.11	PRJNA217052	Fiji															97.2792	7.2522	1434
Fiji_Brito_PRJNA217052	W1.13.ST	37.95 vs 6.52	PRJNA217052	Fiji															99.5365	22.3919	4419
Fiji_Brito_PRJNA217052	W1.14.ST	0.15 vs 40.07	PRJNA217052	Fiji
Fiji_Brito_PRJNA217052	W1.15.ST	2.99 vs 52.39	PRJNA217052	Fiji
Fiji_Brito_PRJNA217052	W1.18.ST	0.19 vs 22.59	PRJNA217052	Fiji
Fiji_Brito_PRJNA217052	W1.2.ST	0.71 vs 5.21	PRJNA217052	Fiji
Fiji_Brito_PRJNA217052	W1.20.ST	3.58 vs 48.32	PRJNA217052	Fiji			100	64.8109	12244
Fiji_Brito_PRJNA217052	W1.21.ST	0.45 vs 47.65	PRJNA217052	Fiji
Fiji_Brito_PRJNA217052	W1.22.ST	0.23 vs 12.97	PRJNA217052	Fiji
Fiji_Brito_PRJNA217052	W1.26.ST	0.24 vs 26.40	PRJNA217052	Fiji
Fiji_Brito_PRJNA217052	W1.27.ST	6.95 vs 33.38	PRJNA217052	Fiji															98.0753	7.2244	1429
Fiji_Brito_PRJNA217052	W1.3.ST	2.46 vs 27.12	PRJNA217052	Fiji
Fiji_Brito_PRJNA217052	W1.31.ST	0.55 vs 25.85	PRJNA217052	Fiji
Fiji_Brito_PRJNA217052	W1.33.ST	0.68 vs 41.71	PRJNA217052	Fiji
Fiji_Brito_PRJNA217052	W1.34.ST	1.39 vs 54.73	PRJNA217052	Fiji
Fiji_Brito_PRJNA217052	W1.36.ST	0.12 vs 30.61	PRJNA217052	Fiji
Fiji_Brito_PRJNA217052	W1.37.ST	0.85 vs 33.12	PRJNA217052	Fiji
Fiji_Brito_PRJNA217052	W1.38.ST	0.09 vs 39.40	PRJNA217052	Fiji
Fiji_Brito_PRJNA217052	W1.39.ST	0.01 vs 24.92	PRJNA217052	Fiji
Fiji_Brito_PRJNA217052	W1.4.ST	0.56 vs 40.59	PRJNA217052	Fiji
Fiji_Brito_PRJNA217052	W1.40.ST	0.23 vs 70.68	PRJNA217052	Fiji
Fiji_Brito_PRJNA217052	W1.41.ST	0.71 vs 19.28	PRJNA217052	Fiji															97.9947	6.2773	1250
Fiji_Brito_PRJNA217052	W1.42.ST	0.00 vs 35.82	PRJNA217052	Fiji
Fiji_Brito_PRJNA217052	W1.44.ST	2.30 vs 43.35	PRJNA217052	Fiji
Fiji_Brito_PRJNA217052	W1.5.ST	5.77 vs 8.21	PRJNA217052	Fiji
Fiji_Brito_PRJNA217052	W1.51.ST	0.96 vs 39.02	PRJNA217052	Fiji
Fiji_Brito_PRJNA217052	W1.53.ST	0.12 vs 50.29	PRJNA217052	Fiji
Fiji_Brito_PRJNA217052	W1.54.ST	0.08 vs 26.51	PRJNA217052	Fiji
Fiji_Brito_PRJNA217052	W1.55.ST	0.67 vs 40.89	PRJNA217052	Fiji
Fiji_Brito_PRJNA217052	W1.6.ST	7.46 vs 2.14	PRJNA217052	Fiji
Fiji_Brito_PRJNA217052	W1.8.ST	0.16 vs 59.75	PRJNA217052	Fiji
Fiji_Brito_PRJNA217052	W1.9.ST	0.57 vs 28.09	PRJNA217052	Fiji
Fiji_Brito_PRJNA217052	W2.1.ST	0.57 vs 55.36	PRJNA217052	Fiji
Fiji_Brito_PRJNA217052	W2.11.ST	0.03 vs 22.01	PRJNA217052	Fiji
Fiji_Brito_PRJNA217052	W2.13.ST	0.15 vs 35.87	PRJNA217052	Fiji
Fiji_Brito_PRJNA217052	W2.15.ST	0.02 vs 33.52	PRJNA217052	Fiji
Fiji_Brito_PRJNA217052	W2.17.ST	0.09 vs 37.14	PRJNA217052	Fiji
Fiji_Brito_PRJNA217052	W2.19.ST	0.06 vs 13.82	PRJNA217052	Fiji
Fiji_Brito_PRJNA217052	W2.21.ST	0.07 vs 46.26	PRJNA217052	Fiji
Fiji_Brito_PRJNA217052	W2.23.ST	0.03 vs 12.33	PRJNA217052	Fiji
Fiji_Brito_PRJNA217052	W2.25.ST	0.92 vs 10.63	PRJNA217052	Fiji
Fiji_Brito_PRJNA217052	W2.26.ST	1.86 vs 15.88	PRJNA217052	Fiji
Fiji_Brito_PRJNA217052	W2.33.ST	0.02 vs 29.14	PRJNA217052	Fiji
Fiji_Brito_PRJNA217052	W2.34.ST	0.89 vs 38.48	PRJNA217052	Fiji
Fiji_Brito_PRJNA217052	W2.35.ST	5.30 vs 28.12	PRJNA217052	Fiji															98.7101	15.3932	3038
Fiji_Brito_PRJNA217052	W2.36.ST	6.92 vs 41.56	PRJNA217052	Fiji															99.481	35.254	6984
Fiji_Brito_PRJNA217052	W2.39.ST	0.33 vs 9.79	PRJNA217052	Fiji
Fiji_Brito_PRJNA217052	W2.4.ST	0.70 vs 40.59	PRJNA217052	Fiji
Fiji_Brito_PRJNA217052	W2.40.ST	0.52 vs 24.44	PRJNA217052	Fiji
Fiji_Brito_PRJNA217052	W2.41.ST	0.34 vs 22.20	PRJNA217052	Fiji
Fiji_Brito_PRJNA217052	W2.42.ST	2.82 vs 31.10	PRJNA217052	Fiji
Fiji_Brito_PRJNA217052	W2.43.ST	19.39 vs 0.18	PRJNA217052	Fiji															99.5919	12.9378	2555
Fiji_Brito_PRJNA217052	W2.44.ST	0.81 vs 24.36	PRJNA217052	Fiji
Fiji_Brito_PRJNA217052	W2.45.ST	0.41 vs 46.02	PRJNA217052	Fiji
Fiji_Brito_PRJNA217052	W2.46.ST	1.96 vs 21.16	PRJNA217052	Fiji
Fiji_Brito_PRJNA217052	W2.47.ST	0.20 vs 46.89	PRJNA217052	Fiji
Fiji_Brito_PRJNA217052	W2.48.ST	0.08 vs 57.02	PRJNA217052	Fiji
Fiji_Brito_PRJNA217052	W2.49.ST	3.76 vs 59.49	PRJNA217052	Fiji
Fiji_Brito_PRJNA217052	W2.5.ST	0.20 vs 28.04	PRJNA217052	Fiji
Fiji_Brito_PRJNA217052	W2.52.ST	1.18 vs 53.15	PRJNA217052	Fiji
Fiji_Brito_PRJNA217052	W2.53.ST	0.15 vs 34.00	PRJNA217052	Fiji
Fiji_Brito_PRJNA217052	W2.54.ST	19.27 vs 0.16	PRJNA217052	Fiji
Fiji_Brito_PRJNA217052	W2.56.ST	1.52 vs 38.47	PRJNA217052	Fiji
Fiji_Brito_PRJNA217052	W2.59.ST	0.44 vs 16.94	PRJNA217052	Fiji
Fiji_Brito_PRJNA217052	W2.6.ST	7.10 vs 22.81	PRJNA217052	Fiji			91.1255	210.11	40016
Fiji_Brito_PRJNA217052	W2.61.ST	0.36 vs 4.48	PRJNA217052	Fiji
Fiji_Brito_PRJNA217052	W2.62.ST	0.01 vs 32.10	PRJNA217052	Fiji
Fiji_Brito_PRJNA217052	W2.63.ST	0.04 vs 11.56	PRJNA217052	Fiji
Fiji_Brito_PRJNA217052	W2.65.ST	0.34 vs 28.17	PRJNA217052	Fiji
Fiji_Brito_PRJNA217052	W2.67.ST	1.41 vs 1.13	PRJNA217052	Fiji
Fiji_Brito_PRJNA217052	W2.68.ST	1.39 vs 49.56	PRJNA217052	Fiji
Fiji_Brito_PRJNA217052	W2.69.ST	0.08 vs 63.03	PRJNA217052	Fiji
Fiji_Brito_PRJNA217052	W2.7.ST	0.74 vs 20.83	PRJNA217052	Fiji
Fiji_Brito_PRJNA217052	W2.8.ST	0.47 vs 21.04	PRJNA217052	Fiji
Fiji_Brito_PRJNA217052	W2.9.ST	0.15 vs 7.74	PRJNA217052	Fiji
Fiji_Brito_PRJNA217052	W3.1.ST	0.07 vs 39.55	PRJNA217052	Fiji
Fiji_Brito_PRJNA217052	W3.16.ST	12.62 vs 31.30	PRJNA217052	Fiji
Fiji_Brito_PRJNA217052	W3.17.ST	3.83 vs 30.06	PRJNA217052	Fiji
Fiji_Brito_PRJNA217052	W3.18.ST	3.86 vs 4.75	PRJNA217052	Fiji
Fiji_Brito_PRJNA217052	W3.19.ST	0.05 vs 15.23	PRJNA217052	Fiji
Fiji_Brito_PRJNA217052	W3.20.ST	0.05 vs 32.06	PRJNA217052	Fiji
Fiji_Brito_PRJNA217052	W3.21.ST	0.72 vs 48.98	PRJNA217052	Fiji
Fiji_Brito_PRJNA217052	W3.22.ST	1.14 vs 2.72	PRJNA217052	Fiji
Fiji_Brito_PRJNA217052	W3.23.ST	0.19 vs 12.90	PRJNA217052	Fiji
Fiji_Brito_PRJNA217052	WL.1.ST	1.41 vs 30.40	PRJNA217052	Fiji
Fiji_Brito_PRJNA217052	WL.10.ST	0.43 vs 48.53	PRJNA217052	Fiji
Fiji_Brito_PRJNA217052	WL.11.ST	1.31 vs 30.30	PRJNA217052	Fiji															97.8385	10.8608	2146
Fiji_Brito_PRJNA217052	WL.12.ST	13.50 vs 35.09	PRJNA217052	Fiji			99.2525	19.2519	3632
Fiji_Brito_PRJNA217052	WL.13.ST	0.66 vs 44.25	PRJNA217052	Fiji
Fiji_Brito_PRJNA217052	WL.14.ST	7.33 vs 48.69	PRJNA217052	Fiji			99.8675	8.3947	1598						100	44.0795	8716
Fiji_Brito_PRJNA217052	WL.15.ST	1.47 vs 25.43	PRJNA217052	Fiji
Fiji_Brito_PRJNA217052	WL.17.ST	2.26 vs 15.87	PRJNA217052	Fiji
Fiji_Brito_PRJNA217052	WL.2.ST	0.16 vs 35.52	PRJNA217052	Fiji
Fiji_Brito_PRJNA217052	WL.20.ST	1.48 vs 35.91	PRJNA217052	Fiji
Fiji_Brito_PRJNA217052	WL.25.ST	0.34 vs 42.70	PRJNA217052	Fiji
Fiji_Brito_PRJNA217052	WL.26.ST	1.33 vs 61.46	PRJNA217052	Fiji
Fiji_Brito_PRJNA217052	WL.28.ST	0.49 vs 41.13	PRJNA217052	Fiji
Fiji_Brito_PRJNA217052	WL.3.ST	1.30 vs 16.86	PRJNA217052	Fiji			91.1202	9.2689	1754
Fiji_Brito_PRJNA217052	WL.30.ST	2.64 vs 37.25	PRJNA217052	Fiji			99.5388	6.206	1180
Fiji_Brito_PRJNA217052	WL.32.ST	1.03 vs 24.76	PRJNA217052	Fiji
Fiji_Brito_PRJNA217052	WL.33.ST	5.38 vs 52.41	PRJNA217052	Fiji
Fiji_Brito_PRJNA217052	WL.34.ST	0.81 vs 36.91	PRJNA217052	Fiji
Fiji_Brito_PRJNA217052	WL.35.ST	3.74 vs 40.72	PRJNA217052	Fiji															99.4861	19.8917	3913
Fiji_Brito_PRJNA217052	WL.36.ST	1.04 vs 46.89	PRJNA217052	Fiji
Fiji_Brito_PRJNA217052	WL.37.ST	2.87 vs 12.84	PRJNA217052	Fiji
Fiji_Brito_PRJNA217052	WL.39.ST	1.08 vs 51.33	PRJNA217052	Fiji
Fiji_Brito_PRJNA217052	WL.43.ST	4.91 vs 20.96	PRJNA217052	Fiji
Fiji_Brito_PRJNA217052	WL.44.ST	0.24 vs 38.88	PRJNA217052	Fiji
Fiji_Brito_PRJNA217052	WL.45.ST	1.05 vs 74.16	PRJNA217052	Fiji
Fiji_Brito_PRJNA217052	WL.5.ST	0.66 vs 43.36	PRJNA217052	Fiji
Fiji_Brito_PRJNA217052	WL.7.ST	0.02 vs 18.33	PRJNA217052	Fiji
Fiji_Brito_PRJNA217052	WL.8.ST	0.58 vs 23.19	PRJNA217052	Fiji
Fiji_Brito_PRJNA217052	WL.9.ST	3.88 vs 46.14	PRJNA217052	Fiji
Ghana_Tett_PRJNA529124	C16-20005-GH	0.04 vs 41.01	PRJNA529124	Ghana	healthy
Ghana_Tett_PRJNA529124	C16-20006-GH	5.08 vs 54.36	PRJNA529124	Ghana	healthy
Ghana_Tett_PRJNA529124	C16-20007-GH	0.22 vs 38.50	PRJNA529124	Ghana	healthy
Ghana_Tett_PRJNA529124	C16-20008-GH	0.38 vs 35.77	PRJNA529124	Ghana	healthy
Ghana_Tett_PRJNA529124	C16-20009-GH	0.14 vs 58.49	PRJNA529124	Ghana	healthy
Ghana_Tett_PRJNA529124	C16-20010-GH	0.39 vs 44.30	PRJNA529124	Ghana	healthy
Ghana_Tett_PRJNA529124	C16-20011-GH	10.62 vs 0.61	PRJNA529124	Ghana	healthy
Ghana_Tett_PRJNA529124	C16-20029-GH	1.04 vs 16.89	PRJNA529124	Ghana	healthy
Ghana_Tett_PRJNA529124	C16-20030-GH	1.31 vs 58.49	PRJNA529124	Ghana	healthy
Ghana_Tett_PRJNA529124	C16-20032-GH	2.21 vs 49.81	PRJNA529124	Ghana	healthy
Ghana_Tett_PRJNA529124	C16-20047-GH	6.38 vs 0.81	PRJNA529124	Ghana	healthy										100	26.8288	5361
Ghana_Tett_PRJNA529124	C16-20048-GH	15.43 vs 3.13	PRJNA529124	Ghana	healthy
Ghana_Tett_PRJNA529124	C16-20049-GH	4.80 vs 8.96	PRJNA529124	Ghana	healthy
Ghana_Tett_PRJNA529124	C16-20050-GH	8.87 vs 0.96	PRJNA529124	Ghana	healthy										99.4656	6.6027	1321
Ghana_Tett_PRJNA529124	C16-20065-GH	0.46 vs 28.78	PRJNA529124	Ghana	healthy
Ghana_Tett_PRJNA529124	C16-20066-GH	36.48 vs 0.00	PRJNA529124	Ghana	healthy		91.0725	221.27	41958
Ghana_Tett_PRJNA529124	C16-20073-GH	5.49 vs 3.22	PRJNA529124	Ghana	healthy
Ghana_Tett_PRJNA529124	C16-20074-GH	3.17 vs 51.78	PRJNA529124	Ghana	healthy
Ghana_Tett_PRJNA529124	C16-20108-GH	0.93 vs 8.81	PRJNA529124	Ghana	healthy
Ghana_Tett_PRJNA529124	C16-20110-GH	3.09 vs 41.10	PRJNA529124	Ghana	healthy
Ghana_Tett_PRJNA529124	C16-20111-GH	0.20 vs 11.77	PRJNA529124	Ghana	healthy
Ghana_Tett_PRJNA529124	C16-20112-GH	2.48 vs 23.52	PRJNA529124	Ghana	healthy
Ghana_Tett_PRJNA529124	C16-20113-GH	1.65 vs 51.48	PRJNA529124	Ghana	healthy
Ghana_Tett_PRJNA529124	C16-20124-GH	4.29 vs 49.95	PRJNA529124	Ghana	healthy
Ghana_Tett_PRJNA529124	C16-20125-GH	19.74 vs 5.86	PRJNA529124	Ghana	healthy
Ghana_Tett_PRJNA529124	C16-20126-GH	12.30 vs 0.00	PRJNA529124	Ghana	healthy
Ghana_Tett_PRJNA529124	C16-20127-GH	3.22 vs 36.03	PRJNA529124	Ghana	healthy														99.0779	14.1676	2846
Ghana_Tett_PRJNA529124	C16-20138-GH	1.92 vs 23.96	PRJNA529124	Ghana	healthy														98.7101	5.2982	1061		100	18.7601	3789
Ghana_Tett_PRJNA529124	C16-20241-GH	0.02 vs 55.56	PRJNA529124	Ghana	healthy
Ghana_Tett_PRJNA529124	C16-20242-GH	0.04 vs 23.20	PRJNA529124	Ghana	healthy
Ghana_Tett_PRJNA529124	C16-20243-GH	53.83 vs 0.01	PRJNA529124	Ghana	healthy														99.1183	16.3862	3330
Ghana_Tett_PRJNA529124	C16-20244-GH	1.25 vs 42.60	PRJNA529124	Ghana	healthy
Ghana_Tett_PRJNA529124	C16-20245-GH	13.74 vs 15.36	PRJNA529124	Ghana	healthy
Ghana_Tett_PRJNA529124	C16-20246-GH	1.25 vs 36.92	PRJNA529124	Ghana	healthy
Ghana_Tett_PRJNA529124	C16-20247-GH	7.23 vs 10.95	PRJNA529124	Ghana	healthy		91.0566	114.472	21708
Ghana_Tett_PRJNA529124	C16-20273-GH	1.03 vs 46.20	PRJNA529124	Ghana	healthy
Ghana_Tett_PRJNA529124	C16-20274-GH	18.93 vs 13.82	PRJNA529124	Ghana	healthy																		100	21.6669	4407
Ghana_Tett_PRJNA529124	C16-20275-GH	31.08 vs 7.96	PRJNA529124	Ghana	healthy														99.5516	79.4992	16077
Ghana_Tett_PRJNA529124	C16-20288-GH	29.69 vs 0.00	PRJNA529124	Ghana	healthy
Ghana_Tett_PRJNA529124	C16-20292-GH	1.83 vs 14.61	PRJNA529124	Ghana	healthy
Ghana_Tett_PRJNA529124	C16-20362-GH	3.39 vs 24.79	PRJNA529124	Ghana	healthy
Ghana_Tett_PRJNA529124	C16-20363-GH	0.10 vs 26.49	PRJNA529124	Ghana	healthy
Ghana_Tett_PRJNA529124	C16-20374-GH	2.80 vs 1.78	PRJNA529124	Ghana	healthy
Ghana_Tett_PRJNA529124	C16-20375-GH	16.11 vs 0.22	PRJNA529124	Ghana	healthy		91.0619	280.469	53114
Italy.Tanzania_Rampelli_PRJNA278393	H01	0.27 vs 29.18	PRJNA278393	Tanzania	healthy
Italy.Tanzania_Rampelli_PRJNA278393	H02	0.00 vs 11.39	PRJNA278393	Tanzania	healthy
Italy.Tanzania_Rampelli_PRJNA278393	H03	0.00 vs 22.51	PRJNA278393	Tanzania	healthy
Italy.Tanzania_Rampelli_PRJNA278393	H04	0.00 vs 14.89	PRJNA278393	Tanzania	healthy
Italy.Tanzania_Rampelli_PRJNA278393	H05	0.00 vs 6.56	PRJNA278393	Tanzania	healthy
Italy.Tanzania_Rampelli_PRJNA278393	H06	0.06 vs 51.68	PRJNA278393	Tanzania	healthy
Italy.Tanzania_Rampelli_PRJNA278393	H07	0.00 vs 75.35	PRJNA278393	Tanzania	healthy
Italy.Tanzania_Rampelli_PRJNA278393	H08	0.00 vs 66.78	PRJNA278393	Tanzania	healthy
Italy.Tanzania_Rampelli_PRJNA278393	H09	0.50 vs 18.69	PRJNA278393	Tanzania	healthy
Italy.Tanzania_Rampelli_PRJNA278393	H10	0.00 vs 24.47	PRJNA278393	Tanzania	healthy
Italy.Tanzania_Rampelli_PRJNA278393	H11	0.00 vs 17.19	PRJNA278393	Tanzania	healthy
Italy.Tanzania_Rampelli_PRJNA278393	H12	0.00 vs 21.36	PRJNA278393	Tanzania	healthy
Italy.Tanzania_Rampelli_PRJNA278393	H13	0.00 vs 28.65	PRJNA278393	Tanzania	healthy
Italy.Tanzania_Rampelli_PRJNA278393	H14	0.00 vs 22.49	PRJNA278393	Tanzania	healthy
Italy.Tanzania_Rampelli_PRJNA278393	H15	0.00 vs 19.38	PRJNA278393	Tanzania	healthy
Italy.Tanzania_Rampelli_PRJNA278393	H16	0.62 vs 38.65	PRJNA278393	Tanzania	healthy
Italy.Tanzania_Rampelli_PRJNA278393	H17	0.00 vs 41.61	PRJNA278393	Tanzania	healthy
Italy.Tanzania_Rampelli_PRJNA278393	H18	0.00 vs 74.52	PRJNA278393	Tanzania	healthy
Italy.Tanzania_Rampelli_PRJNA278393	H19	0.00 vs 43.64	PRJNA278393	Tanzania	healthy
Italy.Tanzania_Rampelli_PRJNA278393	H20	0.50 vs 15.27	PRJNA278393	Tanzania	healthy
Italy.Tanzania_Rampelli_PRJNA278393	H21	0.10 vs 24.83	PRJNA278393	Tanzania	healthy
Italy.Tanzania_Rampelli_PRJNA278393	H22	0.00 vs 9.80	PRJNA278393	Tanzania	healthy
Italy.Tanzania_Rampelli_PRJNA278393	H23	0.00 vs 44.86	PRJNA278393	Tanzania	healthy
Italy.Tanzania_Rampelli_PRJNA278393	H24	0.12 vs 30.87	PRJNA278393	Tanzania	healthy
Italy.Tanzania_Rampelli_PRJNA278393	H25	0.00 vs 3.06	PRJNA278393	Tanzania	healthy
Italy.Tanzania_Rampelli_PRJNA278393	H26	0.00 vs 7.43	PRJNA278393	Tanzania	healthy
Italy.Tanzania_Rampelli_PRJNA278393	H27	0.00 vs 9.06	PRJNA278393	Tanzania	healthy
Italy.Tanzania_Rampelli_PRJNA278393	IT01	32.74 vs 0.00	PRJNA278393	Italy	healthy										98.9917	7.9541	1701
Italy.Tanzania_Rampelli_PRJNA278393	IT02	1.75 vs 0.03	PRJNA278393	Italy	healthy
Italy.Tanzania_Rampelli_PRJNA278393	IT03	17.28 vs 0.01	PRJNA278393	Italy	healthy
Italy.Tanzania_Rampelli_PRJNA278393	IT04	20.49 vs 0.00	PRJNA278393	Italy	healthy
Italy.Tanzania_Rampelli_PRJNA278393	IT05	45.34 vs 9.74	PRJNA278393	Italy	healthy		100	224.485	45144		99.7435	13.2068	2911		99.6068	13.1419	2804
Italy.Tanzania_Rampelli_PRJNA278393	IT06	18.61 vs 0.00	PRJNA278393	Italy	healthy										99.521	57.038	12340
Italy.Tanzania_Rampelli_PRJNA278393	IT07	2.85 vs 0.00	PRJNA278393	Italy	healthy
Italy.Tanzania_Rampelli_PRJNA278393	IT08	0.67 vs 0.00	PRJNA278393	Italy	healthy
Italy.Tanzania_Rampelli_PRJNA278393	IT11	0.24 vs 1.61	PRJNA278393	Italy	healthy
Italy.Tanzania_Rampelli_PRJNA278393	IT13	13.70 vs 0.21	PRJNA278393	Italy	healthy
Italy.Tanzania_Rampelli_PRJNA278393	IT14	12.44 vs 0.00	PRJNA278393	Italy	healthy
Italy_DAmico_PRJNA525982	11	3.35 vs 0.80	PRJNA525982	Italy	ALL
Italy_DAmico_PRJNA525982	15	0.89 vs 0.00	PRJNA525982	Italy	ALL
Italy_DAmico_PRJNA525982	16	4.31 vs 0.00	PRJNA525982	Italy	ALL
Italy_DAmico_PRJNA525982	19	58.52 vs 0.00	PRJNA525982	Italy	ALL		91.0513	16.526	3192
Italy_DAmico_PRJNA525982	20	43.78 vs 0.00	PRJNA525982	Italy	ALL						100	34.2368	7137		99.4807	24.8672	5154
Italy_DAmico_PRJNA525982	26	5.33 vs 0.00	PRJNA525982	Italy	AML
Italy_DAmico_PRJNA525982	4	0.00 vs 0.00	PRJNA525982	Italy	AML
Italy_DAmico_PRJNA525982	5	5.83 vs 0.00	PRJNA525982	Italy	ALL
Japan_Yachida_PRJDB4176	10023	37.78 vs 0.00	PRJDB4176	Japan	healthy		90.9452	16.2521	2278						99.5664	20.6597	2905
Japan_Yachida_PRJDB4176	10025	5.93 vs 0.00	PRJDB4176	Japan	healthy										100	165.623	22706
Japan_Yachida_PRJDB4176	10029	37.10 vs 0.75	PRJDB4176	Japan	healthy		100	13.2891	1744		100	29.4	4084
Japan_Yachida_PRJDB4176	10031	9.44 vs 32.64	PRJDB4176	Japan	healthy		100	17.1109	2252														100	66.645	9262
Japan_Yachida_PRJDB4176	10036	24.25 vs 0.00	PRJDB4176	Japan	healthy		100	407.146	54948
Japan_Yachida_PRJDB4176	10037	34.51 vs 0.00	PRJDB4176	Japan	healthy		92.1327	43.5411	5804						99.8135	394.064	54968
Japan_Yachida_PRJDB4176	10038	52.28 vs 0.00	PRJDB4176	Japan	healthy		100	805.859	105938						99.7429	86.5097	11999
Japan_Yachida_PRJDB4176	10040	21.45 vs 0.00	PRJDB4176	Japan	healthy		91.205	37.3116	4950		100	28.2222	3996
Japan_Yachida_PRJDB4176	10046	20.21 vs 0.00	PRJDB4176	Japan	healthy						100	44.8061	6400		97.1011	5.5871	788
Japan_Yachida_PRJDB4176	10048	13.23 vs 0.00	PRJDB4176	Japan	healthy
Japan_Yachida_PRJDB4176	10052	9.25 vs 16.85	PRJDB4176	Japan	healthy		91.1467	12.0362	1614		99.9799	10.3164	1466
Japan_Yachida_PRJDB4176	10058	3.40 vs 3.42	PRJDB4176	Japan	healthy
Japan_Yachida_PRJDB4176	10060	4.82 vs 0.00	PRJDB4176	Japan	healthy						100	11.7617	1764
Japan_Yachida_PRJDB4176	10080	0.05 vs 0.00	PRJDB4176	Japan	healthy
Japan_Yachida_PRJDB4176	10092	36.87 vs 0.00	PRJDB4176	Japan	healthy										99.7429	454.837	62896						100	277.535	38574
Japan_Yachida_PRJDB4176	10100	47.12 vs 0.03	PRJDB4176	Japan	healthy		99.7031	7.8371	1024						100	493.525	67931		99.8841	34.9168	2572
Japan_Yachida_PRJDB4176	10105	9.72 vs 41.50	PRJDB4176	Japan	healthy
Japan_Yachida_PRJDB4176	10106	49.92 vs 0.00	PRJDB4176	Japan	healthy
Japan_Yachida_PRJDB4176	10107	22.93 vs 1.93	PRJDB4176	Japan	healthy
Japan_Yachida_PRJDB4176	10114	36.70 vs 0.00	PRJDB4176	Japan	healthy		100	442.601	60314
Japan_Yachida_PRJDB4176	10132	34.68 vs 0.00	PRJDB4176	Japan	healthy						100	292.633	40560		100	305.31	41863
Japan_Yachida_PRJDB4176	10135	19.42 vs 0.00	PRJDB4176	Japan	healthy										100	74.5689	11213
Japan_Yachida_PRJDB4176	10144	31.03 vs 0.00	PRJDB4176	Japan	healthy																		100	164.112	23168
Japan_Yachida_PRJDB4176	10150	35.74 vs 0.00	PRJDB4176	Japan	healthy						100	147.642	21142		99.8891	15.5924	2215
Japan_Yachida_PRJDB4176	10151	22.54 vs 0.00	PRJDB4176	Japan	healthy		100	216.212	28158						99.6824	40.6067	5561
Japan_Yachida_PRJDB4176	10158	43.84 vs 0.00	PRJDB4176	Japan	healthy										99.753	857.574	119999
Japan_Yachida_PRJDB4176	10169	33.25 vs 0.00	PRJDB4176	Japan	healthy
Japan_Yachida_PRJDB4176	10183	47.13 vs 0.00	PRJDB4176	Japan	healthy		100	705.258	91154
Japan_Yachida_PRJDB4176	10188	84.40 vs 0.00	PRJDB4176	Japan	healthy		100	28.5	4126
Japan_Yachida_PRJDB4176	10197	23.52 vs 0.03	PRJDB4176	Japan	healthy
Japan_Yachida_PRJDB4176	10200	31.83 vs 0.00	PRJDB4176	Japan	healthy										99.9193	21.6046	3041
Japan_Yachida_PRJDB4176	10206	1.65 vs 68.89	PRJDB4176	Japan	healthy
Japan_Yachida_PRJDB4176	10207	3.18 vs 47.67	PRJDB4176	Japan	healthy
Japan_Yachida_PRJDB4176	10208	11.56 vs 0.00	PRJDB4176	Japan	healthy						100	177.646	24510
Japan_Yachida_PRJDB4176	10212	38.98 vs 16.19	PRJDB4176	Japan	healthy
Japan_Yachida_PRJDB4176	10215	19.12 vs 0.00	PRJDB4176	Japan	healthy
Japan_Yachida_PRJDB4176	10219	48.10 vs 0.02	PRJDB4176	Japan	healthy		100	15.9809	2128
Japan_Yachida_PRJDB4176	10221	12.35 vs 0.11	PRJDB4176	Japan	healthy
Japan_Yachida_PRJDB4176	10223	37.47 vs 0.04	PRJDB4176	Japan	healthy										99.9345	510.494	71209
Japan_Yachida_PRJDB4176	10226	10.35 vs 35.90	PRJDB4176	Japan	healthy										96.9045	6.557	929
Japan_Yachida_PRJDB4176	10229	43.71 vs 0.03	PRJDB4176	Japan	healthy										100	150.44	20535
Japan_Yachida_PRJDB4176	10231	5.00 vs 29.47	PRJDB4176	Japan	healthy										97.4994	5.2791	728
Japan_Yachida_PRJDB4176	10235	42.83 vs 0.00	PRJDB4176	Japan	healthy		100	182.302	24092						99.5311	18.0259	2483
Japan_Yachida_PRJDB4176	10244	38.07 vs 2.16	PRJDB4176	Japan	healthy		99.9046	25.7222	3502
Japan_Yachida_PRJDB4176	10246	50.51 vs 0.00	PRJDB4176	Japan	healthy		100	105.407	13954						100	500.789	69896						100	15.1767	2136
Japan_Yachida_PRJDB4176	10250	23.97 vs 0.04	PRJDB4176	Japan	healthy		91.2156	400.889	51996
Japan_Yachida_PRJDB4176	10254	24.66 vs 0.00	PRJDB4176	Japan	healthy						100	11.5276	1616		99.5664	24.5658	3380
Japan_Yachida_PRJDB4176	10258	39.81 vs 0.00	PRJDB4176	Japan	healthy		100	662.559	89594		99.9849	105.651	15189										100	115.058	16468
Japan_Yachida_PRJDB4176	10259	44.11 vs 0.00	PRJDB4176	Japan	healthy		100	12.6522	1644
Japan_Yachida_PRJDB4176	10262	57.53 vs 0.00	PRJDB4176	Japan	healthy										99.7227	219.79	30277
Japan_Yachida_PRJDB4176	10269	20.14 vs 12.72	PRJDB4176	Japan	healthy		100	435.957	57448						99.753	66.437	9134
Japan_Yachida_PRJDB4176	10271	3.79 vs 49.09	PRJDB4176	Japan	healthy										99.5009	15.8506	2212
Japan_Yachida_PRJDB4176	10272	2.65 vs 0.00	PRJDB4176	Japan	healthy
Japan_Yachida_PRJDB4176	10273	35.80 vs 0.05	PRJDB4176	Japan	healthy		100	14.7305	1992
Japan_Yachida_PRJDB4176	10274	43.18 vs 0.00	PRJDB4176	Japan	healthy										100	266.529	35799		100	423.847	57260
Japan_Yachida_PRJDB4176	10298	24.62 vs 0.00	PRJDB4176	Japan	healthy
Japan_Yachida_PRJDB4176	10301	19.42 vs 9.38	PRJDB4176	Japan	healthy
Japan_Yachida_PRJDB4176	10302	8.03 vs 44.55	PRJDB4176	Japan	healthy		100	142.987	19544
Japan_Yachida_PRJDB4176	10304	19.57 vs 0.00	PRJDB4176	Japan	healthy		100	185.313	24370						100	123.265	16714						99.9595	19.8905	2758
Japan_Yachida_PRJDB4176	10315	24.87 vs 0.24	PRJDB4176	Japan	healthy		100	65.8918	8530
Japan_Yachida_PRJDB4176	10317	37.82 vs 0.00	PRJDB4176	Japan	healthy		98.452	7.0826	962						80.8571	78.668	11173		81.176	6.3991	601
Japan_Yachida_PRJDB4176	10318	50.23 vs 0.00	PRJDB4176	Japan	healthy		100	48.0276	6444						95.5584	5.6444	803
Japan_Yachida_PRJDB4176	10320	37.79 vs 0.00	PRJDB4176	Japan	healthy		100	354.029	46906						99.6824	69.2822	9578
Japan_Yachida_PRJDB4176	10325	4.54 vs 3.12	PRJDB4176	Japan	healthy		100	36.2162	5050						93.4812	5.6865	824
Japan_Yachida_PRJDB4176	10335	16.56 vs 0.14	PRJDB4176	Japan	healthy		100	129.013	17236
Japan_Yachida_PRJDB4176	10339	29.32 vs 0.00	PRJDB4176	Japan	healthy		95.515	6.4614	854
Japan_Yachida_PRJDB4176	10340	5.10 vs 5.04	PRJDB4176	Japan	healthy						99.165	6.5392	908						97.4858	5.4083	748
Japan_Yachida_PRJDB4176	10341	20.47 vs 0.00	PRJDB4176	Japan	healthy		100	34.7903	4694
Japan_Yachida_PRJDB4176	10349	28.89 vs 0.00	PRJDB4176	Japan	healthy										99.7832	351.652	49647
Japan_Yachida_PRJDB4176	10350	58.80 vs 0.00	PRJDB4176	Japan	healthy		100	22.2664	2970		100	347.211	49898		99.7177	335.192	47720						100	280.073	39866
Japan_Yachida_PRJDB4176	10353	12.75 vs 0.00	PRJDB4176	Japan	healthy
Japan_Yachida_PRJDB4176	10354	24.01 vs 0.00	PRJDB4176	Japan	healthy		99.5388	14.5148	1888						99.9647	18.6669	2580
Japan_Yachida_PRJDB4176	10356	22.43 vs 32.02	PRJDB4176	Japan	healthy						97.2636	5.9264	834		100	51.7449	7227
Japan_Yachida_PRJDB4176	10357	18.64 vs 21.49	PRJDB4176	Japan	healthy		100	126.138	16818						100	103.168	14414
Japan_Yachida_PRJDB4176	10362	41.51 vs 0.00	PRJDB4176	Japan	healthy		100	27.7016	3698						100	101.576	14093		100	28.6297	3584
Japan_Yachida_PRJDB4176	10364	42.82 vs 0.00	PRJDB4176	Japan	healthy
Japan_Yachida_PRJDB4176	10378	24.11 vs 0.00	PRJDB4176	Japan	healthy										93.7333	13.801	1929
Japan_Yachida_PRJDB4176	10390	53.34 vs 0.00	PRJDB4176	Japan	healthy		100	558.727	72698
Japan_Yachida_PRJDB4176	10456	17.23 vs 0.06	PRJDB4176	Japan	healthy		99.8675	12.6617	1630
Japan_Yachida_PRJDB4176	10463	14.09 vs 0.00	PRJDB4176	Japan	healthy
Japan_Yachida_PRJDB4176	10465	52.54 vs 0.00	PRJDB4176	Japan	healthy		100	42.6333	5592		100	16.989	2378
Japan_Yachida_PRJDB4176	10473	13.30 vs 4.53	PRJDB4176	Japan	healthy						100	84.283	11760		97.4893	5.4535	746
Japan_Yachida_PRJDB4176	10486	57.08 vs 0.00	PRJDB4176	Japan	healthy
Japan_Yachida_PRJDB4176	10487	27.73 vs 1.13	PRJDB4176	Japan	healthy
Japan_Yachida_PRJDB4176	10489	27.24 vs 0.00	PRJDB4176	Japan	healthy
Japan_Yachida_PRJDB4176	10497	41.36 vs 0.00	PRJDB4176	Japan	healthy
Japan_Yachida_PRJDB4176	10504	33.26 vs 0.13	PRJDB4176	Japan	healthy
Japan_Yachida_PRJDB4176	10508	13.09 vs 0.03	PRJDB4176	Japan	healthy		91.2156	256.815	33466
Japan_Yachida_PRJDB4176	10510	40.56 vs 0.00	PRJDB4176	Japan	healthy										100	838.378	116225
Japan_Yachida_PRJDB4176	10512	9.02 vs 0.97	PRJDB4176	Japan	healthy										100	34.8509	4860
Japan_Yachida_PRJDB4176	10515	58.21 vs 0.11	PRJDB4176	Japan	healthy
Japan_Yachida_PRJDB4176	10519	8.60 vs 42.70	PRJDB4176	Japan	healthy		98.8125	5.6907	740		100	17.0579	2364
Japan_Yachida_PRJDB4176	10537	1.81 vs 0.07	PRJDB4176	Japan	healthy		99.8569	6.5496	856						100	41.8876	5769
Japan_Yachida_PRJDB4176	10541	17.67 vs 34.96	PRJDB4176	Japan	healthy										100	26.6997	3682
Japan_Yachida_PRJDB4176	10543	55.55 vs 0.00	PRJDB4176	Japan	healthy		100	13.1208	1702						99.2488	6.923	923
Japan_Yachida_PRJDB4176	10559	48.31 vs 0.00	PRJDB4176	Japan	healthy		100	518.156	66892		100	62.0235	8650
Japan_Yachida_PRJDB4176	10562	56.67 vs 0.00	PRJDB4176	Japan	healthy										100	273.194	37388
Japan_Yachida_PRJDB4176	10570	39.31 vs 0.00	PRJDB4176	Japan	healthy
Japan_Yachida_PRJDB4176	10577	55.32 vs 0.00	PRJDB4176	Japan	healthy										100	338.624	46768
Japan_Yachida_PRJDB4176	10583	32.75 vs 0.00	PRJDB4176	Japan	healthy										99.6068	7.8812	1046
Japan_Yachida_PRJDB4176	10585	44.18 vs 0.00	PRJDB4176	Japan	healthy		100	595.444	76720						100	269.103	37056
Japan_Yachida_PRJDB4176	10586	23.74 vs 0.00	PRJDB4176	Japan	healthy										99.7278	39.2958	5392
Japan_Yachida_PRJDB4176	10587	3.05 vs 0.12	PRJDB4176	Japan	healthy		99.4911	7.7516	1004						99.8235	41.1307	5556		100	12.0798	1520
Japan_Yachida_PRJDB4176	10589	5.24 vs 33.99	PRJDB4176	Japan	healthy
Japan_Yachida_PRJDB4176	10591	43.80 vs 0.00	PRJDB4176	Japan	healthy		100	217.319	28190
Japan_Yachida_PRJDB4176	10592	27.32 vs 0.00	PRJDB4176	Japan	healthy										99.5614	21.1379	2866
Japan_Yachida_PRJDB4176	10593	10.32 vs 54.55	PRJDB4176	Japan	healthy
Japan_Yachida_PRJDB4176	10618	21.99 vs 0.00	PRJDB4176	Japan	healthy		100	41.3222	5404						100	260.935	35987
Japan_Yachida_PRJDB4176	10620	3.50 vs 63.33	PRJDB4176	Japan	healthy										100	13.5891	1869
Japan_Yachida_PRJDB4176	10621	37.59 vs 0.00	PRJDB4176	Japan	healthy										100	26.3309	3639						100	277.405	38097
Japan_Yachida_PRJDB4176	10622	39.58 vs 0.00	PRJDB4176	Japan	healthy		100	714.097	93332
Japan_Yachida_PRJDB4176	10627	13.56 vs 29.65	PRJDB4176	Japan	healthy		99.9099	7.5258	972
Japan_Yachida_PRJDB4176	10632	13.15 vs 37.19	PRJDB4176	Japan	healthy						97.666	7.0954	895		99.7227	84.4603	11072		100	102.822	13823
Japan_Yachida_PRJDB4176	10639	52.49 vs 0.00	PRJDB4176	Japan	healthy		100	55.2051	7168		100	404.995	57745
Japan_Yachida_PRJDB4176	10647	21.08 vs 0.00	PRJDB4176	Japan	healthy		100	15.4191	1976
Japan_Yachida_PRJDB4176	10657	32.27 vs 0.00	PRJDB4176	Japan	healthy		100	278.312	35998		100	8.4592	1190		100	46.4513	6424
Japan_Yachida_PRJDB4176	10659	4.62 vs 0.00	PRJDB4176	Japan	healthy						100	129.182	18236
Japan_Yachida_PRJDB4176	10661	12.05 vs 0.02	PRJDB4176	Japan	healthy		100	30.8572	4046
Japan_Yachida_PRJDB4176	10663	4.42 vs 41.26	PRJDB4176	Japan	healthy
Japan_Yachida_PRJDB4176	10678	35.00 vs 0.00	PRJDB4176	Japan	healthy		97.7416	7.2485	970
Japan_Yachida_PRJDB4176	10684	13.57 vs 38.30	PRJDB4176	Japan	healthy										96.844	18.1957	2432
Japan_Yachida_PRJDB4176	10698	6.52 vs 5.90	PRJDB4176	Japan	healthy						99.0141	5.8765	828
Japan_Yachida_PRJDB4176	10701	49.37 vs 0.00	PRJDB4176	Japan	healthy						100	240.186	33776
Japan_Yachida_PRJDB4176	10716	54.94 vs 0.00	PRJDB4176	Japan	healthy		100	660.069	86218		100	91.491	12974
Japan_Yachida_PRJDB4176	10726	6.52 vs 67.54	PRJDB4176	Japan	healthy
Japan_Yachida_PRJDB4176	10733	39.84 vs 0.00	PRJDB4176	Japan	healthy						100	33.1233	4615		100	666.076	91766
Japan_Yachida_PRJDB4176	10741	21.13 vs 2.36	PRJDB4176	Japan	healthy										96.5364	87.8117	12069
Japan_Yachida_PRJDB4176	10776	33.79 vs 0.00	PRJDB4176	Japan	healthy		100	19.6959	2562		99.7787	15.2006	2136		100	950.925	132454
Japan_Yachida_PRJDB4176	10784	55.75 vs 0.00	PRJDB4176	Japan	healthy		100	852.453	111332										100	429.708	59638
Japan_Yachida_PRJDB4176	10788	43.57 vs 0.00	PRJDB4176	Japan	healthy		100	87.6485	11490
Japan_Yachida_PRJDB4176	10794	69.69 vs 0.00	PRJDB4176	Japan	healthy		100	498.197	64880
Japan_Yachida_PRJDB4176	10797	33.26 vs 42.28	PRJDB4176	Japan	healthy						100	302.289	41465		99.7227	233.816	31503
Japan_Yachida_PRJDB4176	10801	0.00 vs 0.00	PRJDB4176	Japan	healthy
Japan_Yachida_PRJDB4176	10802	30.63 vs 0.00	PRJDB4176	Japan	healthy
Japan_Yachida_PRJDB4176	10804	51.61 vs 0.00	PRJDB4176	Japan	healthy		91.1626	21.863	2862
Japan_Yachida_PRJDB4176	10805	2.92 vs 65.77	PRJDB4176	Japan	healthy										99.1429	6.3241	882						99.4936	5.9021	802
Japan_Yachida_PRJDB4176	10807	27.12 vs 0.00	PRJDB4176	Japan	healthy		100	72.7201	9508						100	37.5114	5172
Japan_Yachida_PRJDB4176	10808	59.45 vs 0.00	PRJDB4176	Japan	healthy
Japan_Yachida_PRJDB4176	10817	17.79 vs 0.02	PRJDB4176	Japan	healthy		100	58.331	7568
Japan_Yachida_PRJDB4176	10832	47.67 vs 0.00	PRJDB4176	Japan	healthy										100	11.5604	1349		100	83.9198	11357
Japan_Yachida_PRJDB4176	10835	77.85 vs 0.00	PRJDB4176	Japan	healthy						100	842.732	118865
Japan_Yachida_PRJDB4176	10838	33.22 vs 0.00	PRJDB4176	Japan	healthy		92.7371	309.181	40316						99.7227	166.75	22644
Japan_Yachida_PRJDB4176	10850	30.20 vs 0.00	PRJDB4176	Japan	healthy		100	11.5979	1500		99.9899	8.7082	1214		100	209.229	29089
Japan_Yachida_PRJDB4176	10869	11.58 vs 0.04	PRJDB4176	Japan	healthy
Japan_Yachida_PRJDB4176	10889	39.38 vs 0.00	PRJDB4176	Japan	healthy										99.753	102.268	13700
Japan_Yachida_PRJDB4176	10890	37.95 vs 0.00	PRJDB4176	Japan	healthy		100	8.5765	1100
Japan_Yachida_PRJDB4176	10907	31.00 vs 0.00	PRJDB4176	Japan	healthy		100	125.718	16574
Japan_Yachida_PRJDB4176	10913	36.39 vs 25.60	PRJDB4176	Japan	healthy										100	26.5309	3593
Japan_Yachida_PRJDB4176	10924	48.56 vs 0.00	PRJDB4176	Japan	healthy
Japan_Yachida_PRJDB4176	10947	24.61 vs 0.00	PRJDB4176	Japan	healthy		100	36.7919	4712
Japan_Yachida_PRJDB4176	10968	40.69 vs 0.02	PRJDB4176	Japan	healthy		100	427.545	54784		100	62.1296	8456
Japan_Yachida_PRJDB4176	10976	17.22 vs 20.37	PRJDB4176	Japan	healthy
Japan_Yachida_PRJDB4176	10990	64.53 vs 0.00	PRJDB4176	Japan	healthy										99.874	152.562	20242
Japan_Yachida_PRJDB4176	11031	8.63 vs 47.66	PRJDB4176	Japan	healthy														100	187.371	25565
Japan_Yachida_PRJDB4176	11035	21.97 vs 0.00	PRJDB4176	Japan	healthy		91.1785	250.901	32480						100	51.2774	6942
Japan_Yachida_PRJDB4176	11049	24.99 vs 40.93	PRJDB4176	Japan	healthy
Japan_Yachida_PRJDB4176	11057	15.98 vs 1.65	PRJDB4176	Japan	healthy
Japan_Yachida_PRJDB4176	11062	51.35 vs 7.02	PRJDB4176	Japan	healthy		100	901.546	117336
Japan_Yachida_PRJDB4176	11106	34.74 vs 0.00	PRJDB4176	Japan	healthy		100	431.872	54910
Japan_Yachida_PRJDB4176	11124	31.75 vs 0.00	PRJDB4176	Japan	healthy		91.1626	135.346	17410
Japan_Yachida_PRJDB4176	11159	36.89 vs 0.00	PRJDB4176	Japan	healthy
Japan_Yachida_PRJDB4176	11168	37.89 vs 0.04	PRJDB4176	Japan	healthy										100	116.956	15724
Japan_Yachida_PRJDB4176	11170	44.29 vs 0.00	PRJDB4176	Japan	healthy										99.9143	292.825	39087
Japan_Yachida_PRJDB4176	11171	0.00 vs 0.00	PRJDB4176	Japan	healthy
Japan_Yachida_PRJDB4176	11203	20.43 vs 26.70	PRJDB4176	Japan	healthy										99.8286	234.066	31284
Japan_Yachida_PRJDB4176	11209	16.25 vs 4.00	PRJDB4176	Japan	healthy										99.6925	70.9941	9458
Japan_Yachida_PRJDB4176	11210	37.77 vs 0.00	PRJDB4176	Japan	healthy		100	88.5911	11392
Japan_Yachida_PRJDB4176	11213	17.13 vs 25.96	PRJDB4176	Japan	healthy		98.5898	8.379	1072
Japan_Yachida_PRJDB4176	11223	28.80 vs 0.00	PRJDB4176	Japan	healthy		100	313.541	39720						99.6975	36.5182	4824
Japan_Yachida_PRJDB4176	11226	41.90 vs 0.02	PRJDB4176	Japan	healthy		100	221.875	28132
Japan_Yachida_PRJDB4176	11227	32.33 vs 0.00	PRJDB4176	Japan	healthy		100	8.4361	1082
Japan_Yachida_PRJDB4176	11243	0.00 vs 0.00	PRJDB4176	Japan	healthy
Japan_Yachida_PRJDB4176	11255	49.71 vs 0.00	PRJDB4176	Japan	healthy		100	18.7044	2414
Japan_Yachida_PRJDB4176	11294	4.12 vs 38.01	PRJDB4176	Japan	healthy
Japan_Yachida_PRJDB4176	11299	30.18 vs 14.24	PRJDB4176	Japan	healthy		100	80.2882	10574		100	457.123	63514
Japan_Yachida_PRJDB4176	11311	12.26 vs 21.60	PRJDB4176	Japan	healthy		100	47.4514	6022
Japan_Yachida_PRJDB4176	11343	8.69 vs 0.01	PRJDB4176	Japan	healthy		91.1679	103.722	13208						99.6773	27.3405	3651
Japan_Yachida_PRJDB4176	11354	6.24 vs 7.15	PRJDB4176	Japan	healthy
Japan_Yachida_PRJDB4176	11369	14.42 vs 2.49	PRJDB4176	Japan	healthy
Japan_Yachida_PRJDB4176	11379	9.87 vs 34.60	PRJDB4176	Japan	healthy		100	32.765	4286						77.5397	12.2883	1675
Japan_Yachida_PRJDB4176	11389	26.72 vs 0.74	PRJDB4176	Japan	healthy						98.1942	5.0173	694
Japan_Yachida_PRJDB4176	11409	46.16 vs 0.00	PRJDB4176	Japan	healthy
Japan_Yachida_PRJDB4176	11413	69.75 vs 0.00	PRJDB4176	Japan	healthy		100	17.36	2226		100	75.517	10290
Japan_Yachida_PRJDB4176	11419	20.99 vs 35.91	PRJDB4176	Japan	healthy
Japan_Yachida_PRJDB4176	11431	26.69 vs 0.00	PRJDB4176	Japan	healthy
Japan_Yachida_PRJDB4176	11432	50.41 vs 0.00	PRJDB4176	Japan	healthy
Japan_Yachida_PRJDB4176	11434	46.64 vs 0.00	PRJDB4176	Japan	healthy		91.1944	460.914	59304
Japan_Yachida_PRJDB4176	11448	24.42 vs 0.00	PRJDB4176	Japan	healthy										100	22.4516	3054
Japan_Yachida_PRJDB4176	11449	33.11 vs 0.00	PRJDB4176	Japan	healthy		90.9823	8.5092	1102
Japan_Yachida_PRJDB4176	11450	28.87 vs 0.00	PRJDB4176	Japan	healthy		100	18.9049	2418						100	43.8513	6109
Japan_Yachida_PRJDB4176	11451	27.37 vs 0.00	PRJDB4176	Japan	healthy		100	49.136	6288		98.9034	6.4277	876		98.8304	6.0877	824
Japan_Yachida_PRJDB4176	11452	11.99 vs 7.48	PRJDB4176	Japan	healthy		100	145.09	18586		99.336	7.5196	1022
Japan_Yachida_PRJDB4176	11454	14.70 vs 0.00	PRJDB4176	Japan	healthy
Japan_Yachida_PRJDB4176	11459	10.53 vs 23.77	PRJDB4176	Japan	healthy		100	24.0637	3084		100	15.1089	2124
Japan_Yachida_PRJDB4176	11473	29.68 vs 0.00	PRJDB4176	Japan	healthy		100	84.8949	10848						100	123.173	16658
Japan_Yachida_PRJDB4176	11475	39.80 vs 0.00	PRJDB4176	Japan	healthy						100	63.5562	8702
Japan_Yachida_PRJDB4176	11477	12.22 vs 0.00	PRJDB4176	Japan	healthy		100	131.993	17048
Japan_Yachida_PRJDB4176	11480	15.19 vs 39.73	PRJDB4176	Japan	healthy		100	151.705	19656						99.7227	88.4066	12007
Japan_Yachida_PRJDB4176	11486	44.25 vs 0.00	PRJDB4176	Japan	healthy						100	1005.02	138719		99.8689	999.248	135703						98.8911	7.5806	1056
Japan_Yachida_PRJDB4176	11487	27.65 vs 0.00	PRJDB4176	Japan	healthy										86.5289	38.1994	5270
Japan_Yachida_PRJDB4176	11489	5.38 vs 10.46	PRJDB4176	Japan	healthy
Japan_Yachida_PRJDB4176	11492	47.95 vs 0.00	PRJDB4176	Japan	healthy		91.1467	28.566	3726						100	904.875	123576		99.5717	63.6631	4226
Japan_Yachida_PRJDB4176	11495	58.57 vs 0.00	PRJDB4176	Japan	healthy		91.1944	101.004	13132		100	69.2956	9193						100	515.644	70358
Japan_Yachida_PRJDB4176	11501	1.17 vs 66.49	PRJDB4176	Japan	healthy										98.8102	7.5082	1013
Japan_Yachida_PRJDB4176	11513	73.21 vs 0.00	PRJDB4176	Japan	healthy		100	294.051	38284
Japan_Yachida_PRJDB4176	11521	53.09 vs 0.00	PRJDB4176	Japan	healthy										99.7933	666.12	90747
Japan_Yachida_PRJDB4176	11524	15.06 vs 12.15	PRJDB4176	Japan	healthy		100	25.4475	3344						99.7025	92.2209	12532
Japan_Yachida_PRJDB4176	11526	60.75 vs 0.00	PRJDB4176	Japan	healthy		100	628.688	82678		100	47.4883	6556		99.6925	107.734	14629
Japan_Yachida_PRJDB4176	11527	32.49 vs 0.00	PRJDB4176	Japan	healthy										100	482.905	64489
Japan_Yachida_PRJDB4176	11528	45.99 vs 0.00	PRJDB4176	Japan	healthy		99.894	238.696	31566
Japan_Yachida_PRJDB4176	11580	34.91 vs 0.00	PRJDB4176	Japan	healthy		100	978.635	126040						99.7227	12.5367	1691
Japan_Yachida_PRJDB4176	11607	7.72 vs 33.40	PRJDB4176	Japan	healthy		100	19.1784	2496
Japan_Yachida_PRJDB4176	11626	58.72 vs 5.56	PRJDB4176	Japan	healthy
Japan_Yachida_PRJDB4176	11638	44.56 vs 0.00	PRJDB4176	Japan	healthy
Japan_Yachida_PRJDB4176	11641	23.89 vs 0.00	PRJDB4176	Japan	healthy										99.3446	9.0585	1223
Japan_Yachida_PRJDB4176	11675	38.92 vs 0.00	PRJDB4176	Japan	healthy										100	69.0445	9451
Japan_Yachida_PRJDB4176	11682	10.14 vs 0.00	PRJDB4176	Japan	healthy		91.1944	11.7252	1528						100	65.6843	9009
Japan_Yachida_PRJDB4176	11694	20.76 vs 0.00	PRJDB4176	Japan	healthy										99.6017	10.7042	1453
Japan_Yachida_PRJDB4176	11710	29.81 vs 0.00	PRJDB4176	Japan	healthy
Japan_Yachida_PRJDB4176	11720	32.20 vs 0.00	PRJDB4176	Japan	healthy
Japan_Yachida_PRJDB4176	11754	48.14 vs 0.00	PRJDB4176	Japan	healthy		100	619.971	80436
Japan_Yachida_PRJDB4176	11788	2.07 vs 0.50	PRJDB4176	Japan	healthy
Japan_Yachida_PRJDB4176	11796	4.46 vs 60.56	PRJDB4176	Japan	healthy		100	110.39	14260
Japan_Yachida_PRJDB4176	11818	49.12 vs 0.00	PRJDB4176	Japan	healthy						100	134.628	18402		99.7126	22.3212	3028
Japan_Yachida_PRJDB4176	11821	54.42 vs 0.00	PRJDB4176	Japan	healthy						100	387.212	54017
Japan_Yachida_PRJDB4176	11822	53.50 vs 0.00	PRJDB4176	Japan	healthy		100	556.262	72167		99.9748	133.69	18667
Japan_Yachida_PRJDB4176	11873	24.48 vs 0.00	PRJDB4176	Japan	healthy										100	233.44	31801
Japan_Yachida_PRJDB4176	11885	13.64 vs 0.34	PRJDB4176	Japan	healthy		100	45.61	5830						99.879	10.7849	1473
Japan_Yachida_PRJDB4176	11927	18.06 vs 0.00	PRJDB4176	Japan	healthy		100	47.3776	6074
Japan_Yachida_PRJDB4176	11942	32.42 vs 0.00	PRJDB4176	Japan	healthy										99.6673	53.6962	7359
Japan_Yachida_PRJDB4176	11955	41.79 vs 0.00	PRJDB4176	Japan	healthy		100	97.5709	12588						99.7832	58.7656	7866
Japan_Yachida_PRJDB4176	11965	24.85 vs 0.00	PRJDB4176	Japan	healthy		100	230.259	29436
Japan_Yachida_PRJDB4176	11984	9.73 vs 23.66	PRJDB4176	Japan	healthy										99.7832	7.6762	1032
Japan_Yachida_PRJDB4176	11996	41.54 vs 0.00	PRJDB4176	Japan	healthy
Japan_Yachida_PRJDB4176	12016	36.04 vs 0.00	PRJDB4176	Japan	healthy		100	330.056	42836						100	11.5276	1549
Japan_Yachida_PRJDB4176	12070	0.00 vs 0.00	PRJDB4176	Japan	healthy
Japan_Yachida_PRJDB4176	12082	32.57 vs 19.92	PRJDB4176	Japan	healthy		100	148.925	19382
Japan_Yachida_PRJDB4176	12101	12.87 vs 2.68	PRJDB4176	Japan	healthy		99.3797	9.8219	1282						99.5563	11.0271	1492
Japan_Yachida_PRJDB4176	12106	35.32 vs 0.00	PRJDB4176	Japan	healthy		100	384.431	49990
Japan_Yachida_PRJDB4176	12165	79.07 vs 0.00	PRJDB4176	Japan	healthy										100	754.973	103829
Japan_Yachida_PRJDB4176	12197	34.11 vs 0.00	PRJDB4176	Japan	healthy						97.3944	5.0079	706
Japan_Yachida_PRJDB4176	12204	39.56 vs 0.00	PRJDB4176	Japan	healthy										99.995	10.091	1381
Japan_Yachida_PRJDB4176	12242	34.82 vs 0.00	PRJDB4176	Japan	healthy
Japan_Yachida_PRJDB4176	12243	0.00 vs 0.00	PRJDB4176	Japan	healthy
Japan_Yachida_PRJDB4176	12276	44.21 vs 5.16	PRJDB4176	Japan	healthy
Japan_Yachida_PRJDB4176	12340	31.74 vs 23.10	PRJDB4176	Japan	healthy										100	62.7809	8577
Japan_Yachida_PRJDB4176	12370	15.19 vs 0.00	PRJDB4176	Japan	healthy
Japan_Yachida_PRJDB4176	12389	9.14 vs 40.30	PRJDB4176	Japan	healthy
Japan_Yachida_PRJDB4176	12396	22.60 vs 0.00	PRJDB4176	Japan	healthy						100	93.1185	12792
Japan_Yachida_PRJDB4176	10034	6.85 vs 1.69	PRJDB4176	Japan	HS		100	81.8306	10916						100	147.119	20618
Japan_Yachida_PRJDB4176	10066	10.28 vs 29.31	PRJDB4176	Japan	HS		99.5335	10.1683	1338		100	46.5122	6483
Japan_Yachida_PRJDB4176	10076	38.31 vs 0.00	PRJDB4176	Japan	HS										100	19.042	2689
Japan_Yachida_PRJDB4176	10077	9.03 vs 22.78	PRJDB4176	Japan	HS						100	32.5343	4598		100	14.7207	2025						99.9089	9.5238	1351
Japan_Yachida_PRJDB4176	10078	12.13 vs 0.02	PRJDB4176	Japan	HS						100	186.856	26448		100	52.0944	7365
Japan_Yachida_PRJDB4176	10084	37.90 vs 0.00	PRJDB4176	Japan	HS										96.5768	7.0377	957
Japan_Yachida_PRJDB4176	10096	18.24 vs 0.00	PRJDB4176	Japan	HS						100	58.8828	8193		99.642	17.0951	2337
Japan_Yachida_PRJDB4176	10115	14.17 vs 0.00	PRJDB4176	Japan	HS		90.6643	7.413	972
Japan_Yachida_PRJDB4176	10120	39.15 vs 0.00	PRJDB4176	Japan	HS
Japan_Yachida_PRJDB4176	10170	54.37 vs 0.00	PRJDB4176	Japan	HS		100	200.534	25914						99.6723	67.3968	9093
Japan_Yachida_PRJDB4176	10194	12.12 vs 0.17	PRJDB4176	Japan	HS						100	107.585	16524
Japan_Yachida_PRJDB4176	10220	61.69 vs 0.00	PRJDB4176	Japan	HS		100	1764.48	234842						99.8286	199.908	27786
Japan_Yachida_PRJDB4176	10230	59.25 vs 0.00	PRJDB4176	Japan	HS
Japan_Yachida_PRJDB4176	10233	4.91 vs 19.01	PRJDB4176	Japan	HS		99.7455	9.7175	1308		100	20.2812	2842		99.9546	17.3101	2405
Japan_Yachida_PRJDB4176	10239	58.80 vs 0.01	PRJDB4176	Japan	HS						100	25.3661	3550		99.9294	14.869	2067
Japan_Yachida_PRJDB4176	10241	18.86 vs 0.00	PRJDB4176	Japan	HS		91.1626	22.4059	2962
Japan_Yachida_PRJDB4176	10252	49.44 vs 0.00	PRJDB4176	Japan	HS		91.2156	37.019	4894
Japan_Yachida_PRJDB4176	10255	33.10 vs 0.00	PRJDB4176	Japan	HS		100	110.352	14622		100	32.4553	4449		99.6521	30.0471	4083
Japan_Yachida_PRJDB4176	10256	54.88 vs 1.56	PRJDB4176	Japan	HS										97.822	7.6057	1060
Japan_Yachida_PRJDB4176	10268	32.99 vs 0.00	PRJDB4176	Japan	HS		100	14.9634	1992
Japan_Yachida_PRJDB4176	10275	21.90 vs 0.00	PRJDB4176	Japan	HS						99.9748	10.6451	1474		100	208.202	28467
Japan_Yachida_PRJDB4176	10280	27.49 vs 0.00	PRJDB4176	Japan	HS		99.894	15.0032	2124						99.7227	160.928	22004
Japan_Yachida_PRJDB4176	10281	53.16 vs 0.00	PRJDB4176	Japan	HS		100	1013.7	133742
Japan_Yachida_PRJDB4176	10282	16.65 vs 0.00	PRJDB4176	Japan	HS		100	109.78	14604
Japan_Yachida_PRJDB4176	10283	13.95 vs 0.00	PRJDB4176	Japan	HS		100	130.001	17344						98.8858	8.9684	1230
Japan_Yachida_PRJDB4176	10285	26.94 vs 0.00	PRJDB4176	Japan	HS		100	554.085	73292
Japan_Yachida_PRJDB4176	10286	51.78 vs 0.00	PRJDB4176	Japan	HS
Japan_Yachida_PRJDB4176	10290	42.92 vs 0.00	PRJDB4176	Japan	HS		100	24.9656	3328		100	55.4176	7780		99.6925	120.989	16629
Japan_Yachida_PRJDB4176	10312	49.29 vs 0.00	PRJDB4176	Japan	HS		100	170.818	23074
Japan_Yachida_PRJDB4176	10313	20.66 vs 0.00	PRJDB4176	Japan	HS		91.5284	5.2626	764
Japan_Yachida_PRJDB4176	10329	36.97 vs 0.00	PRJDB4176	Japan	HS		100	438.177	59250
Japan_Yachida_PRJDB4176	10365	28.09 vs 0.01	PRJDB4176	Japan	HS										100	48.1541	6788		99.9496	13.6948	1696
Japan_Yachida_PRJDB4176	10368	33.40 vs 0.00	PRJDB4176	Japan	HS		100	29.2421	3798		99.1197	8.3608	1174
Japan_Yachida_PRJDB4176	10374	55.27 vs 0.00	PRJDB4176	Japan	HS										100	469.622	65941
Japan_Yachida_PRJDB4176	10803	19.37 vs 0.00	PRJDB4176	Japan	HS		100	290.146	37648
Japan_Yachida_PRJDB4176	10806	43.30 vs 0.00	PRJDB4176	Japan	HS
Japan_Yachida_PRJDB4176	11074	44.60 vs 0.00	PRJDB4176	Japan	HS
Japan_Yachida_PRJDB4176	11336	26.82 vs 0.00	PRJDB4176	Japan	HS		100	28.9162	3770						100	95.0718	11830
Japan_Yachida_PRJDB4176	11424	45.56 vs 0.00	PRJDB4176	Japan	HS
Japan_Yachida_PRJDB4176	12011	6.05 vs 0.00	PRJDB4176	Japan	HS		100	264.798	34288
Japan_Yachida_PRJDB4176	10061	70.10 vs 0.00	PRJDB4176	Japan	MP										99.8084	472.849	64434
Japan_Yachida_PRJDB4176	10089	31.04 vs 0.00	PRJDB4176	Japan	MP										99.6168	43.7043	6088
Japan_Yachida_PRJDB4176	10109	53.04 vs 0.00	PRJDB4176	Japan	MP		100	16.6165	2188
Japan_Yachida_PRJDB4176	10111	17.53 vs 0.01	PRJDB4176	Japan	MP										99.7378	99.2969	13918
Japan_Yachida_PRJDB4176	10138	47.73 vs 0.00	PRJDB4176	Japan	MP		100	19.9487	2598
Japan_Yachida_PRJDB4176	10161	7.29 vs 0.00	PRJDB4176	Japan	MP		100	16.5901	2224
Japan_Yachida_PRJDB4176	10182	11.73 vs 46.63	PRJDB4176	Japan	MP		100	22.0516	2872						100	92.1935	12772
Japan_Yachida_PRJDB4176	10193	3.84 vs 65.01	PRJDB4176	Japan	MP										100	13.787	1937
Japan_Yachida_PRJDB4176	10209	51.11 vs 0.00	PRJDB4176	Japan	MP		100	622.663	86210		100	35.4016	5190
Japan_Yachida_PRJDB4176	10210	4.95 vs 36.43	PRJDB4176	Japan	MP		100	12.2697	1636						98.5581	7.055	999
Japan_Yachida_PRJDB4176	10242	46.99 vs 0.00	PRJDB4176	Japan	MP										99.4656	21.6653	2972
Japan_Yachida_PRJDB4176	10251	31.65 vs 0.35	PRJDB4176	Japan	MP		92.0426	53.0635	7018						100	1081.65	148302
Japan_Yachida_PRJDB4176	10261	38.45 vs 0.00	PRJDB4176	Japan	MP		99.3638	8.7101	1152
Japan_Yachida_PRJDB4176	10288	53.43 vs 0.00	PRJDB4176	Japan	MP		100	787.312	102418		100	67.4295	9326
Japan_Yachida_PRJDB4176	10294	12.38 vs 0.00	PRJDB4176	Japan	MP		100	349.093	46858
Japan_Yachida_PRJDB4176	10296	18.21 vs 8.43	PRJDB4176	Japan	MP		100	125.675	16574						99.6824	39.3099	5309
Japan_Yachida_PRJDB4176	10299	44.51 vs 0.00	PRJDB4176	Japan	MP		99.6819	12.486	1624
Japan_Yachida_PRJDB4176	10316	27.32 vs 0.02	PRJDB4176	Japan	MP										99.7328	155.523	21480
Japan_Yachida_PRJDB4176	10327	39.84 vs 0.00	PRJDB4176	Japan	MP		100	47.0521	6346
Japan_Yachida_PRJDB4176	10336	25.21 vs 0.00	PRJDB4176	Japan	MP		100	108.781	14926						99.7227	154.432	22039
Japan_Yachida_PRJDB4176	10376	36.66 vs 0.00	PRJDB4176	Japan	MP										100	481.268	68032
Japan_Yachida_PRJDB4176	10466	15.34 vs 0.02	PRJDB4176	Japan	MP										98.427	6.1678	831
Japan_Yachida_PRJDB4176	10470	20.38 vs 0.00	PRJDB4176	Japan	MP		100	68.1881	8844		100	124.075	17353		100	143.161	19760
Japan_Yachida_PRJDB4176	10471	13.20 vs 0.01	PRJDB4176	Japan	MP		99.9576	11.1833	1454
Japan_Yachida_PRJDB4176	10484	1.20 vs 42.87	PRJDB4176	Japan	MP
Japan_Yachida_PRJDB4176	10485	40.21 vs 0.00	PRJDB4176	Japan	MP										100	50.0364	6969
Japan_Yachida_PRJDB4176	10502	12.05 vs 25.57	PRJDB4176	Japan	MP										99.8992	10.4817	1433
Japan_Yachida_PRJDB4176	10511	1.35 vs 0.58	PRJDB4176	Japan	MP
Japan_Yachida_PRJDB4176	10517	42.69 vs 0.00	PRJDB4176	Japan	MP										99.5513	18.1329	2502
Japan_Yachida_PRJDB4176	10548	17.05 vs 29.89	PRJDB4176	Japan	MP		100	162.577	21090
Japan_Yachida_PRJDB4176	10549	5.69 vs 0.24	PRJDB4176	Japan	MP
Japan_Yachida_PRJDB4176	10555	5.21 vs 25.83	PRJDB4176	Japan	MP		99.3691	5.1327	654
Japan_Yachida_PRJDB4176	10569	0.43 vs 54.03	PRJDB4176	Japan	MP
Japan_Yachida_PRJDB4176	10571	53.78 vs 0.00	PRJDB4176	Japan	MP		91.205	273.211	35710						100	367.563	50651
Japan_Yachida_PRJDB4176	10572	29.86 vs 0.00	PRJDB4176	Japan	MP
Japan_Yachida_PRJDB4176	10580	20.02 vs 0.11	PRJDB4176	Japan	MP
Japan_Yachida_PRJDB4176	10581	56.48 vs 0.00	PRJDB4176	Japan	MP										100	253.131	34283
Japan_Yachida_PRJDB4176	10608	43.57 vs 0.00	PRJDB4176	Japan	MP		100	364.45	47640		100	251.06	35167
Japan_Yachida_PRJDB4176	10610	49.74 vs 0.00	PRJDB4176	Japan	MP		100	18.2672	2376
Japan_Yachida_PRJDB4176	10614	21.85 vs 0.01	PRJDB4176	Japan	MP
Japan_Yachida_PRJDB4176	10619	30.96 vs 0.00	PRJDB4176	Japan	MP		100	163.189	21428
Japan_Yachida_PRJDB4176	10630	45.41 vs 0.00	PRJDB4176	Japan	MP
Japan_Yachida_PRJDB4176	10634	7.30 vs 61.74	PRJDB4176	Japan	MP
Japan_Yachida_PRJDB4176	10642	45.26 vs 0.00	PRJDB4176	Japan	MP										99.6874	52.4763	7157
Japan_Yachida_PRJDB4176	10681	7.07 vs 24.43	PRJDB4176	Japan	MP
Japan_Yachida_PRJDB4176	10695	47.18 vs 0.00	PRJDB4176	Japan	MP		100	12.141	1598		100	183.288	25680		100	60.8054	8395
Japan_Yachida_PRJDB4176	10728	1.94 vs 27.97	PRJDB4176	Japan	MP		100	12.7666	1680
Japan_Yachida_PRJDB4176	10759	45.35 vs 7.49	PRJDB4176	Japan	MP
Japan_Yachida_PRJDB4176	10766	54.78 vs 0.02	PRJDB4176	Japan	MP		100	302.567	39770						99.6673	24.3415	3389
Japan_Yachida_PRJDB4176	10780	31.52 vs 0.00	PRJDB4176	Japan	MP		100	177.767	22714										98.7656	196.57	26373
Japan_Yachida_PRJDB4176	10793	27.27 vs 27.55	PRJDB4176	Japan	MP		90.7968	9.4218	1288		100	21.9179	3126		100	19.5717	2794
Japan_Yachida_PRJDB4176	10809	36.68 vs 0.00	PRJDB4176	Japan	MP						100	49.2042	6954		99.7076	109.663	15071
Japan_Yachida_PRJDB4176	10811	23.16 vs 0.00	PRJDB4176	Japan	MP		100	10.4059	1356						99.7177	226.436	31365
Japan_Yachida_PRJDB4176	10825	5.66 vs 22.48	PRJDB4176	Japan	MP		91.6715	18.79	2470
Japan_Yachida_PRJDB4176	10831	39.27 vs 0.00	PRJDB4176	Japan	MP						100	12.8328	1610		99.7278	411.213	56081		99.9446	38.2011	3789
Japan_Yachida_PRJDB4176	11253	33.15 vs 0.00	PRJDB4176	Japan	MP						100	989.737	133730
Japan_Yachida_PRJDB4176	11315	46.63 vs 0.00	PRJDB4176	Japan	MP										100	66.6532	8926
Japan_Yachida_PRJDB4176	11407	31.24 vs 0.00	PRJDB4176	Japan	MP		100	72.751	9358
Japan_Yachida_PRJDB4176	11457	3.34 vs 59.78	PRJDB4176	Japan	MP										100	81.8862	11069
Japan_Yachida_PRJDB4176	11458	65.82 vs 0.00	PRJDB4176	Japan	MP		100	461.452	59276
Japan_Yachida_PRJDB4176	11461	33.38 vs 9.27	PRJDB4176	Japan	MP		100	222.724	29032
Japan_Yachida_PRJDB4176	11462	43.45 vs 0.00	PRJDB4176	Japan	MP
Japan_Yachida_PRJDB4176	11502	18.82 vs 0.20	PRJDB4176	Japan	MP
Japan_Yachida_PRJDB4176	11508	77.81 vs 0.00	PRJDB4176	Japan	MP		92.6576	5.155	664
Japan_Yachida_PRJDB4176	11511	25.74 vs 0.00	PRJDB4176	Japan	MP		100	545.198	70574
Japan_Yachida_PRJDB4176	11518	15.73 vs 19.16	PRJDB4176	Japan	MP		100	60.6875	7960
Japan_Yachida_PRJDB4176	11667	17.10 vs 1.90	PRJDB4176	Japan	MP
Japan_Yachida_PRJDB4176	10033	18.67 vs 0.00	PRJDB4176	Japan	Stage_0
Japan_Yachida_PRJDB4176	10047	6.02 vs 8.99	PRJDB4176	Japan	Stage_0
Japan_Yachida_PRJDB4176	10055	28.94 vs 0.00	PRJDB4176	Japan	Stage_0		97.2221	5.427	718						100	135.181	18823
Japan_Yachida_PRJDB4176	10081	27.26 vs 2.39	PRJDB4176	Japan	Stage_0										99.6874	70.2768	9655
Japan_Yachida_PRJDB4176	10134	29.02 vs 0.00	PRJDB4176	Japan	Stage_0		100	141.204	19484
Japan_Yachida_PRJDB4176	10140	9.74 vs 5.59	PRJDB4176	Japan	Stage_0						96.7304	7.2086	1002
Japan_Yachida_PRJDB4176	10154	25.19 vs 12.50	PRJDB4176	Japan	Stage_0		91.0937	23.9925	3666
Japan_Yachida_PRJDB4176	10165	22.19 vs 0.00	PRJDB4176	Japan	Stage_0						100	100.958	14353		100	104.482	14764
Japan_Yachida_PRJDB4176	10177	38.35 vs 0.00	PRJDB4176	Japan	Stage_0										99.7076	103.704	15079
Japan_Yachida_PRJDB4176	10198	33.94 vs 0.00	PRJDB4176	Japan	Stage_0
Japan_Yachida_PRJDB4176	10203	18.97 vs 11.48	PRJDB4176	Japan	Stage_0		99.6925	11.4843	1506						99.3194	11.4198	1573
Japan_Yachida_PRJDB4176	10334	42.11 vs 0.00	PRJDB4176	Japan	Stage_0
Japan_Yachida_PRJDB4176	10338	32.79 vs 0.00	PRJDB4176	Japan	Stage_0		100	606.767	81726
Japan_Yachida_PRJDB4176	10345	3.64 vs 22.61	PRJDB4176	Japan	Stage_0		91.046	15.6603	2098
Japan_Yachida_PRJDB4176	10358	78.17 vs 0.00	PRJDB4176	Japan	Stage_0		100	608.054	80422
Japan_Yachida_PRJDB4176	10366	25.29 vs 0.00	PRJDB4176	Japan	Stage_0		100	461.044	61570						99.8941	128.821	17863
Japan_Yachida_PRJDB4176	10385	3.40 vs 43.53	PRJDB4176	Japan	Stage_0
Japan_Yachida_PRJDB4176	10545	20.63 vs 19.32	PRJDB4176	Japan	Stage_0										99.7681	127.078	17434
Japan_Yachida_PRJDB4176	10565	21.04 vs 0.02	PRJDB4176	Japan	Stage_0		100	120.513	15644
Japan_Yachida_PRJDB4176	10568	26.00 vs 1.33	PRJDB4176	Japan	Stage_0		100	27.3384	3552						100	86.3806	11942
Japan_Yachida_PRJDB4176	10576	13.11 vs 27.28	PRJDB4176	Japan	Stage_0		100	277.22	36448						99.7227	94.2364	12920
Japan_Yachida_PRJDB4176	10579	10.75 vs 18.08	PRJDB4176	Japan	Stage_0		100	14.4013	1870						100	45.7717	6328
Japan_Yachida_PRJDB4176	10596	17.91 vs 0.11	PRJDB4176	Japan	Stage_0
Japan_Yachida_PRJDB4176	10601	27.16 vs 0.00	PRJDB4176	Japan	Stage_0		100	33.8446	4398		100	36.1892	5044		99.7429	111.035	15432
Japan_Yachida_PRJDB4176	10648	82.66 vs 0.00	PRJDB4176	Japan	Stage_0		92.6841	396.277	51196
Japan_Yachida_PRJDB4176	10697	25.43 vs 0.00	PRJDB4176	Japan	Stage_0		100	54.5838	7082						100	100.061	13602
Japan_Yachida_PRJDB4176	10722	53.92 vs 0.00	PRJDB4176	Japan	Stage_0
Japan_Yachida_PRJDB4176	10749	19.18 vs 35.64	PRJDB4176	Japan	Stage_0		100	29.4457	3788
Japan_Yachida_PRJDB4176	10756	33.22 vs 2.14	PRJDB4176	Japan	Stage_0						99.0091	7.3398	1020		100	356.635	48920
Japan_Yachida_PRJDB4176	10785	56.85 vs 0.00	PRJDB4176	Japan	Stage_0		100	110.506	14354		100	18.6566	2632		100	420.668	58403
Japan_Yachida_PRJDB4176	10814	4.48 vs 0.00	PRJDB4176	Japan	Stage_0
Japan_Yachida_PRJDB4176	10853	60.39 vs 0.00	PRJDB4176	Japan	Stage_0		100	170.367	22118						100	113.042	15732
Japan_Yachida_PRJDB4176	10860	74.19 vs 9.22	PRJDB4176	Japan	Stage_0		99.6236	6.9608	894
Japan_Yachida_PRJDB4176	10866	5.27 vs 35.33	PRJDB4176	Japan	Stage_0		100	22.3805	2882						99.6017	42.1591	5661
Japan_Yachida_PRJDB4176	10880	51.59 vs 0.11	PRJDB4176	Japan	Stage_0		91.205	452.81	58634		100	101.544	13984		99.8185	457.039	60879
Japan_Yachida_PRJDB4176	10888	7.56 vs 25.59	PRJDB4176	Japan	Stage_0		99.719	10.5341	1360						100	10.0003	1344		99.995	16.2918	2148
Japan_Yachida_PRJDB4176	10911	45.12 vs 0.00	PRJDB4176	Japan	Stage_0
Japan_Yachida_PRJDB4176	10934	9.77 vs 56.76	PRJDB4176	Japan	Stage_0										100	25.5249	3476
Japan_Yachida_PRJDB4176	10935	1.37 vs 39.00	PRJDB4176	Japan	Stage_0
Japan_Yachida_PRJDB4176	10967	25.41 vs 0.13	PRJDB4176	Japan	Stage_0																		100	13.3822	1790
Japan_Yachida_PRJDB4176	10975	38.44 vs 0.00	PRJDB4176	Japan	Stage_0		100	150.318	19328
Japan_Yachida_PRJDB4176	10980	16.92 vs 0.01	PRJDB4176	Japan	Stage_0		100	59.2389	7648						98.3413	5.2802	708
Japan_Yachida_PRJDB4176	10989	59.95 vs 0.00	PRJDB4176	Japan	Stage_0		100	110.063	14288
Japan_Yachida_PRJDB4176	10992	4.59 vs 69.18	PRJDB4176	Japan	Stage_0										100	18.3338	2475
Japan_Yachida_PRJDB4176	11006	41.53 vs 3.71	PRJDB4176	Japan	Stage_0										99.7681	301.401	41641
Japan_Yachida_PRJDB4176	11008	55.32 vs 0.28	PRJDB4176	Japan	Stage_0		99.9523	13.382	1726
Japan_Yachida_PRJDB4176	11011	1.58 vs 10.63	PRJDB4176	Japan	Stage_0						98.2847	5.2439	714		99.6975	16.311	2206
Japan_Yachida_PRJDB4176	11029	34.00 vs 0.00	PRJDB4176	Japan	Stage_0		100	178.952	22946						96.5969	7.4496	875		100	94.4666	12653
Japan_Yachida_PRJDB4176	11048	44.29 vs 0.00	PRJDB4176	Japan	Stage_0		100	117.12	15498
Japan_Yachida_PRJDB4176	11110	20.32 vs 13.08	PRJDB4176	Japan	Stage_0														100	136.246	18519
Japan_Yachida_PRJDB4176	11121	47.08 vs 0.00	PRJDB4176	Japan	Stage_0		100	323.647	41520						100	240.699	32568
Japan_Yachida_PRJDB4176	11151	18.34 vs 0.00	PRJDB4176	Japan	Stage_0		100	232.766	30050
Japan_Yachida_PRJDB4176	11224	40.13 vs 0.56	PRJDB4176	Japan	Stage_0
Japan_Yachida_PRJDB4176	11237	54.54 vs 0.00	PRJDB4176	Japan	Stage_0
Japan_Yachida_PRJDB4176	11241	37.51 vs 0.00	PRJDB4176	Japan	Stage_0										98.9665	7.3367	945
Japan_Yachida_PRJDB4176	11281	50.76 vs 0.00	PRJDB4176	Japan	Stage_0
Japan_Yachida_PRJDB4176	11417	47.65 vs 0.00	PRJDB4176	Japan	Stage_0		99.9947	8.7653	1130						100	755.837	102203
Japan_Yachida_PRJDB4176	11423	8.63 vs 49.75	PRJDB4176	Japan	Stage_0										99.6723	73.2836	9848
Japan_Yachida_PRJDB4176	11433	39.89 vs 0.67	PRJDB4176	Japan	Stage_0										99.5815	17.575	2368
Japan_Yachida_PRJDB4176	11438	14.33 vs 41.06	PRJDB4176	Japan	Stage_0		91.205	60.3875	7800		99.6429	5.5223	760
Japan_Yachida_PRJDB4176	11445	23.28 vs 28.83	PRJDB4176	Japan	Stage_0										100	482.739	65923
Japan_Yachida_PRJDB4176	11453	15.76 vs 15.18	PRJDB4176	Japan	Stage_0										100	270.243	36600
Japan_Yachida_PRJDB4176	11498	16.69 vs 46.26	PRJDB4176	Japan	Stage_0		99.8251	11.5565	1498
Japan_Yachida_PRJDB4176	11510	33.93 vs 0.00	PRJDB4176	Japan	Stage_0		98.1445	6.6155	858						100	13.9591	1897						100	56.2875	7653
Japan_Yachida_PRJDB4176	11512	17.21 vs 0.00	PRJDB4176	Japan	Stage_0		100	72.9339	9376
Japan_Yachida_PRJDB4176	11819	38.86 vs 0.00	PRJDB4176	Japan	Stage_0		100	517.173	67092
Japan_Yachida_PRJDB4176	11836	35.18 vs 0.00	PRJDB4176	Japan	Stage_0						99.6579	8.1791	1122
Japan_Yachida_PRJDB4176	11851	3.56 vs 0.00	PRJDB4176	Japan	Stage_0		100	64.3593	8240
Japan_Yachida_PRJDB4176	11879	51.63 vs 4.09	PRJDB4176	Japan	Stage_0										100	493.476	67105
Japan_Yachida_PRJDB4176	11891	30.46 vs 0.00	PRJDB4176	Japan	Stage_0
Japan_Yachida_PRJDB4176	11893	5.72 vs 57.62	PRJDB4176	Japan	Stage_0
Japan_Yachida_PRJDB4176	11929	69.02 vs 0.00	PRJDB4176	Japan	Stage_0										92.3116	78.9357	10685
Japan_Yachida_PRJDB4176	11993	22.22 vs 0.01	PRJDB4176	Japan	Stage_0		99.3055	36.0557	4658
Japan_Yachida_PRJDB4176	10021	32.31 vs 0.00	PRJDB4176	Japan	Stage_I_II		99.7508	6.5169	866		99.8742	9.8139	1378
Japan_Yachida_PRJDB4176	10030	53.25 vs 0.00	PRJDB4176	Japan	Stage_I_II		100	248.138	32386
Japan_Yachida_PRJDB4176	10067	41.22 vs 0.00	PRJDB4176	Japan	Stage_I_II		89.763	8.4723	1118		100	17.8364	2526
Japan_Yachida_PRJDB4176	10073	33.04 vs 0.01	PRJDB4176	Japan	Stage_I_II		100	21.7032	2874
Japan_Yachida_PRJDB4176	10074	1.75 vs 7.93	PRJDB4176	Japan	Stage_I_II						100	60.3262	8614
Japan_Yachida_PRJDB4176	10091	26.57 vs 0.00	PRJDB4176	Japan	Stage_I_II										100	256.293	34942
Japan_Yachida_PRJDB4176	10097	11.47 vs 12.99	PRJDB4176	Japan	Stage_I_II		100	43.3671	5662						96.3096	5.4282	734
Japan_Yachida_PRJDB4176	10119	35.38 vs 0.00	PRJDB4176	Japan	Stage_I_II		100	58.9711	7968						99.5311	20.8295	2954
Japan_Yachida_PRJDB4176	10124	9.64 vs 0.00	PRJDB4176	Japan	Stage_I_II		100	45.1813	5868						99.753	81.3226	11053
Japan_Yachida_PRJDB4176	10126	48.34 vs 0.00	PRJDB4176	Japan	Stage_I_II						100	296.355	43153
Japan_Yachida_PRJDB4176	10147	37.20 vs 0.02	PRJDB4176	Japan	Stage_I_II		100	835.199	114056						100	322.042	46497
Japan_Yachida_PRJDB4176	10185	4.04 vs 45.22	PRJDB4176	Japan	Stage_I_II
Japan_Yachida_PRJDB4176	10199	26.98 vs 0.01	PRJDB4176	Japan	Stage_I_II
Japan_Yachida_PRJDB4176	10236	3.51 vs 57.50	PRJDB4176	Japan	Stage_I_II		92.3342	63.1417	8338
Japan_Yachida_PRJDB4176	10237	14.00 vs 0.01	PRJDB4176	Japan	Stage_I_II		91.1467	82.0878	10837						100	495.485	68704
Japan_Yachida_PRJDB4176	10248	4.24 vs 29.61	PRJDB4176	Japan	Stage_I_II						97.2938	7.8554	1134		98.6035	7.4725	1047
Japan_Yachida_PRJDB4176	10249	22.31 vs 0.08	PRJDB4176	Japan	Stage_I_II		95.7218	7.2281	1014		78.2445	33.8605	4885
Japan_Yachida_PRJDB4176	10265	37.50 vs 0.00	PRJDB4176	Japan	Stage_I_II
Japan_Yachida_PRJDB4176	10267	41.63 vs 0.00	PRJDB4176	Japan	Stage_I_II		91.1467	16.2814	2080		100	98.4286	13308		99.6219	19.2747	2592
Japan_Yachida_PRJDB4176	10277	14.82 vs 0.00	PRJDB4176	Japan	Stage_I_II						100	86.7241	12468		99.7227	207.572	29372
Japan_Yachida_PRJDB4176	10306	32.39 vs 0.01	PRJDB4176	Japan	Stage_I_II		100	50.5314	6906		100	125.261	18200
Japan_Yachida_PRJDB4176	10308	22.74 vs 3.01	PRJDB4176	Japan	Stage_I_II
Japan_Yachida_PRJDB4176	10309	8.89 vs 39.53	PRJDB4176	Japan	Stage_I_II
Japan_Yachida_PRJDB4176	10323	44.24 vs 0.00	PRJDB4176	Japan	Stage_I_II										99.763	743.795	103214
Japan_Yachida_PRJDB4176	10324	9.74 vs 0.57	PRJDB4176	Japan	Stage_I_II										99.6975	67.0667	9080
Japan_Yachida_PRJDB4176	10330	11.65 vs 24.46	PRJDB4176	Japan	Stage_I_II
Japan_Yachida_PRJDB4176	10333	27.32 vs 0.10	PRJDB4176	Japan	Stage_I_II		99.4752	14.3116	1856						100	60.3994	8253
Japan_Yachida_PRJDB4176	10371	28.27 vs 0.00	PRJDB4176	Japan	Stage_I_II		100	113.516	15358
Japan_Yachida_PRJDB4176	10377	7.51 vs 35.41	PRJDB4176	Japan	Stage_I_II		100	495.935	66980
Japan_Yachida_PRJDB4176	10389	22.63 vs 0.00	PRJDB4176	Japan	Stage_I_II										99.7278	197.256	27103
Japan_Yachida_PRJDB4176	10459	23.11 vs 0.00	PRJDB4176	Japan	Stage_I_II		100	21.7507	2844
Japan_Yachida_PRJDB4176	10462	67.98 vs 0.00	PRJDB4176	Japan	Stage_I_II
Japan_Yachida_PRJDB4176	10464	43.58 vs 0.00	PRJDB4176	Japan	Stage_I_II		100	382.747	49776
Japan_Yachida_PRJDB4176	10469	15.78 vs 26.86	PRJDB4176	Japan	Stage_I_II										99.7227	90.8495	12337
Japan_Yachida_PRJDB4176	10480	52.88 vs 0.00	PRJDB4176	Japan	Stage_I_II						100	66.9161	9386		100	102.2	14067
Japan_Yachida_PRJDB4176	10503	16.31 vs 0.13	PRJDB4176	Japan	Stage_I_II		99.8038	8.4161	1086						99.2387	8.9434	1230
Japan_Yachida_PRJDB4176	10505	8.29 vs 35.62	PRJDB4176	Japan	Stage_I_II		91.1467	19.0641	2480
Japan_Yachida_PRJDB4176	10523	36.06 vs 9.37	PRJDB4176	Japan	Stage_I_II		100	19.8674	2566										96.1757	5.6443	775
Japan_Yachida_PRJDB4176	10525	48.16 vs 0.00	PRJDB4176	Japan	Stage_I_II		100	367.877	48664
Japan_Yachida_PRJDB4176	10542	3.43 vs 39.19	PRJDB4176	Japan	Stage_I_II
Japan_Yachida_PRJDB4176	10550	43.07 vs 0.00	PRJDB4176	Japan	Stage_I_II		99.8622	9.8221	1272						100	55.6581	7621
Japan_Yachida_PRJDB4176	10584	3.64 vs 39.17	PRJDB4176	Japan	Stage_I_II
Japan_Yachida_PRJDB4176	10595	30.94 vs 0.06	PRJDB4176	Japan	Stage_I_II		100	13.3016	1728						99.7227	81.8177	11239
Japan_Yachida_PRJDB4176	10598	10.79 vs 67.14	PRJDB4176	Japan	Stage_I_II
Japan_Yachida_PRJDB4176	10603	6.96 vs 0.00	PRJDB4176	Japan	Stage_I_II		100	158.295	20398						99.7479	226.602	30560
Japan_Yachida_PRJDB4176	10609	16.24 vs 0.00	PRJDB4176	Japan	Stage_I_II
Japan_Yachida_PRJDB4176	10615	15.30 vs 0.00	PRJDB4176	Japan	Stage_I_II		100	13.9888	1820
Japan_Yachida_PRJDB4176	10628	3.07 vs 0.07	PRJDB4176	Japan	Stage_I_II		100	43.8258	5676
Japan_Yachida_PRJDB4176	10644	18.06 vs 0.00	PRJDB4176	Japan	Stage_I_II		91.1626	64.8788	8412		99.6831	10.7005	1506
Japan_Yachida_PRJDB4176	10667	37.70 vs 0.00	PRJDB4176	Japan	Stage_I_II		80.8726	25.7269	3370						100	236.281	33324
Japan_Yachida_PRJDB4176	10668	47.12 vs 0.00	PRJDB4176	Japan	Stage_I_II		100	190.294	24742		100	127.392	17773		100	60.2452	8229
Japan_Yachida_PRJDB4176	10670	49.08 vs 0.00	PRJDB4176	Japan	Stage_I_II										100	182.438	25428
Japan_Yachida_PRJDB4176	10671	2.39 vs 37.78	PRJDB4176	Japan	Stage_I_II
Japan_Yachida_PRJDB4176	10674	23.04 vs 6.77	PRJDB4176	Japan	Stage_I_II		100	16.5657	2218
Japan_Yachida_PRJDB4176	10675	6.80 vs 0.61	PRJDB4176	Japan	Stage_I_II										98.5833	5.2288	728
Japan_Yachida_PRJDB4176	10694	24.95 vs 0.00	PRJDB4176	Japan	Stage_I_II		100	561.288	73464
Japan_Yachida_PRJDB4176	10700	9.49 vs 31.10	PRJDB4176	Japan	Stage_I_II
Japan_Yachida_PRJDB4176	10709	11.34 vs 52.14	PRJDB4176	Japan	Stage_I_II		100	12.7052	1662
Japan_Yachida_PRJDB4176	10713	41.33 vs 0.00	PRJDB4176	Japan	Stage_I_II		100	81.6764	10614
Japan_Yachida_PRJDB4176	10717	42.96 vs 0.00	PRJDB4176	Japan	Stage_I_II										100	367.363	50119
Japan_Yachida_PRJDB4176	10718	64.37 vs 0.00	PRJDB4176	Japan	Stage_I_II		100	736.881	95786
Japan_Yachida_PRJDB4176	10720	68.86 vs 0.00	PRJDB4176	Japan	Stage_I_II
Japan_Yachida_PRJDB4176	10723	6.80 vs 7.08	PRJDB4176	Japan	Stage_I_II						99.9145	12.7162	1786
Japan_Yachida_PRJDB4176	10731	29.71 vs 0.00	PRJDB4176	Japan	Stage_I_II										100	131.23	18431
Japan_Yachida_PRJDB4176	10745	24.27 vs 28.65	PRJDB4176	Japan	Stage_I_II										100	220.717	30631						100	142.967	19560
Japan_Yachida_PRJDB4176	10762	20.95 vs 0.64	PRJDB4176	Japan	Stage_I_II						100	56.1444	7874
Japan_Yachida_PRJDB4176	10767	21.54 vs 17.50	PRJDB4176	Japan	Stage_I_II		99.0351	6.6764	898						100	48.8793	6763
Japan_Yachida_PRJDB4176	10774	36.63 vs 0.01	PRJDB4176	Japan	Stage_I_II
Japan_Yachida_PRJDB4176	10775	33.01 vs 0.03	PRJDB4176	Japan	Stage_I_II		98.0597	175.231	22896		100	58.0922	8196
Japan_Yachida_PRJDB4176	10812	33.96 vs 0.00	PRJDB4176	Japan	Stage_I_II		100	47.3431	6340		100	15.5306	2182		100	380.329	53465
Japan_Yachida_PRJDB4176	10816	23.95 vs 0.00	PRJDB4176	Japan	Stage_I_II		100	527.176	68596						96.5415	6.0964	870
Japan_Yachida_PRJDB4176	10819	22.36 vs 0.00	PRJDB4176	Japan	Stage_I_II										99.6925	130.948	17545
Japan_Yachida_PRJDB4176	10827	59.98 vs 0.63	PRJDB4176	Japan	Stage_I_II		100	72.4584	9396		100	206.718	29014
Japan_Yachida_PRJDB4176	10829	26.75 vs 4.13	PRJDB4176	Japan	Stage_I_II										99.7681	187.011	25779
Japan_Yachida_PRJDB4176	10887	31.57 vs 11.01	PRJDB4176	Japan	Stage_I_II										99.7076	168.654	22328
Japan_Yachida_PRJDB4176	10938	43.83 vs 21.78	PRJDB4176	Japan	Stage_I_II		91.2156	195.571	25112
Japan_Yachida_PRJDB4176	11010	10.84 vs 48.98	PRJDB4176	Japan	Stage_I_II		100	11.5185	1480						99.1026	6.0992	831
Japan_Yachida_PRJDB4176	11030	65.07 vs 0.00	PRJDB4176	Japan	Stage_I_II						100	128.99	17586
Japan_Yachida_PRJDB4176	11036	42.25 vs 0.00	PRJDB4176	Japan	Stage_I_II
Japan_Yachida_PRJDB4176	11045	7.50 vs 51.78	PRJDB4176	Japan	Stage_I_II		98.945	6.1611	796						100	22.147	2978
Japan_Yachida_PRJDB4176	11054	27.80 vs 1.87	PRJDB4176	Japan	Stage_I_II		100	44.885	5762						100	65.4106	8803
Japan_Yachida_PRJDB4176	11081	32.36 vs 2.97	PRJDB4176	Japan	Stage_I_II		100	243.52	31534						99.758	109.031	14710
Japan_Yachida_PRJDB4176	11085	45.91 vs 0.00	PRJDB4176	Japan	Stage_I_II		100	17.4575	2236						99.642	29.2489	3865
Japan_Yachida_PRJDB4176	11097	29.42 vs 0.00	PRJDB4176	Japan	Stage_I_II
Japan_Yachida_PRJDB4176	11103	54.97 vs 0.00	PRJDB4176	Japan	Stage_I_II		100	10.0479	1306						99.763	18.1686	2433
Japan_Yachida_PRJDB4176	11128	43.51 vs 0.00	PRJDB4176	Japan	Stage_I_II		100	109.137	14038						98.2556	8.0632	1093
Japan_Yachida_PRJDB4176	11132	70.94 vs 0.00	PRJDB4176	Japan	Stage_I_II
Japan_Yachida_PRJDB4176	11141	43.93 vs 0.01	PRJDB4176	Japan	Stage_I_II										99.8336	5.6115	765
Japan_Yachida_PRJDB4176	11162	56.66 vs 0.00	PRJDB4176	Japan	Stage_I_II
Japan_Yachida_PRJDB4176	11238	27.00 vs 0.08	PRJDB4176	Japan	Stage_I_II		99.9894	66.041	8500						99.2438	8.6711	1170
Japan_Yachida_PRJDB4176	11428	18.26 vs 14.23	PRJDB4176	Japan	Stage_I_II		100	794.385	102066		100	16.4946	2260
Japan_Yachida_PRJDB4176	11472	51.65 vs 0.00	PRJDB4176	Japan	Stage_I_II
Japan_Yachida_PRJDB4176	11478	12.09 vs 0.02	PRJDB4176	Japan	Stage_I_II
Japan_Yachida_PRJDB4176	11490	41.08 vs 0.00	PRJDB4176	Japan	Stage_I_II		91.1944	27.4361	3554		100	141.683	19400		99.7429	129.82	17563		99.1737	20.4033	2375
Japan_Yachida_PRJDB4176	11817	30.12 vs 0.00	PRJDB4176	Japan	Stage_I_II		100	562.023	72944
Japan_Yachida_PRJDB4176	11823	27.71 vs 0.00	PRJDB4176	Japan	Stage_I_II
Japan_Yachida_PRJDB4176	11835	40.35 vs 0.00	PRJDB4176	Japan	Stage_I_II		100	106.746	13890
Japan_Yachida_PRJDB4176	11838	43.18 vs 0.02	PRJDB4176	Japan	Stage_I_II		79.2875	5.566	752
Japan_Yachida_PRJDB4176	11881	18.45 vs 4.30	PRJDB4176	Japan	Stage_I_II		100	62.892	8024		100	44.7866	6082
Japan_Yachida_PRJDB4176	11888	4.55 vs 20.37	PRJDB4176	Japan	Stage_I_II										99.7983	20.4321	2731		99.6372	12.0968	1542
Japan_Yachida_PRJDB4176	11900	44.56 vs 0.00	PRJDB4176	Japan	Stage_I_II										100	123.776	16672
Japan_Yachida_PRJDB4176	11918	38.87 vs 0.00	PRJDB4176	Japan	Stage_I_II		100	22.3417	2862		100	33.2914	4558
Japan_Yachida_PRJDB4176	11951	40.51 vs 0.00	PRJDB4176	Japan	Stage_I_II										100	149.243	20170
Japan_Yachida_PRJDB4176	11956	20.82 vs 0.00	PRJDB4176	Japan	Stage_I_II		100	45.1739	5806
Japan_Yachida_PRJDB4176	11973	5.09 vs 35.83	PRJDB4176	Japan	Stage_I_II
Japan_Yachida_PRJDB4176	11974	57.02 vs 0.00	PRJDB4176	Japan	Stage_I_II		100	26.0303	3332
Japan_Yachida_PRJDB4176	12002	11.14 vs 6.76	PRJDB4176	Japan	Stage_I_II										99.758	90.4757	12201
Japan_Yachida_PRJDB4176	12020	24.01 vs 0.00	PRJDB4176	Japan	Stage_I_II										100	26.2108	3637
Japan_Yachida_PRJDB4176	12022	55.27 vs 10.15	PRJDB4176	Japan	Stage_I_II		100	224.061	29294						100	212.682	29026
Japan_Yachida_PRJDB4176	12024	2.10 vs 0.00	PRJDB4176	Japan	Stage_I_II										99.7983	32.1913	5163
Japan_Yachida_PRJDB4176	12025	26.22 vs 0.00	PRJDB4176	Japan	Stage_I_II
Japan_Yachida_PRJDB4176	1	23.15 vs 0.00	PRJDB4176	Japan	Stage_III_IV
Japan_Yachida_PRJDB4176	10059	31.61 vs 3.40	PRJDB4176	Japan	Stage_III_IV										100	288.647	40617
Japan_Yachida_PRJDB4176	10099	45.65 vs 0.00	PRJDB4176	Japan	Stage_III_IV										99.7933	761.957	101829
Japan_Yachida_PRJDB4176	10103	39.42 vs 0.00	PRJDB4176	Japan	Stage_III_IV		100	283.667	36384						99.027	13.8179	1869
Japan_Yachida_PRJDB4176	10118	0.02 vs 0.00	PRJDB4176	Japan	Stage_III_IV
Japan_Yachida_PRJDB4176	10152	53.19 vs 0.00	PRJDB4176	Japan	Stage_III_IV		100	395.458	53756
Japan_Yachida_PRJDB4176	10168	24.90 vs 0.13	PRJDB4176	Japan	Stage_III_IV		100	38.3254	5004						99.6471	75.0777	10261
Japan_Yachida_PRJDB4176	10171	8.60 vs 0.09	PRJDB4176	Japan	Stage_III_IV						98.8732	8.4652	1210		99.5765	7.2975	1027
Japan_Yachida_PRJDB4176	10178	22.02 vs 0.01	PRJDB4176	Japan	Stage_III_IV						100	143.495	20832		100	153.285	21816		100	152.356	21354
Japan_Yachida_PRJDB4176	10191	50.14 vs 0.00	PRJDB4176	Japan	Stage_III_IV										100	38.4661	5372
Japan_Yachida_PRJDB4176	10195	38.92 vs 0.23	PRJDB4176	Japan	Stage_III_IV										100	2075.7	290073
Japan_Yachida_PRJDB4176	10201	36.28 vs 3.20	PRJDB4176	Japan	Stage_III_IV		100	103.843	13560						99.7177	298.44	40380
Japan_Yachida_PRJDB4176	10213	26.82 vs 0.13	PRJDB4176	Japan	Stage_III_IV		100	25.348	3304
Japan_Yachida_PRJDB4176	10232	5.04 vs 0.50	PRJDB4176	Japan	Stage_III_IV										100	25.9123	3558
Japan_Yachida_PRJDB4176	10238	34.41 vs 0.02	PRJDB4176	Japan	Stage_III_IV										99.8488	448.913	61989
Japan_Yachida_PRJDB4176	10260	36.22 vs 0.00	PRJDB4176	Japan	Stage_III_IV		100	71.1333	9554
Japan_Yachida_PRJDB4176	10266	34.56 vs 4.79	PRJDB4176	Japan	Stage_III_IV
Japan_Yachida_PRJDB4176	10284	31.78 vs 0.50	PRJDB4176	Japan	Stage_III_IV
Japan_Yachida_PRJDB4176	10303	29.29 vs 0.00	PRJDB4176	Japan	Stage_III_IV		100	308.982	42324						99.6269	30.8066	4471
Japan_Yachida_PRJDB4176	10307	28.54 vs 0.00	PRJDB4176	Japan	Stage_III_IV						100	308.248	44082
Japan_Yachida_PRJDB4176	10322	7.02 vs 2.46	PRJDB4176	Japan	Stage_III_IV		97.7045	6.9631	938
Japan_Yachida_PRJDB4176	10332	53.22 vs 0.00	PRJDB4176	Japan	Stage_III_IV		84.9547	17.1243	2374						99.7479	160.23	22740
Japan_Yachida_PRJDB4176	10367	36.80 vs 30.12	PRJDB4176	Japan	Stage_III_IV		100	308.351	39538
Japan_Yachida_PRJDB4176	10380	3.70 vs 0.59	PRJDB4176	Japan	Stage_III_IV
Japan_Yachida_PRJDB4176	10461	35.77 vs 0.01	PRJDB4176	Japan	Stage_III_IV		91.205	26.1154	3452						100	474.886	66349
Japan_Yachida_PRJDB4176	10468	38.41 vs 0.00	PRJDB4176	Japan	Stage_III_IV
Japan_Yachida_PRJDB4176	10476	7.45 vs 0.07	PRJDB4176	Japan	Stage_III_IV																		100	28.9333	4011
Japan_Yachida_PRJDB4176	10483	46.22 vs 0.00	PRJDB4176	Japan	Stage_III_IV
Japan_Yachida_PRJDB4176	10492	73.05 vs 0.00	PRJDB4176	Japan	Stage_III_IV
Japan_Yachida_PRJDB4176	10513	32.43 vs 0.41	PRJDB4176	Japan	Stage_III_IV		100	407.109	52920
Japan_Yachida_PRJDB4176	10514	43.24 vs 0.00	PRJDB4176	Japan	Stage_III_IV		100	120.166	15838						100	98.312	13347
Japan_Yachida_PRJDB4176	10527	23.61 vs 37.44	PRJDB4176	Japan	Stage_III_IV		98.2187	20.3919	2636						100	27.5325	3797
Japan_Yachida_PRJDB4176	10532	34.68 vs 0.00	PRJDB4176	Japan	Stage_III_IV		88.3264	24.8283	3244
Japan_Yachida_PRJDB4176	10544	33.22 vs 0.00	PRJDB4176	Japan	Stage_III_IV		100	165.541	21388						100	310.541	43175
Japan_Yachida_PRJDB4176	10556	2.92 vs 14.41	PRJDB4176	Japan	Stage_III_IV
Japan_Yachida_PRJDB4176	10566	13.52 vs 33.77	PRJDB4176	Japan	Stage_III_IV						99.7334	7.2022	1006
Japan_Yachida_PRJDB4176	10578	27.87 vs 0.00	PRJDB4176	Japan	Stage_III_IV		100	420.102	54474
Japan_Yachida_PRJDB4176	10582	31.80 vs 0.00	PRJDB4176	Japan	Stage_III_IV		100	361.274	47004
Japan_Yachida_PRJDB4176	10604	6.58 vs 29.37	PRJDB4176	Japan	Stage_III_IV		100	23.9311	3112						99.8387	8.2096	1124
Japan_Yachida_PRJDB4176	10616	13.03 vs 29.04	PRJDB4176	Japan	Stage_III_IV		100	374.102	48342
Japan_Yachida_PRJDB4176	10635	34.80 vs 0.38	PRJDB4176	Japan	Stage_III_IV
Japan_Yachida_PRJDB4176	10645	2.43 vs 1.68	PRJDB4176	Japan	Stage_III_IV		96.5594	6.0336	790		100	67.8551	9460
Japan_Yachida_PRJDB4176	10646	46.40 vs 0.00	PRJDB4176	Japan	Stage_III_IV		100	200.16	26232						99.6673	10.9192	1508
Japan_Yachida_PRJDB4176	10656	7.92 vs 0.00	PRJDB4176	Japan	Stage_III_IV										99.7025	115.164	15545
Japan_Yachida_PRJDB4176	10660	34.36 vs 0.00	PRJDB4176	Japan	Stage_III_IV		91.1944	33.0855	4284
Japan_Yachida_PRJDB4176	10665	7.99 vs 42.73	PRJDB4176	Japan	Stage_III_IV		100	9.7141	1266
Japan_Yachida_PRJDB4176	10714	49.42 vs 10.16	PRJDB4176	Japan	Stage_III_IV										99.7378	565.655	76834
Japan_Yachida_PRJDB4176	10715	59.20 vs 0.00	PRJDB4176	Japan	Stage_III_IV										100	62.1754	7872		100	255.661	35030
Japan_Yachida_PRJDB4176	10725	9.06 vs 54.25	PRJDB4176	Japan	Stage_III_IV										99.8387	109.863	15104
Japan_Yachida_PRJDB4176	10747	17.59 vs 9.04	PRJDB4176	Japan	Stage_III_IV		99.7932	12.9412	1674
Japan_Yachida_PRJDB4176	10754	18.97 vs 0.24	PRJDB4176	Japan	Stage_III_IV
Japan_Yachida_PRJDB4176	10760	68.72 vs 0.00	PRJDB4176	Japan	Stage_III_IV						80.9205	7.0945	988		99.753	743.016	103387
Japan_Yachida_PRJDB4176	10761	41.52 vs 0.00	PRJDB4176	Japan	Stage_III_IV										99.632	19.447	2714
Japan_Yachida_PRJDB4176	10765	9.72 vs 49.83	PRJDB4176	Japan	Stage_III_IV		99.1836	6.0675	786
Japan_Yachida_PRJDB4176	10772	17.07 vs 1.94	PRJDB4176	Japan	Stage_III_IV
Japan_Yachida_PRJDB4176	10813	69.71 vs 0.00	PRJDB4176	Japan	Stage_III_IV		100	438.107	57098
Japan_Yachida_PRJDB4176	10818	36.88 vs 0.00	PRJDB4176	Japan	Stage_III_IV
Japan_Yachida_PRJDB4176	10839	41.19 vs 0.21	PRJDB4176	Japan	Stage_III_IV		100	674.18	87786
Japan_Yachida_PRJDB4176	10847	10.09 vs 5.06	PRJDB4176	Japan	Stage_III_IV
Japan_Yachida_PRJDB4176	10931	31.33 vs 0.00	PRJDB4176	Japan	Stage_III_IV
Japan_Yachida_PRJDB4176	11820	19.11 vs 0.00	PRJDB4176	Japan	Stage_III_IV		91.205	71.1777	9304		100	20.6915	2838		100	33.5848	4597
Japan_Yachida_PRJDB4176	11826	61.95 vs 0.00	PRJDB4176	Japan	Stage_III_IV		100	98.9219	12970
Japan_Yachida_PRJDB4176	11829	42.97 vs 1.54	PRJDB4176	Japan	Stage_III_IV										99.7126	79.0999	10516
Japan_Yachida_PRJDB4176	11831	27.43 vs 0.00	PRJDB4176	Japan	Stage_III_IV										99.7378	224.427	30368
Japan_Yachida_PRJDB4176	11859	11.69 vs 52.85	PRJDB4176	Japan	Stage_III_IV		93.9034	9.8163	1258						99.7177	222.655	29639
Japan_Yachida_PRJDB4176	11899	50.85 vs 0.00	PRJDB4176	Japan	Stage_III_IV		100	159.101	20358
Japan_Yachida_PRJDB4176	11920	16.49 vs 21.74	PRJDB4176	Japan	Stage_III_IV
Japan_Yachida_PRJDB4176	11921	36.20 vs 0.00	PRJDB4176	Japan	Stage_III_IV		100	455.208	58488						93.8593	42.2807	5730
Japan_Yachida_PRJDB4176	11922	41.72 vs 0.00	PRJDB4176	Japan	Stage_III_IV		98.3248	26.2206	3388
Japan_Yachida_PRJDB4176	11940	9.08 vs 15.21	PRJDB4176	Japan	Stage_III_IV		100	146.584	18842		100	49.8682	6808
Japan_Yachida_PRJDB4176	11957	4.75 vs 10.87	PRJDB4176	Japan	Stage_III_IV		100	49.8496	6394						99.7126	44.5337	5963
Japan_Yachida_PRJDB4176	11982	15.22 vs 11.28	PRJDB4176	Japan	Stage_III_IV						98.8632	23.3572	3204		97.333	25.3818	3398
Japan_Yachida_PRJDB4176	12005	12.64 vs 0.00	PRJDB4176	Japan	Stage_III_IV										100	173.077	23676
Japan_Yachida_PRJDB4176	12014	20.96 vs 3.26	PRJDB4176	Japan	Stage_III_IV		100	23.362	3004
Madacascar_Pasolli_PRJNA485056	A01_02_1FE	1.49 vs 18.99	PRJNA485056	Madacascar	healthy
Madacascar_Pasolli_PRJNA485056	A02_01_1FE	0.00 vs 7.42	PRJNA485056	Madacascar	healthy
Madacascar_Pasolli_PRJNA485056	A03_01_1FE	0.00 vs 37.25	PRJNA485056	Madacascar	healthy
Madacascar_Pasolli_PRJNA485056	A04_01_1FE	0.18 vs 32.49	PRJNA485056	Madacascar	healthy
Madacascar_Pasolli_PRJNA485056	A04_04_1FE	0.37 vs 44.89	PRJNA485056	Madacascar	healthy
Madacascar_Pasolli_PRJNA485056	A05_01_1FE	0.04 vs 5.38	PRJNA485056	Madacascar	healthy
Madacascar_Pasolli_PRJNA485056	A06_01_1FE	0.00 vs 81.65	PRJNA485056	Madacascar	healthy
Madacascar_Pasolli_PRJNA485056	A07_01_1FE	1.34 vs 7.64	PRJNA485056	Madacascar	healthy
Madacascar_Pasolli_PRJNA485056	A08_01_1FE	0.83 vs 2.96	PRJNA485056	Madacascar	healthy
Madacascar_Pasolli_PRJNA485056	A09_01_1FE	0.00 vs 5.62	PRJNA485056	Madacascar	healthy
Madacascar_Pasolli_PRJNA485056	A09_02_1FE	0.00 vs 0.54	PRJNA485056	Madacascar	healthy
Madacascar_Pasolli_PRJNA485056	A10_01_1FE	0.00 vs 30.69	PRJNA485056	Madacascar	healthy
Madacascar_Pasolli_PRJNA485056	A10_02_1FE	0.00 vs 13.74	PRJNA485056	Madacascar	healthy
Madacascar_Pasolli_PRJNA485056	A11_01_1FE	0.00 vs 1.89	PRJNA485056	Madacascar	healthy
Madacascar_Pasolli_PRJNA485056	A13_01_1FE	0.08 vs 10.81	PRJNA485056	Madacascar	healthy
Madacascar_Pasolli_PRJNA485056	A13_03_1FE	0.04 vs 12.32	PRJNA485056	Madacascar	healthy
Madacascar_Pasolli_PRJNA485056	A14_01_1FE	0.00 vs 2.87	PRJNA485056	Madacascar	healthy
Madacascar_Pasolli_PRJNA485056	A15_02_1FE	27.64 vs 0.00	PRJNA485056	Madacascar	healthy
Madacascar_Pasolli_PRJNA485056	A19_01_1FE	0.03 vs 1.98	PRJNA485056	Madacascar	healthy
Madacascar_Pasolli_PRJNA485056	A19_03_1FE	0.00 vs 18.21	PRJNA485056	Madacascar	healthy
Madacascar_Pasolli_PRJNA485056	A20_01_1FE	0.00 vs 4.10	PRJNA485056	Madacascar	healthy
Madacascar_Pasolli_PRJNA485056	A20_03_1FE	0.12 vs 27.52	PRJNA485056	Madacascar	healthy
Madacascar_Pasolli_PRJNA485056	A22_01_1FE	0.03 vs 6.36	PRJNA485056	Madacascar	healthy
Madacascar_Pasolli_PRJNA485056	A23_01_1FE	0.01 vs 2.31	PRJNA485056	Madacascar	healthy
Madacascar_Pasolli_PRJNA485056	A24_02_1FE	0.00 vs 5.32	PRJNA485056	Madacascar	healthy
Madacascar_Pasolli_PRJNA485056	A24_04_1FE	2.46 vs 16.71	PRJNA485056	Madacascar	healthy
Madacascar_Pasolli_PRJNA485056	A25_01_1FE	0.01 vs 20.91	PRJNA485056	Madacascar	healthy
Madacascar_Pasolli_PRJNA485056	A27_02_1FE	5.09 vs 0.14	PRJNA485056	Madacascar	healthy
Madacascar_Pasolli_PRJNA485056	A28_02_1FE	0.03 vs 2.29	PRJNA485056	Madacascar	healthy
Madacascar_Pasolli_PRJNA485056	A29_01_1FE	1.49 vs 6.89	PRJNA485056	Madacascar	healthy
Madacascar_Pasolli_PRJNA485056	A32_01_1FE	0.02 vs 7.74	PRJNA485056	Madacascar	healthy
Madacascar_Pasolli_PRJNA485056	A34_01_1FE	0.05 vs 14.88	PRJNA485056	Madacascar	healthy
Madacascar_Pasolli_PRJNA485056	A34_02_1FE	0.00 vs 2.31	PRJNA485056	Madacascar	healthy
Madacascar_Pasolli_PRJNA485056	A35_01_1FE	0.04 vs 34.16	PRJNA485056	Madacascar	healthy
Madacascar_Pasolli_PRJNA485056	A36_01_1FE	0.07 vs 4.91	PRJNA485056	Madacascar	healthy
Madacascar_Pasolli_PRJNA485056	A36_02_1FE	0.51 vs 31.51	PRJNA485056	Madacascar	healthy
Madacascar_Pasolli_PRJNA485056	A39_01_1FE	0.00 vs 4.49	PRJNA485056	Madacascar	healthy
Madacascar_Pasolli_PRJNA485056	A39_02_1FE	31.11 vs 4.88	PRJNA485056	Madacascar	healthy
Madacascar_Pasolli_PRJNA485056	A39_04_1FE	0.00 vs 1.21	PRJNA485056	Madacascar	healthy
Madacascar_Pasolli_PRJNA485056	A40_02_1FE	0.00 vs 3.02	PRJNA485056	Madacascar	healthy
Madacascar_Pasolli_PRJNA485056	A41_01_1FE	2.55 vs 2.17	PRJNA485056	Madacascar	healthy
Madacascar_Pasolli_PRJNA485056	A42_02_1FE	0.00 vs 8.28	PRJNA485056	Madacascar	healthy
Madacascar_Pasolli_PRJNA485056	A43_02_1FE	0.64 vs 35.09	PRJNA485056	Madacascar	healthy
Madacascar_Pasolli_PRJNA485056	A44_01_1FE	0.00 vs 3.80	PRJNA485056	Madacascar	healthy
Madacascar_Pasolli_PRJNA485056	A45_02_1FE	0.00 vs 26.82	PRJNA485056	Madacascar	healthy
Madacascar_Pasolli_PRJNA485056	A46_01_1FE	1.68 vs 24.18	PRJNA485056	Madacascar	healthy
Madacascar_Pasolli_PRJNA485056	A46_02_1FE	0.24 vs 1.20	PRJNA485056	Madacascar	healthy
Madacascar_Pasolli_PRJNA485056	A47_01_1FE	0.00 vs 0.93	PRJNA485056	Madacascar	healthy
Madacascar_Pasolli_PRJNA485056	A47_02_1FE	0.00 vs 0.09	PRJNA485056	Madacascar	healthy
Madacascar_Pasolli_PRJNA485056	A48_01_1FE	0.00 vs 6.75	PRJNA485056	Madacascar	healthy
Madacascar_Pasolli_PRJNA485056	A48_05_1FE	0.15 vs 1.89	PRJNA485056	Madacascar	healthy
Madacascar_Pasolli_PRJNA485056	A49_01_1FE	0.00 vs 48.52	PRJNA485056	Madacascar	healthy
Madacascar_Pasolli_PRJNA485056	A53_01_1FE	0.01 vs 4.42	PRJNA485056	Madacascar	healthy
Madacascar_Pasolli_PRJNA485056	A54_02_1FE	0.00 vs 10.12	PRJNA485056	Madacascar	healthy
Madacascar_Pasolli_PRJNA485056	A55_01_1FE	55.49 vs 0.01	PRJNA485056	Madacascar	healthy
Madacascar_Pasolli_PRJNA485056	A55_02_1FE	0.72 vs 0.88	PRJNA485056	Madacascar	healthy
Madacascar_Pasolli_PRJNA485056	A56_01_1FE	0.03 vs 5.73	PRJNA485056	Madacascar	healthy
Madacascar_Pasolli_PRJNA485056	A58_01_1FE	13.78 vs 2.82	PRJNA485056	Madacascar	healthy
Madacascar_Pasolli_PRJNA485056	A58_03_1FE	0.68 vs 7.87	PRJNA485056	Madacascar	healthy
Madacascar_Pasolli_PRJNA485056	A59_01_1FE	0.01 vs 15.54	PRJNA485056	Madacascar	healthy
Madacascar_Pasolli_PRJNA485056	A62_01_1FE	0.00 vs 3.15	PRJNA485056	Madacascar	healthy
Madacascar_Pasolli_PRJNA485056	A62_03_1FE	0.00 vs 0.98	PRJNA485056	Madacascar	healthy
Madacascar_Pasolli_PRJNA485056	A66_02_1FE	0.01 vs 3.89	PRJNA485056	Madacascar	healthy
Madacascar_Pasolli_PRJNA485056	A67_01_1FE	5.66 vs 1.22	PRJNA485056	Madacascar	healthy
Madacascar_Pasolli_PRJNA485056	A68_01_1FE	0.00 vs 0.06	PRJNA485056	Madacascar	healthy
Madacascar_Pasolli_PRJNA485056	A69_01_1FE	2.48 vs 4.11	PRJNA485056	Madacascar	healthy
Madacascar_Pasolli_PRJNA485056	A69_02_1FE	0.23 vs 9.20	PRJNA485056	Madacascar	healthy
Madacascar_Pasolli_PRJNA485056	A70_01_1FE	0.03 vs 23.73	PRJNA485056	Madacascar	healthy
Madacascar_Pasolli_PRJNA485056	A70_03_1FE	0.21 vs 36.94	PRJNA485056	Madacascar	healthy
Madacascar_Pasolli_PRJNA485056	A72_01_1FE	2.84 vs 28.33	PRJNA485056	Madacascar	healthy
Madacascar_Pasolli_PRJNA485056	A72_02_1FE	0.01 vs 29.17	PRJNA485056	Madacascar	healthy
Madacascar_Pasolli_PRJNA485056	A73_01_1FE	0.00 vs 7.00	PRJNA485056	Madacascar	healthy
Madacascar_Pasolli_PRJNA485056	A73_02_1FE	0.00 vs 4.69	PRJNA485056	Madacascar	healthy
Madacascar_Pasolli_PRJNA485056	A75_02_1FE	0.13 vs 14.54	PRJNA485056	Madacascar	healthy
Madacascar_Pasolli_PRJNA485056	A79_02_1FE	0.10 vs 1.91	PRJNA485056	Madacascar	healthy
Madacascar_Pasolli_PRJNA485056	A81_01_1FE	0.01 vs 5.90	PRJNA485056	Madacascar	healthy
Madacascar_Pasolli_PRJNA485056	A81_03_1FE	2.04 vs 22.16	PRJNA485056	Madacascar	healthy
Madacascar_Pasolli_PRJNA485056	A82_02_1FE	0.00 vs 0.66	PRJNA485056	Madacascar	healthy
Madacascar_Pasolli_PRJNA485056	A83_02_1FE	0.05 vs 0.52	PRJNA485056	Madacascar	healthy
Madacascar_Pasolli_PRJNA485056	A85_01_1FE	0.00 vs 15.37	PRJNA485056	Madacascar	healthy
Madacascar_Pasolli_PRJNA485056	A88_02_1FE	0.25 vs 0.20	PRJNA485056	Madacascar	healthy
Madacascar_Pasolli_PRJNA485056	A89_01_1FE	1.41 vs 16.28	PRJNA485056	Madacascar	healthy
Madacascar_Pasolli_PRJNA485056	A89_02_1FE	0.07 vs 6.72	PRJNA485056	Madacascar	healthy
Madacascar_Pasolli_PRJNA485056	A90_03_1FE	0.49 vs 8.96	PRJNA485056	Madacascar	healthy
Madacascar_Pasolli_PRJNA485056	A90_04_1FE	0.06 vs 2.87	PRJNA485056	Madacascar	healthy
Madacascar_Pasolli_PRJNA485056	A91_01_1FE	0.07 vs 8.82	PRJNA485056	Madacascar	healthy
Madacascar_Pasolli_PRJNA485056	A91_02_1FE	5.46 vs 4.80	PRJNA485056	Madacascar	healthy
Madacascar_Pasolli_PRJNA485056	A92_01_1FE	0.00 vs 0.05	PRJNA485056	Madacascar	healthy
Madacascar_Pasolli_PRJNA485056	A93_01_1FE	0.00 vs 5.97	PRJNA485056	Madacascar	healthy
Madacascar_Pasolli_PRJNA485056	A94_01_1FE	0.11 vs 49.81	PRJNA485056	Madacascar	healthy
Madacascar_Pasolli_PRJNA485056	A94_02_1FE	3.13 vs 27.90	PRJNA485056	Madacascar	healthy
Madacascar_Pasolli_PRJNA485056	A94_03_1FE	0.34 vs 28.14	PRJNA485056	Madacascar	healthy
Madacascar_Pasolli_PRJNA485056	A95_01_1FE	0.12 vs 4.81	PRJNA485056	Madacascar	healthy
Madacascar_Pasolli_PRJNA485056	V01_01_1FE	0.00 vs 1.87	PRJNA485056	Madacascar	healthy
Madacascar_Pasolli_PRJNA485056	V06_02_1FE	0.39 vs 5.81	PRJNA485056	Madacascar	healthy
Madacascar_Pasolli_PRJNA485056	V07_01_2FE	0.06 vs 19.22	PRJNA485056	Madacascar	healthy
Madacascar_Pasolli_PRJNA485056	V07_02_2FE	17.53 vs 5.93	PRJNA485056	Madacascar	healthy
Madacascar_Pasolli_PRJNA485056	V12_01_2FE	0.15 vs 25.32	PRJNA485056	Madacascar	healthy
Madacascar_Pasolli_PRJNA485056	V18_02_1FE	1.25 vs 0.97	PRJNA485056	Madacascar	healthy
Madacascar_Pasolli_PRJNA485056	V19_01_2FE	3.90 vs 27.19	PRJNA485056	Madacascar	healthy
Madacascar_Pasolli_PRJNA485056	V19_02_2FE	0.04 vs 4.44	PRJNA485056	Madacascar	healthy
Madacascar_Pasolli_PRJNA485056	V30_01_1FE	0.02 vs 8.38	PRJNA485056	Madacascar	healthy
Madacascar_Pasolli_PRJNA485056	V31_01_2FE	0.14 vs 37.16	PRJNA485056	Madacascar	healthy
Madacascar_Pasolli_PRJNA485056	V32_02_2FE	0.00 vs 0.76	PRJNA485056	Madacascar	healthy
Madacascar_Pasolli_PRJNA485056	V36_02_2FE	0.01 vs 3.49	PRJNA485056	Madacascar	healthy
Madacascar_Pasolli_PRJNA485056	V40_01_1FE	0.00 vs 5.00	PRJNA485056	Madacascar	healthy
Madacascar_Pasolli_PRJNA485056	V48_03_2FE	0.00 vs 7.43	PRJNA485056	Madacascar	healthy
Madacascar_Pasolli_PRJNA485056	V50_01_1FE	0.00 vs 12.36	PRJNA485056	Madacascar	healthy
Madacascar_Pasolli_PRJNA485056	V50_01_2FE	0.04 vs 2.95	PRJNA485056	Madacascar	healthy
Madacascar_Pasolli_PRJNA485056	V50_02_1FE	0.41 vs 9.75	PRJNA485056	Madacascar	healthy
Madacascar_Pasolli_PRJNA485056	V53_02_1FE	0.54 vs 0.42	PRJNA485056	Madacascar	healthy
Madacascar_Pasolli_PRJNA485056	V54_01_1FE	0.36 vs 6.09	PRJNA485056	Madacascar	healthy
Peru.USA_Obregon_PRJNA268964	HCO02	0.00 vs 20.62	PRJNA268964	Peru	healthy
Peru.USA_Obregon_PRJNA268964	HCO09	0.00 vs 39.73	PRJNA268964	Peru	healthy
Peru.USA_Obregon_PRJNA268964	HCO11	0.02 vs 6.91	PRJNA268964	Peru	healthy
Peru.USA_Obregon_PRJNA268964	HCO67	0.00 vs 4.86	PRJNA268964	Peru	healthy
Peru.USA_Obregon_PRJNA268964	NO01	0.00 vs 32.62	PRJNA268964	USA	healthy
Peru.USA_Obregon_PRJNA268964	NO02	5.54 vs 0.01	PRJNA268964	USA	healthy		100	24.5688	4916
Peru.USA_Obregon_PRJNA268964	NO03	5.27 vs 3.20	PRJNA268964	USA	healthy
Peru.USA_Obregon_PRJNA268964	NO04	2.78 vs 7.01	PRJNA268964	USA	healthy
Peru.USA_Obregon_PRJNA268964	NO05	30.26 vs 0.02	PRJNA268964	USA	healthy
Peru.USA_Obregon_PRJNA268964	NO06	7.03 vs 0.01	PRJNA268964	USA	healthy		100	94.1764	19100		100	18.5721	4162		98.2405	6.8599	1488
Peru.USA_Obregon_PRJNA268964	NO08	1.40 vs 0.00	PRJNA268964	USA	healthy
Peru.USA_Obregon_PRJNA268964	NO09	2.98 vs 0.00	PRJNA268964	USA	healthy
Peru.USA_Obregon_PRJNA268964	NO11	5.80 vs 0.00	PRJNA268964	USA	healthy		100	24.0956	4790		99.5825	7.7449	1672
Peru.USA_Obregon_PRJNA268964	NO13	25.61 vs 0.00	PRJNA268964	USA	healthy
Peru.USA_Obregon_PRJNA268964	NO14	17.71 vs 0.00	PRJNA268964	USA	healthy
Peru.USA_Obregon_PRJNA268964	NO18	0.20 vs 0.00	PRJNA268964	USA	healthy
Peru.USA_Obregon_PRJNA268964	NO19	22.08 vs 0.00	PRJNA268964	USA	healthy
Peru.USA_Obregon_PRJNA268964	NO21	8.62 vs 0.00	PRJNA268964	USA	healthy						98.3602	6.7681	1458										99.7873	9.719	2011
Peru.USA_Obregon_PRJNA268964	SM02	0.00 vs 3.72	PRJNA268964	Peru	healthy
Peru.USA_Obregon_PRJNA268964	SM03	0.01 vs 7.27	PRJNA268964	Peru	healthy
Peru.USA_Obregon_PRJNA268964	SM11	0.05 vs 0.93	PRJNA268964	Peru	healthy
Peru.USA_Obregon_PRJNA268964	SM20	0.68 vs 3.53	PRJNA268964	Peru	healthy
Peru.USA_Obregon_PRJNA268964	SM23	0.13 vs 4.03	PRJNA268964	Peru	healthy
Peru.USA_Obregon_PRJNA268964	SM24	3.33 vs 23.35	PRJNA268964	Peru	healthy
Peru.USA_Obregon_PRJNA268964	SM28	0.00 vs 0.85	PRJNA268964	Peru	healthy
Peru.USA_Obregon_PRJNA268964	SM30	0.01 vs 9.50	PRJNA268964	Peru	healthy
Peru.USA_Obregon_PRJNA268964	SM31	0.48 vs 6.21	PRJNA268964	Peru	healthy
Peru.USA_Obregon_PRJNA268964	SM32	0.00 vs 0.45	PRJNA268964	Peru	healthy
Peru.USA_Obregon_PRJNA268964	SM33	0.03 vs 1.33	PRJNA268964	Peru	healthy
Peru.USA_Obregon_PRJNA268964	SM34	2.58 vs 18.84	PRJNA268964	Peru	healthy
Peru.USA_Obregon_PRJNA268964	SM37	0.04 vs 10.13	PRJNA268964	Peru	healthy
Peru.USA_Obregon_PRJNA268964	SM40	0.03 vs 3.13	PRJNA268964	Peru	healthy
Peru.USA_Obregon_PRJNA268964	SM42	0.07 vs 19.82	PRJNA268964	Peru	healthy
Peru.USA_Obregon_PRJNA268964	SM43	3.84 vs 56.57	PRJNA268964	Peru	healthy
Peru.USA_Obregon_PRJNA268964	SM44	3.44 vs 19.82	PRJNA268964	Peru	healthy
Peru.USA_Obregon_PRJNA268964	HCO07	0.00 vs 6.87	PRJNA268964	Peru	Obese
Peru.USA_Obregon_PRJNA268964	HCO72	0.25 vs 36.47	PRJNA268964	Peru	Obese
Peru.USA_Obregon_PRJNA268964	HCO74	0.00 vs 15.44	PRJNA268964	Peru	Obese
Peru.USA_Obregon_PRJNA268964	NO16	18.15 vs 0.00	PRJNA268964	USA	Obese		100	79.0699	15890		100	64.3174	14222
Peru.USA_Obregon_PRJNA268964	NO22	12.56 vs 0.00	PRJNA268964	USA	Obese		92.1115	24.1051	4852
Peru.USA_Obregon_PRJNA268964	HCO12	0.19 vs 6.06	PRJNA268964	Peru	Overweight
Peru.USA_Obregon_PRJNA268964	HCO53	0.14 vs 5.54	PRJNA268964	Peru	Overweight
Peru.USA_Obregon_PRJNA268964	NO10	0.78 vs 0.00	PRJNA268964	USA	Overweight		98.2983	9.4879	1890
Peru.USA_Obregon_PRJNA268964	NO12	51.29 vs 0.00	PRJNA268964	USA	Overweight										99.6874	376.854	79495
Peru.USA_Obregon_PRJNA268964	NO15	4.92 vs 0.00	PRJNA268964	USA	Overweight
Peru.USA_Obregon_PRJNA268964	NO17	0.19 vs 0.00	PRJNA268964	USA	Overweight
Peru.USA_Obregon_PRJNA268964	NO20	38.58 vs 0.00	PRJNA268964	USA	Overweight		100	24.2019	4832		100	42.9293	9409		99.4101	6.0987	1285						100	337.355	69685
Peru.USA_Obregon_PRJNA268964	NO23	7.51 vs 0.92	PRJNA268964	USA	Overweight		98.7118	5.6602	1142
Peru.USA_Obregon_PRJNA268964	SM18	0.56 vs 5.87	PRJNA268964	Peru	Overweight
Peru.USA_Obregon_PRJNA268964	SM39	0.03 vs 4.38	PRJNA268964	Peru	Overweight
Peru.USA_Obregon_PRJNA268964	SM29	0.00 vs 0.17	PRJNA268964	Peru	Underweight
Peru.USA_Obregon_PRJNA268964	HCO61	0.10 vs 4.49	PRJNA268964	Peru
Peru.USA_Obregon_PRJNA268964	HCO64	0.00 vs 27.44	PRJNA268964	Peru
Peru.USA_Obregon_PRJNA268964	HCO70	1.06 vs 12.93	PRJNA268964	Peru
Peru.USA_Obregon_PRJNA268964	SM01	0.41 vs 3.51	PRJNA268964	Peru
Peru.USA_Obregon_PRJNA268964	SM05	4.44 vs 22.15	PRJNA268964	Peru
Peru.USA_Obregon_PRJNA268964	SM25	0.00 vs 7.99	PRJNA268964	Peru
Peru.USA_Obregon_PRJNA268964	SM41	0.00 vs 23.78	PRJNA268964	Peru
Sweden_Karlsson_PRJEB1786	158	21.70 vs 0.00	PRJEB1786	Sweden	diabetes		100	108.476	20404										99.2089	12.4062	2425
Sweden_Karlsson_PRJEB1786	205	36.53 vs 0.00	PRJEB1786	Sweden	diabetes
Sweden_Karlsson_PRJEB1786	235	2.36 vs 0.00	PRJEB1786	Sweden	diabetes		100	26.2776	4948		99.8994	7.0028	1403
Sweden_Karlsson_PRJEB1786	244	5.54 vs 0.00	PRJEB1786	Sweden	diabetes
Sweden_Karlsson_PRJEB1786	248	6.50 vs 3.26	PRJEB1786	Sweden	diabetes		91.0301	30.1545	5704
Sweden_Karlsson_PRJEB1786	258	5.71 vs 0.00	PRJEB1786	Sweden	diabetes
Sweden_Karlsson_PRJEB1786	263	2.41 vs 0.00	PRJEB1786	Sweden	diabetes						100	14.5742	2914										99.7063	6.2473	1254
Sweden_Karlsson_PRJEB1786	286	19.19 vs 0.00	PRJEB1786	Sweden	diabetes
Sweden_Karlsson_PRJEB1786	297	6.62 vs 0.00	PRJEB1786	Sweden	diabetes
Sweden_Karlsson_PRJEB1786	334	0.51 vs 0.00	PRJEB1786	Sweden	diabetes
Sweden_Karlsson_PRJEB1786	344	17.95 vs 0.00	PRJEB1786	Sweden	diabetes						99.663	32.0458	6421						99.607	30.9364	6097
Sweden_Karlsson_PRJEB1786	353	2.94 vs 0.00	PRJEB1786	Sweden	diabetes
Sweden_Karlsson_PRJEB1786	370	7.58 vs 0.00	PRJEB1786	Sweden	diabetes
Sweden_Karlsson_PRJEB1786	378	3.66 vs 8.22	PRJEB1786	Sweden	diabetes
Sweden_Karlsson_PRJEB1786	380	2.46 vs 1.97	PRJEB1786	Sweden	diabetes
Sweden_Karlsson_PRJEB1786	389	2.39 vs 0.40	PRJEB1786	Sweden	diabetes		90.8975	7.7996	1500
Sweden_Karlsson_PRJEB1786	398	23.09 vs 0.00	PRJEB1786	Sweden	diabetes						100	15.5805	3112
Sweden_Karlsson_PRJEB1786	421	3.77 vs 0.01	PRJEB1786	Sweden	diabetes						99.7586	21.5798	4324
Sweden_Karlsson_PRJEB1786	422	2.27 vs 0.00	PRJEB1786	Sweden	diabetes														99.9597	11.3801	2249
Sweden_Karlsson_PRJEB1786	434	4.95 vs 0.06	PRJEB1786	Sweden	diabetes										100	71.3227	14146
Sweden_Karlsson_PRJEB1786	436	20.20 vs 0.00	PRJEB1786	Sweden	diabetes
Sweden_Karlsson_PRJEB1786	439	33.36 vs 0.01	PRJEB1786	Sweden	diabetes										99.9748	223.77	44697
Sweden_Karlsson_PRJEB1786	446	15.55 vs 0.00	PRJEB1786	Sweden	diabetes
Sweden_Karlsson_PRJEB1786	458	4.34 vs 0.06	PRJEB1786	Sweden	diabetes
Sweden_Karlsson_PRJEB1786	462	12.78 vs 0.00	PRJEB1786	Sweden	diabetes
Sweden_Karlsson_PRJEB1786	468	0.10 vs 24.96	PRJEB1786	Sweden	diabetes
Sweden_Karlsson_PRJEB1786	470	6.33 vs 0.00	PRJEB1786	Sweden	diabetes
Sweden_Karlsson_PRJEB1786	475	9.14 vs 0.00	PRJEB1786	Sweden	diabetes
Sweden_Karlsson_PRJEB1786	476	7.42 vs 0.00	PRJEB1786	Sweden	diabetes		91.0513	65.6564	12336
Sweden_Karlsson_PRJEB1786	478	3.05 vs 0.00	PRJEB1786	Sweden	diabetes		100	21.669	4082
Sweden_Karlsson_PRJEB1786	483	19.63 vs 0.00	PRJEB1786	Sweden	diabetes														99.8992	14.9568	2928
Sweden_Karlsson_PRJEB1786	484	9.96 vs 9.67	PRJEB1786	Sweden	diabetes
Sweden_Karlsson_PRJEB1786	495	4.60 vs 1.03	PRJEB1786	Sweden	diabetes
Sweden_Karlsson_PRJEB1786	497	6.83 vs 0.00	PRJEB1786	Sweden	diabetes
Sweden_Karlsson_PRJEB1786	517	2.23 vs 19.14	PRJEB1786	Sweden	diabetes
Sweden_Karlsson_PRJEB1786	524	4.07 vs 0.00	PRJEB1786	Sweden	diabetes						99.6781	13.0165	2610
Sweden_Karlsson_PRJEB1786	526	6.69 vs 0.00	PRJEB1786	Sweden	diabetes						100	70.7818	14198
Sweden_Karlsson_PRJEB1786	529	1.02 vs 0.90	PRJEB1786	Sweden	diabetes		100	24.1395	4626		98.4054	6.1332	1246
Sweden_Karlsson_PRJEB1786	530	0.68 vs 0.54	PRJEB1786	Sweden	diabetes
Sweden_Karlsson_PRJEB1786	536	2.25 vs 0.00	PRJEB1786	Sweden	diabetes
Sweden_Karlsson_PRJEB1786	543	22.16 vs 0.00	PRJEB1786	Sweden	diabetes		91.1255	79.5408	15228
Sweden_Karlsson_PRJEB1786	550	15.31 vs 0.00	PRJEB1786	Sweden	diabetes
Sweden_Karlsson_PRJEB1786	551	11.25 vs 0.00	PRJEB1786	Sweden	diabetes
Sweden_Karlsson_PRJEB1786	552	4.79 vs 0.00	PRJEB1786	Sweden	diabetes
Sweden_Karlsson_PRJEB1786	561	4.85 vs 0.00	PRJEB1786	Sweden	diabetes						100	32.4393	6590
Sweden_Karlsson_PRJEB1786	563	8.78 vs 2.69	PRJEB1786	Sweden	diabetes
Sweden_Karlsson_PRJEB1786	577	4.72 vs 0.00	PRJEB1786	Sweden	diabetes		90.8551	8.663	1678						99.5311	19.6411	3933
Sweden_Karlsson_PRJEB1786	587	4.42 vs 7.22	PRJEB1786	Sweden	diabetes
Sweden_Karlsson_PRJEB1786	589	2.89 vs 0.00	PRJEB1786	Sweden	diabetes										100	12.9769	2627
Sweden_Karlsson_PRJEB1786	591	14.20 vs 0.00	PRJEB1786	Sweden	diabetes										99.9496	71.2452	14411
Sweden_Karlsson_PRJEB1786	598	5.75 vs 0.00	PRJEB1786	Sweden	diabetes						99.829	20.4663	4164
Sweden_Karlsson_PRJEB1786	602	11.00 vs 0.00	PRJEB1786	Sweden	diabetes		100	64.8233	12424		100	25.9658	5300
Sweden_Karlsson_PRJEB1786	604	1.34 vs 0.00	PRJEB1786	Sweden	diabetes
Sweden_Karlsson_PRJEB1786	118	10.57 vs 0.00	PRJEB1786	Sweden	healthy (normal glucose)
Sweden_Karlsson_PRJEB1786	121	16.54 vs 0.00	PRJEB1786	Sweden	healthy (normal glucose)						100	57.1837	11527
Sweden_Karlsson_PRJEB1786	126	7.54 vs 0.00	PRJEB1786	Sweden	healthy (normal glucose)
Sweden_Karlsson_PRJEB1786	127	4.26 vs 0.45	PRJEB1786	Sweden	healthy (normal glucose)		99.5547	5.2353	990
Sweden_Karlsson_PRJEB1786	137	11.11 vs 0.00	PRJEB1786	Sweden	healthy (normal glucose)
Sweden_Karlsson_PRJEB1786	141	21.62 vs 0.00	PRJEB1786	Sweden	healthy (normal glucose)
Sweden_Karlsson_PRJEB1786	143	11.11 vs 0.00	PRJEB1786	Sweden	healthy (normal glucose)
Sweden_Karlsson_PRJEB1786	146	4.99 vs 0.00	PRJEB1786	Sweden	healthy (normal glucose)		100	34.1057	6468
Sweden_Karlsson_PRJEB1786	153	9.78 vs 0.00	PRJEB1786	Sweden	healthy (normal glucose)
Sweden_Karlsson_PRJEB1786	155	11.14 vs 0.00	PRJEB1786	Sweden	healthy (normal glucose)						100	33.7516	6704										99.9392	8.2825	1632
Sweden_Karlsson_PRJEB1786	187	5.29 vs 0.00	PRJEB1786	Sweden	healthy (normal glucose)														99.5012	5.499	1081
Sweden_Karlsson_PRJEB1786	193	9.57 vs 0.00	PRJEB1786	Sweden	healthy (normal glucose)		90.0281	5.7518	1120
Sweden_Karlsson_PRJEB1786	194	7.31 vs 0.00	PRJEB1786	Sweden	healthy (normal glucose)						100	61.0018	12147
Sweden_Karlsson_PRJEB1786	195	0.71 vs 0.00	PRJEB1786	Sweden	healthy (normal glucose)
Sweden_Karlsson_PRJEB1786	198	3.36 vs 0.00	PRJEB1786	Sweden	healthy (normal glucose)
Sweden_Karlsson_PRJEB1786	224	15.67 vs 0.00	PRJEB1786	Sweden	healthy (normal glucose)		100	11.2719	2130
Sweden_Karlsson_PRJEB1786	225	13.07 vs 0.00	PRJEB1786	Sweden	healthy (normal glucose)		100	41.272	7806
Sweden_Karlsson_PRJEB1786	231	2.00 vs 0.00	PRJEB1786	Sweden	healthy (normal glucose)
Sweden_Karlsson_PRJEB1786	264	8.77 vs 0.00	PRJEB1786	Sweden	healthy (normal glucose)										99.9042	11.9146	2348
Sweden_Karlsson_PRJEB1786	268	2.41 vs 0.02	PRJEB1786	Sweden	healthy (normal glucose)
Sweden_Karlsson_PRJEB1786	269	3.05 vs 0.00	PRJEB1786	Sweden	healthy (normal glucose)
Sweden_Karlsson_PRJEB1786	288	11.32 vs 0.00	PRJEB1786	Sweden	healthy (normal glucose)
Sweden_Karlsson_PRJEB1786	365	8.45 vs 0.00	PRJEB1786	Sweden	healthy (normal glucose)
Sweden_Karlsson_PRJEB1786	381	7.09 vs 0.00	PRJEB1786	Sweden	healthy (normal glucose)
Sweden_Karlsson_PRJEB1786	424	2.53 vs 0.00	PRJEB1786	Sweden	healthy (normal glucose)
Sweden_Karlsson_PRJEB1786	451	15.37 vs 0.00	PRJEB1786	Sweden	healthy (normal glucose)										100	32.1336	6388
Sweden_Karlsson_PRJEB1786	456	28.88 vs 0.00	PRJEB1786	Sweden	healthy (normal glucose)
Sweden_Karlsson_PRJEB1786	463	2.77 vs 0.00	PRJEB1786	Sweden	healthy (normal glucose)
Sweden_Karlsson_PRJEB1786	479	0.13 vs 0.66	PRJEB1786	Sweden	healthy (normal glucose)
Sweden_Karlsson_PRJEB1786	53	4.61 vs 0.00	PRJEB1786	Sweden	healthy (normal glucose)
Sweden_Karlsson_PRJEB1786	58	11.71 vs 0.00	PRJEB1786	Sweden	healthy (normal glucose)		99.9099	19.9325	3794						99.6471	25.8004	5143
Sweden_Karlsson_PRJEB1786	584	4.47 vs 6.34	PRJEB1786	Sweden	healthy (normal glucose)
Sweden_Karlsson_PRJEB1786	59	4.33 vs 0.00	PRJEB1786	Sweden	healthy (normal glucose)
Sweden_Karlsson_PRJEB1786	614	4.51 vs 0.00	PRJEB1786	Sweden	healthy (normal glucose)
Sweden_Karlsson_PRJEB1786	617	7.17 vs 0.00	PRJEB1786	Sweden	healthy (normal glucose)
Sweden_Karlsson_PRJEB1786	618	7.88 vs 0.00	PRJEB1786	Sweden	healthy (normal glucose)
Sweden_Karlsson_PRJEB1786	628	21.20 vs 0.00	PRJEB1786	Sweden	healthy (normal glucose)
Sweden_Karlsson_PRJEB1786	643	10.92 vs 5.71	PRJEB1786	Sweden	healthy (normal glucose)		91.0301	40.4434	7618
Sweden_Karlsson_PRJEB1786	655	5.37 vs 0.00	PRJEB1786	Sweden	healthy (normal glucose)
Sweden_Karlsson_PRJEB1786	77	5.14 vs 0.00	PRJEB1786	Sweden	healthy (normal glucose)
Sweden_Karlsson_PRJEB1786	80	5.05 vs 0.00	PRJEB1786	Sweden	healthy (normal glucose)										99.5815	5.4104	1080
Sweden_Karlsson_PRJEB1786	88	2.34 vs 1.13	PRJEB1786	Sweden	healthy (normal glucose)
Sweden_Karlsson_PRJEB1786	92	0.72 vs 0.86	PRJEB1786	Sweden	healthy (normal glucose)
Sweden_Karlsson_PRJEB1786	112	4.52 vs 0.00	PRJEB1786	Sweden	impaired glucose tolerance										99.5916	13.2992	2637
Sweden_Karlsson_PRJEB1786	131	4.36 vs 0.00	PRJEB1786	Sweden	impaired glucose tolerance						99.1549	6.9131	1386
Sweden_Karlsson_PRJEB1786	144	9.16 vs 0.00	PRJEB1786	Sweden	impaired glucose tolerance
Sweden_Karlsson_PRJEB1786	186	4.92 vs 0.00	PRJEB1786	Sweden	impaired glucose tolerance
Sweden_Karlsson_PRJEB1786	200	5.60 vs 0.00	PRJEB1786	Sweden	impaired glucose tolerance
Sweden_Karlsson_PRJEB1786	227	8.19 vs 0.00	PRJEB1786	Sweden	impaired glucose tolerance
Sweden_Karlsson_PRJEB1786	229	3.97 vs 0.01	PRJEB1786	Sweden	impaired glucose tolerance
Sweden_Karlsson_PRJEB1786	239	0.61 vs 3.21	PRJEB1786	Sweden	impaired glucose tolerance
Sweden_Karlsson_PRJEB1786	243	3.68 vs 0.00	PRJEB1786	Sweden	impaired glucose tolerance		91.0142	25.1906	4754
Sweden_Karlsson_PRJEB1786	249	3.99 vs 0.00	PRJEB1786	Sweden	impaired glucose tolerance
Sweden_Karlsson_PRJEB1786	278	6.29 vs 5.68	PRJEB1786	Sweden	impaired glucose tolerance										100	23.1655	4595
Sweden_Karlsson_PRJEB1786	290	25.12 vs 0.00	PRJEB1786	Sweden	impaired glucose tolerance		82.8288	15.1206	2874						99.8387	101.78	20173
Sweden_Karlsson_PRJEB1786	299	11.31 vs 0.74	PRJEB1786	Sweden	impaired glucose tolerance
Sweden_Karlsson_PRJEB1786	304	5.37 vs 0.02	PRJEB1786	Sweden	impaired glucose tolerance		100	24.1871	4588		99.7787	11.4299	2298
Sweden_Karlsson_PRJEB1786	305	21.28 vs 0.00	PRJEB1786	Sweden	impaired glucose tolerance														99.7682	84.7946	16758
Sweden_Karlsson_PRJEB1786	312	2.68 vs 0.02	PRJEB1786	Sweden	impaired glucose tolerance
Sweden_Karlsson_PRJEB1786	317	25.94 vs 0.00	PRJEB1786	Sweden	impaired glucose tolerance										100	119.283	23573
Sweden_Karlsson_PRJEB1786	327	11.95 vs 0.00	PRJEB1786	Sweden	impaired glucose tolerance
Sweden_Karlsson_PRJEB1786	330	8.80 vs 0.00	PRJEB1786	Sweden	impaired glucose tolerance
Sweden_Karlsson_PRJEB1786	332	1.04 vs 0.00	PRJEB1786	Sweden	impaired glucose tolerance
Sweden_Karlsson_PRJEB1786	342	10.04 vs 0.00	PRJEB1786	Sweden	impaired glucose tolerance
Sweden_Karlsson_PRJEB1786	347	5.04 vs 0.01	PRJEB1786	Sweden	impaired glucose tolerance		100	42.1477	7954
Sweden_Karlsson_PRJEB1786	349	2.73 vs 0.00	PRJEB1786	Sweden	impaired glucose tolerance
Sweden_Karlsson_PRJEB1786	350	4.84 vs 0.00	PRJEB1786	Sweden	impaired glucose tolerance
Sweden_Karlsson_PRJEB1786	354	0.49 vs 0.00	PRJEB1786	Sweden	impaired glucose tolerance
Sweden_Karlsson_PRJEB1786	356	24.41 vs 0.00	PRJEB1786	Sweden	impaired glucose tolerance		90.5264	8.2064	1546		99.9195	48.3823	9621
Sweden_Karlsson_PRJEB1786	367	34.19 vs 0.00	PRJEB1786	Sweden	impaired glucose tolerance																		100	49.2337	9713
Sweden_Karlsson_PRJEB1786	372	14.92 vs 0.00	PRJEB1786	Sweden	impaired glucose tolerance														99.7985	39.7612	7841
Sweden_Karlsson_PRJEB1786	384	4.26 vs 0.00	PRJEB1786	Sweden	impaired glucose tolerance		100	48.548	9168		99.4769	8.5983	1728		99.4454	8.5553	1689
Sweden_Karlsson_PRJEB1786	393	0.66 vs 0.00	PRJEB1786	Sweden	impaired glucose tolerance
Sweden_Karlsson_PRJEB1786	395	11.74 vs 0.00	PRJEB1786	Sweden	impaired glucose tolerance
Sweden_Karlsson_PRJEB1786	397	18.24 vs 0.00	PRJEB1786	Sweden	impaired glucose tolerance						100	14.9822	3020
Sweden_Karlsson_PRJEB1786	420	20.46 vs 0.00	PRJEB1786	Sweden	impaired glucose tolerance
Sweden_Karlsson_PRJEB1786	432	10.71 vs 0.00	PRJEB1786	Sweden	impaired glucose tolerance						99.4467	7.4031	1482
Sweden_Karlsson_PRJEB1786	441	7.72 vs 0.00	PRJEB1786	Sweden	impaired glucose tolerance		90.9452	15.6334	2968
Sweden_Karlsson_PRJEB1786	457	6.96 vs 0.00	PRJEB1786	Sweden	impaired glucose tolerance		100	84.7228	15904						99.516	20.668	4048
Sweden_Karlsson_PRJEB1786	472	1.01 vs 0.00	PRJEB1786	Sweden	impaired glucose tolerance
Sweden_Karlsson_PRJEB1786	485	12.27 vs 0.00	PRJEB1786	Sweden	impaired glucose tolerance
Sweden_Karlsson_PRJEB1786	487	2.09 vs 0.00	PRJEB1786	Sweden	impaired glucose tolerance
Sweden_Karlsson_PRJEB1786	488	5.10 vs 0.00	PRJEB1786	Sweden	impaired glucose tolerance		100	22.0871	4168
Sweden_Karlsson_PRJEB1786	51	5.34 vs 0.00	PRJEB1786	Sweden	impaired glucose tolerance
Sweden_Karlsson_PRJEB1786	54	4.81 vs 0.00	PRJEB1786	Sweden	impaired glucose tolerance
Sweden_Karlsson_PRJEB1786	547	4.80 vs 0.00	PRJEB1786	Sweden	impaired glucose tolerance
Sweden_Karlsson_PRJEB1786	558	5.03 vs 0.00	PRJEB1786	Sweden	impaired glucose tolerance
Sweden_Karlsson_PRJEB1786	60	1.89 vs 0.00	PRJEB1786	Sweden	impaired glucose tolerance		99.4964	6.2936	1188						98.8858	5.7642	1148
Sweden_Karlsson_PRJEB1786	600	2.48 vs 0.00	PRJEB1786	Sweden	impaired glucose tolerance
Sweden_Karlsson_PRJEB1786	638	29.86 vs 0.00	PRJEB1786	Sweden	impaired glucose tolerance						99.7133	5.9911	1198
Sweden_Karlsson_PRJEB1786	640	6.37 vs 0.04	PRJEB1786	Sweden	impaired glucose tolerance										99.9849	16.5118	3270
Sweden_Karlsson_PRJEB1786	646	40.58 vs 0.00	PRJEB1786	Sweden	impaired glucose tolerance		100	63.6173	11984
Tanzania_Tett_PRJNA529400	C16-20002-TZ	6.10 vs 4.88	PRJNA529400	Tanzania	healthy
Tanzania_Tett_PRJNA529400	C16-20003-TZ	2.73 vs 35.94	PRJNA529400	Tanzania	healthy
Tanzania_Tett_PRJNA529400	C16-20005-TZ	0.82 vs 17.12	PRJNA529400	Tanzania	healthy
Tanzania_Tett_PRJNA529400	C16-20070-TZ	5.35 vs 53.01	PRJNA529400	Tanzania	healthy
Tanzania_Tett_PRJNA529400	C16-20071-TZ	0.10 vs 3.80	PRJNA529400	Tanzania	healthy
Tanzania_Tett_PRJNA529400	C16-20072-TZ	1.87 vs 62.58	PRJNA529400	Tanzania	healthy
Tanzania_Tett_PRJNA529400	C16-20073-TZ	8.53 vs 42.08	PRJNA529400	Tanzania	healthy		100	11.0688	2110
Tanzania_Tett_PRJNA529400	C16-20117-TZ	68.72 vs 2.16	PRJNA529400	Tanzania	healthy						100	160.799	32789
Tanzania_Tett_PRJNA529400	C16-20118-TZ	0.41 vs 70.09	PRJNA529400	Tanzania	healthy
Tanzania_Tett_PRJNA529400	C16-20119-TZ	15.36 vs 43.03	PRJNA529400	Tanzania	healthy
Tanzania_Tett_PRJNA529400	C16-20123-TZ	71.79 vs 0.00	PRJNA529400	Tanzania	healthy		91.0619	358.416	68520		100	35.7853	7260
Tanzania_Tett_PRJNA529400	C16-20135-TZ	39.03 vs 0.00	PRJNA529400	Tanzania	healthy						100	641.102	129820
Tanzania_Tett_PRJNA529400	C16-20152-TZ	7.07 vs 25.84	PRJNA529400	Tanzania	healthy
Tanzania_Tett_PRJNA529400	C16-20153-TZ	11.39 vs 18.63	PRJNA529400	Tanzania	healthy										99.3345	12.7664	2509
Tanzania_Tett_PRJNA529400	C16-20197-TZ	8.35 vs 54.97	PRJNA529400	Tanzania	healthy
Tanzania_Tett_PRJNA529400	C16-20198-TZ	18.48 vs 4.84	PRJNA529400	Tanzania	healthy
Tanzania_Tett_PRJNA529400	C16-20211-TZ	5.78 vs 28.41	PRJNA529400	Tanzania	healthy
Tanzania_Tett_PRJNA529400	C16-20212-TZ	0.38 vs 35.45	PRJNA529400	Tanzania	healthy
Tanzania_Tett_PRJNA529400	C16-20215-TZ	10.06 vs 41.70	PRJNA529400	Tanzania	healthy
Tanzania_Tett_PRJNA529400	C16-20237-TZ	0.00 vs 57.75	PRJNA529400	Tanzania	healthy
Tanzania_Tett_PRJNA529400	C16-20238-TZ	0.10 vs 35.93	PRJNA529400	Tanzania	healthy
Tanzania_Tett_PRJNA529400	C16-20247-TZ	4.73 vs 68.99	PRJNA529400	Tanzania	healthy		98.0544	6.3699	1210
Tanzania_Tett_PRJNA529400	C16-20248-TZ	33.96 vs 2.94	PRJNA529400	Tanzania	healthy																		100	10.0385	2009
Tanzania_Tett_PRJNA529400	C16-20340-TZ	55.70 vs 0.00	PRJNA529400	Tanzania	healthy
Tanzania_Tett_PRJNA529400	C16-20341-TZ	10.65 vs 32.89	PRJNA529400	Tanzania	healthy
Tanzania_Tett_PRJNA529400	C16-20345-TZ	26.62 vs 2.89	PRJNA529400	Tanzania	healthy
Tanzania_Tett_PRJNA529400	C16-20346-TZ	0.88 vs 46.99	PRJNA529400	Tanzania	healthy
Tanzania_Tett_PRJNA529400	C16-20347-TZ	34.89 vs 0.01	PRJNA529400	Tanzania	healthy
Tanzania_Tett_PRJNA529400	C16-20371-TZ	0.01 vs 34.47	PRJNA529400	Tanzania	healthy
Tanzania_Tett_PRJNA529400	C16-20372-TZ	0.74 vs 57.80	PRJNA529400	Tanzania	healthy
Tanzania_Tett_PRJNA529400	C16-20373-TZ	0.04 vs 13.10	PRJNA529400	Tanzania	healthy
Tanzania_Tett_PRJNA529400	C16-20374-TZ	6.39 vs 35.68	PRJNA529400	Tanzania	healthy
Tanzania_Tett_PRJNA529400	C16-20415-TZ	0.81 vs 0.01	PRJNA529400	Tanzania	healthy
Tanzania_Tett_PRJNA529400	C16-20416-TZ	1.48 vs 46.83	PRJNA529400	Tanzania	healthy
Tanzania_Tett_PRJNA529400	C16-20417-TZ	1.43 vs 73.89	PRJNA529400	Tanzania	healthy
Tanzania_Tett_PRJNA529400	C16-20437-TZ	6.44 vs 24.91	PRJNA529400	Tanzania	healthy
Tanzania_Tett_PRJNA529400	C16-20438-TZ	1.69 vs 43.37	PRJNA529400	Tanzania	healthy
Tanzania_Tett_PRJNA529400	C16-20439-TZ	0.69 vs 46.89	PRJNA529400	Tanzania	healthy
Tanzania_Tett_PRJNA529400	C16-20440-TZ	0.81 vs 45.33	PRJNA529400	Tanzania	healthy
Tanzania_Tett_PRJNA529400	C16-20441-TZ	0.05 vs 45.38	PRJNA529400	Tanzania	healthy
Tanzania_Tett_PRJNA529400	C16-20470-TZ	0.26 vs 67.42	PRJNA529400	Tanzania	healthy
Tanzania_Tett_PRJNA529400	C16-20471-TZ	32.99 vs 8.56	PRJNA529400	Tanzania	healthy
Tanzania_Tett_PRJNA529400	C16-20473-TZ	42.32 vs 7.37	PRJNA529400	Tanzania	healthy
Tanzania_Tett_PRJNA529400	C16-20474-TZ	3.84 vs 14.89	PRJNA529400	Tanzania	healthy
Tanzania_Tett_PRJNA529400	C16-20475-TZ	3.38 vs 68.59	PRJNA529400	Tanzania	healthy
Tanzania_Tett_PRJNA529400	C16-20491-TZ	0.11 vs 0.16	PRJNA529400	Tanzania	healthy
Tanzania_Tett_PRJNA529400	C16-20492-TZ	39.50 vs 0.02	PRJNA529400	Tanzania	healthy
Tanzania_Tett_PRJNA529400	C16-20493-TZ	0.08 vs 38.30	PRJNA529400	Tanzania	healthy
Tanzania_Tett_PRJNA529400	C16-20494-TZ	0.74 vs 59.99	PRJNA529400	Tanzania	healthy
Tanzania_Tett_PRJNA529400	C16-20548-TZ	0.02 vs 44.80	PRJNA529400	Tanzania	healthy
Tanzania_Tett_PRJNA529400	C16-20549-TZ	0.01 vs 48.76	PRJNA529400	Tanzania	healthy
Tanzania_Tett_PRJNA529400	C16-20550-TZ	0.00 vs 57.82	PRJNA529400	Tanzania	healthy
Tanzania_Tett_PRJNA529400	C16-20551-TZ	1.10 vs 56.60	PRJNA529400	Tanzania	healthy
Tanzania_Tett_PRJNA529400	C16-20554-TZ	12.02 vs 0.39	PRJNA529400	Tanzania	healthy						100	171.316	34316
Tanzania_Tett_PRJNA529400	C16-20557-TZ	26.33 vs 7.06	PRJNA529400	Tanzania	healthy		100	267.301	50578
Tanzania_Tett_PRJNA529400	C16-20558-TZ	1.94 vs 33.94	PRJNA529400	Tanzania	healthy
Tanzania_Tett_PRJNA529400	C16-20625-TZ	0.00 vs 50.78	PRJNA529400	Tanzania	healthy
Tanzania_Tett_PRJNA529400	C16-20626-TZ	0.01 vs 52.56	PRJNA529400	Tanzania	healthy
Tanzania_Tett_PRJNA529400	C16-20627-TZ	25.62 vs 16.36	PRJNA529400	Tanzania	healthy		99.4062	6.2441	1186
Tanzania_Tett_PRJNA529400	C16-20645-TZ	0.01 vs 43.17	PRJNA529400	Tanzania	healthy
Tanzania_Tett_PRJNA529400	C16-20646-TZ	0.43 vs 66.76	PRJNA529400	Tanzania	healthy
Tanzania_Tett_PRJNA529400	C16-20647-TZ	0.11 vs 13.32	PRJNA529400	Tanzania	healthy
Tanzania_Tett_PRJNA529400	C16-20648-TZ	0.00 vs 29.33	PRJNA529400	Tanzania	healthy
Tanzania_Tett_PRJNA529400	C16-20649-TZ	0.00 vs 37.92	PRJNA529400	Tanzania	healthy
Tanzania_Tett_PRJNA529400	C16-20650-TZ	0.00 vs 20.88	PRJNA529400	Tanzania	healthy
Tanzania_Tett_PRJNA529400	C16-20651-TZ	5.29 vs 25.27	PRJNA529400	Tanzania	healthy
Tanzania_Tett_PRJNA529400	C16-20652-TZ	0.09 vs 59.63	PRJNA529400	Tanzania	healthy
Thailand_Vangay_PRJEB28687	CS_166	12.87 vs 0.00	PRJEB28687	USA	healthy
Thailand_Vangay_PRJEB28687	CS_177	31.63 vs 0.01	PRJEB28687	USA	healthy		92.4879	272.385	41776		100	165.659	26822						100	16.6898	2634
Thailand_Vangay_PRJEB28687	CS_178	14.27 vs 5.40	PRJEB28687	USA	healthy
Thailand_Vangay_PRJEB28687	CS_181	29.62 vs 0.00	PRJEB28687	USA	healthy		100	349.613	53664
Thailand_Vangay_PRJEB28687	CS_248	11.52 vs 0.02	PRJEB28687	USA	healthy		97.9007	28.3202	4434
Thailand_Vangay_PRJEB28687	CS_256	9.75 vs 0.00	PRJEB28687	USA	healthy		100	14.4995	2218						100	20.4092	3304
Thailand_Vangay_PRJEB28687	CS_268	17.10 vs 0.00	PRJEB28687	USA	healthy
Thailand_Vangay_PRJEB28687	CS_290	38.34 vs 0.00	PRJEB28687	USA	healthy
Thailand_Vangay_PRJEB28687	CS_335	35.01 vs 0.00	PRJEB28687	USA	healthy
Thailand_Vangay_PRJEB28687	CS_360	7.26 vs 21.53	PRJEB28687	USA	healthy
Thailand_Vangay_PRJEB28687	CS_369	32.17 vs 0.00	PRJEB28687	USA	healthy
Thailand_Vangay_PRJEB28687	L_002_M1	5.55 vs 0.00	PRJEB28687	USA	healthy
Thailand_Vangay_PRJEB28687	L_002_M6_0	21.20 vs 0.00	PRJEB28687	USA	healthy
Thailand_Vangay_PRJEB28687	L_022_M1	0.90 vs 5.41	PRJEB28687	USA	healthy
Thailand_Vangay_PRJEB28687	L_022_M6	0.68 vs 10.34	PRJEB28687	USA	healthy
Thailand_Vangay_PRJEB28687	L_031_M1	5.79 vs 4.43	PRJEB28687	USA	healthy
Thailand_Vangay_PRJEB28687	L_031_M6	0.74 vs 0.34	PRJEB28687	USA	healthy
Thailand_Vangay_PRJEB28687	T_CS_042	0.94 vs 37.70	PRJEB28687	Thailand	healthy
Thailand_Vangay_PRJEB28687	T_CS_069	8.44 vs 18.35	PRJEB28687	Thailand	healthy
Thailand_Vangay_PRJEB28687	T_CS_071	2.01 vs 34.82	PRJEB28687	Thailand	healthy
Thailand_Vangay_PRJEB28687	T_CS_089	12.95 vs 6.56	PRJEB28687	Thailand	healthy										99.6269	86.0102	13636
Thailand_Vangay_PRJEB28687	CS_145	4.59 vs 41.06	PRJEB28687	USA	Obese
Thailand_Vangay_PRJEB28687	CS_165	5.46 vs 10.14	PRJEB28687	USA	Obese
Thailand_Vangay_PRJEB28687	CS_255	32.63 vs 0.00	PRJEB28687	USA	Obese		92.594	46.1096	7062						100	91.0598	14564
Thailand_Vangay_PRJEB28687	CS_262	13.45 vs 0.00	PRJEB28687	USA	Obese
Thailand_Vangay_PRJEB28687	CS_308_0	46.99 vs 0.45	PRJEB28687	USA	Obese		100	363.143	56012
Thailand_Vangay_PRJEB28687	CS_311	2.13 vs 29.52	PRJEB28687	USA	Obese
Thailand_Vangay_PRJEB28687	CS_325	62.54 vs 0.00	PRJEB28687	USA	Obese		100	408.548	62388
Thailand_Vangay_PRJEB28687	CS_326	14.88 vs 0.00	PRJEB28687	USA	Obese						100	171.448	27786
Thailand_Vangay_PRJEB28687	CS_358	31.59 vs 0.00	PRJEB28687	USA	Obese
Thailand_Vangay_PRJEB28687	CS_370	27.49 vs 0.00	PRJEB28687	USA	Obese														100	256.985	41308
Thailand_Vangay_PRJEB28687	CS_393	9.48 vs 21.92	PRJEB28687	USA	Obese
Thailand_Vangay_PRJEB28687	L_024_M1	0.00 vs 22.35	PRJEB28687	USA	Obese
Thailand_Vangay_PRJEB28687	L_024_M6	3.90 vs 23.85	PRJEB28687	USA	Obese
Thailand_Vangay_PRJEB28687	L_034_M6	6.96 vs 2.39	PRJEB28687	USA	Obese										98.059	7.4764	1219
Thailand_Vangay_PRJEB28687	T_CS_008	5.25 vs 44.76	PRJEB28687	Thailand	Obese
Thailand_Vangay_PRJEB28687	T_CS_061	12.68 vs 20.79	PRJEB28687	Thailand	Obese
Thailand_Vangay_PRJEB28687	CS_079	8.71 vs 0.05	PRJEB28687	USA	Overweight
Thailand_Vangay_PRJEB28687	CS_146	5.20 vs 0.64	PRJEB28687	USA	Overweight		91.0354	28.2266	4292		100	24.5159	3976
Thailand_Vangay_PRJEB28687	CS_222	36.65 vs 0.00	PRJEB28687	USA	Overweight
Thailand_Vangay_PRJEB28687	CS_249	27.23 vs 0.18	PRJEB28687	USA	Overweight		100	332.071	51022
Thailand_Vangay_PRJEB28687	CS_275	21.18 vs 0.02	PRJEB28687	USA	Overweight		75.6507	7.7164	1176
Thailand_Vangay_PRJEB28687	CS_312	14.40 vs 0.00	PRJEB28687	USA	Overweight		98.505	9.7693	1494		99.8089	8.6976	1413
Thailand_Vangay_PRJEB28687	CS_391	15.25 vs 0.00	PRJEB28687	USA	Overweight
Thailand_Vangay_PRJEB28687	L_003_M1	0.11 vs 56.37	PRJEB28687	USA	Overweight
Thailand_Vangay_PRJEB28687	L_003_M6	7.20 vs 14.11	PRJEB28687	USA	Overweight
Thailand_Vangay_PRJEB28687	T_CS_018	10.07 vs 34.77	PRJEB28687	Thailand	Overweight		91.1467	130.05	19872
Thailand_Vangay_PRJEB28687	T_CS_030	7.05 vs 8.64	PRJEB28687	Thailand	Overweight
Thailand_Vangay_PRJEB28687	T_CS_051	0.44 vs 42.46	PRJEB28687	Thailand	Overweight
Thailand_Vangay_PRJEB28687	T_CS_065	2.49 vs 25.43	PRJEB28687	Thailand	Overweight
Thailand_Vangay_PRJEB28687	T_CS_070	3.00 vs 39.92	PRJEB28687	Thailand	Overweight
Thailand_Vangay_PRJEB28687	T_CS_073	2.29 vs 45.89	PRJEB28687	Thailand	Overweight
Thailand_Vangay_PRJEB28687	T_CS_081	0.31 vs 58.33	PRJEB28687	Thailand	Overweight
Thailand_Vangay_PRJEB28687	T_CS_084	7.41 vs 38.02	PRJEB28687	Thailand	Overweight														100	31.5812	5042		99.4126	11.3464	1817
Thailand_Vangay_PRJEB28687	T_CS_087	0.29 vs 35.76	PRJEB28687	Thailand	Overweight
USA.Broad_Lloyd-Price_PRJNA389280.most.reads	C3001_C03	92.07 vs 0.00	PRJNA389280.most.reads	USA	CD		100	313.393	61586						99.6723	183.923	38232
USA.Broad_Lloyd-Price_PRJNA389280.most.reads	C3002_C04	62.82 vs 0.00	PRJNA389280.most.reads	USA	CD		100	45.1221	8906
USA.Broad_Lloyd-Price_PRJNA389280.most.reads	C3007_C02	70.71 vs 0.00	PRJNA389280.most.reads	USA	CD		100	62.6662	12364
USA.Broad_Lloyd-Price_PRJNA389280.most.reads	C3008_C03	86.07 vs 0.00	PRJNA389280.most.reads	USA	CD
USA.Broad_Lloyd-Price_PRJNA389280.most.reads	C3009_C03	4.08 vs 1.90	PRJNA389280.most.reads	USA	CD		100	33.3437	6492
USA.Broad_Lloyd-Price_PRJNA389280.most.reads	C3010_C01	61.94 vs 0.00	PRJNA389280.most.reads	USA	CD		100	218.418	42204
USA.Broad_Lloyd-Price_PRJNA389280.most.reads	C3012_C01	38.34 vs 0.00	PRJNA389280.most.reads	USA	CD
USA.Broad_Lloyd-Price_PRJNA389280.most.reads	C3016_C01	60.65 vs 0.00	PRJNA389280.most.reads	USA	CD		91.0566	255.413	50460
USA.Broad_Lloyd-Price_PRJNA389280.most.reads	C3017_C04	77.24 vs 0.00	PRJNA389280.most.reads	USA	CD		100	390.577	75870						100	162.206	33097		97.4404	12.7188	1656
USA.Broad_Lloyd-Price_PRJNA389280.most.reads	C3019_C02	43.75 vs 0.01	PRJNA389280.most.reads	USA	CD
USA.Broad_Lloyd-Price_PRJNA389280.most.reads	C3020_C01	0.00 vs 0.00	PRJNA389280.most.reads	USA	CD
USA.Broad_Lloyd-Price_PRJNA389280.most.reads	C3021_C06	73.95 vs 0.00	PRJNA389280.most.reads	USA	CD		99.9311	16.8368	3360
USA.Broad_Lloyd-Price_PRJNA389280.most.reads	C3023_C02	38.31 vs 0.93	PRJNA389280.most.reads	USA	CD		100	17.7905	3430		99.9698	12.4961	2578		76.844	8.2803	1676
USA.Broad_Lloyd-Price_PRJNA389280.most.reads	C3024_C01	29.20 vs 0.03	PRJNA389280.most.reads	USA	CD
USA.Broad_Lloyd-Price_PRJNA389280.most.reads	C3027_C01	58.71 vs 0.00	PRJNA389280.most.reads	USA	CD		100	197.357	38404
USA.Broad_Lloyd-Price_PRJNA389280.most.reads	C3028_C11	83.97 vs 0.00	PRJNA389280.most.reads	USA	CD		99.9894	12.494	2470
USA.Broad_Lloyd-Price_PRJNA389280.most.reads	C3030_C01	58.68 vs 3.50	PRJNA389280.most.reads	USA	CD		100	97.2344	18882		98.3149	5.6742	1187		84.487	8.1061	1634
USA.Broad_Lloyd-Price_PRJNA389280.most.reads	C3031_C01	60.34 vs 0.16	PRJNA389280.most.reads	USA	CD		92.5622	90.5726	17546
USA.Broad_Lloyd-Price_PRJNA389280.most.reads	C3033_C03	0.00 vs 0.00	PRJNA389280.most.reads	USA	CD
USA.Broad_Lloyd-Price_PRJNA389280.most.reads	C3035_C12	75.09 vs 0.00	PRJNA389280.most.reads	USA	CD		100	29.9573	5968
USA.Broad_Lloyd-Price_PRJNA389280.most.reads	E5001_C04	24.01 vs 0.06	PRJNA389280.most.reads	USA	CD		100	257.351	50564
USA.Broad_Lloyd-Price_PRJNA389280.most.reads	E5003_C02	25.95 vs 0.00	PRJNA389280.most.reads	USA	CD		100	23.4763	4650
USA.Broad_Lloyd-Price_PRJNA389280.most.reads	E5006_C01	53.09 vs 3.50	PRJNA389280.most.reads	USA	CD		100	138.034	27370
USA.Broad_Lloyd-Price_PRJNA389280.most.reads	E5009_C03	67.79 vs 0.00	PRJNA389280.most.reads	USA	CD		100	282.683	55902
USA.Broad_Lloyd-Price_PRJNA389280.most.reads	E5013_C01	32.97 vs 17.93	PRJNA389280.most.reads	USA	CD
USA.Broad_Lloyd-Price_PRJNA389280.most.reads	E5019_C01	36.06 vs 28.96	PRJNA389280.most.reads	USA	CD		100	76.931	15018		100	21.4311	4435
USA.Broad_Lloyd-Price_PRJNA389280.most.reads	E5023_C02	36.41 vs 0.00	PRJNA389280.most.reads	USA	CD		100	20.1523	3956
USA.Broad_Lloyd-Price_PRJNA389280.most.reads	H4001_C05	16.13 vs 52.60	PRJNA389280.most.reads	USA	CD		100	296.803	58340
USA.Broad_Lloyd-Price_PRJNA389280.most.reads	H4004_C03	90.25 vs 0.00	PRJNA389280.most.reads	USA	CD
USA.Broad_Lloyd-Price_PRJNA389280.most.reads	H4006_C05	12.90 vs 0.00	PRJNA389280.most.reads	USA	CD
USA.Broad_Lloyd-Price_PRJNA389280.most.reads	H4007_C01	65.45 vs 0.00	PRJNA389280.most.reads	USA	CD		100	177.361	34940
USA.Broad_Lloyd-Price_PRJNA389280.most.reads	H4011_C01	48.11 vs 17.06	PRJNA389280.most.reads	USA	CD		100	26.1137	5196
USA.Broad_Lloyd-Price_PRJNA389280.most.reads	H4012_C01	49.88 vs 0.01	PRJNA389280.most.reads	USA	CD		99.8569	91.8791	18204
USA.Broad_Lloyd-Price_PRJNA389280.most.reads	H4014_C01	28.41 vs 0.00	PRJNA389280.most.reads	USA	CD		100	27.8387	5528
USA.Broad_Lloyd-Price_PRJNA389280.most.reads	H4015_C01	38.84 vs 0.19	PRJNA389280.most.reads	USA	CD		100	51.5639	10022		96.2223	5.3627	1106		97.6758	7.3664	1474		99.3097	6.8592	1363
USA.Broad_Lloyd-Price_PRJNA389280.most.reads	H4017_C01	45.12 vs 1.05	PRJNA389280.most.reads	USA	CD		91.8518	15.9841	3100
USA.Broad_Lloyd-Price_PRJNA389280.most.reads	H4020_C02	60.89 vs 0.00	PRJNA389280.most.reads	USA	CD										99.5967	15.1326	3147
USA.Broad_Lloyd-Price_PRJNA389280.most.reads	H4028_C05	15.45 vs 46.03	PRJNA389280.most.reads	USA	CD										100	20.1206	4112
USA.Broad_Lloyd-Price_PRJNA389280.most.reads	H4030_C01	55.66 vs 0.94	PRJNA389280.most.reads	USA	CD		100	84.9053	16528
USA.Broad_Lloyd-Price_PRJNA389280.most.reads	H4031_C01	78.85 vs 1.68	PRJNA389280.most.reads	USA	CD		100	119.806	23182		100	37.5681	7704		75.271	65.5449	13196
USA.Broad_Lloyd-Price_PRJNA389280.most.reads	H4032_C03	32.97 vs 0.00	PRJNA389280.most.reads	USA	CD										99.7681	98.4938	20174
USA.Broad_Lloyd-Price_PRJNA389280.most.reads	H4038_C11	82.44 vs 0.00	PRJNA389280.most.reads	USA	CD
USA.Broad_Lloyd-Price_PRJNA389280.most.reads	H4039_C15	42.13 vs 0.24	PRJNA389280.most.reads	USA	CD		100	221.173	44302
USA.Broad_Lloyd-Price_PRJNA389280.most.reads	H4043_C12	23.42 vs 48.82	PRJNA389280.most.reads	USA	CD										99.4202	22.2583	4688
USA.Broad_Lloyd-Price_PRJNA389280.most.reads	M2008_C11	74.58 vs 0.16	PRJNA389280.most.reads	USA	CD		100	839.268	164496
USA.Broad_Lloyd-Price_PRJNA389280.most.reads	M2010_C04	1.35 vs 1.94	PRJNA389280.most.reads	USA	CD
USA.Broad_Lloyd-Price_PRJNA389280.most.reads	M2014_C12	30.60 vs 0.00	PRJNA389280.most.reads	USA	CD
USA.Broad_Lloyd-Price_PRJNA389280.most.reads	M2021_C06	42.84 vs 0.00	PRJNA389280.most.reads	USA	CD		96.4481	6.1934	1192						98.8455	5.6404	1152
USA.Broad_Lloyd-Price_PRJNA389280.most.reads	M2025_C07	42.63 vs 0.00	PRJNA389280.most.reads	USA	CD
USA.Broad_Lloyd-Price_PRJNA389280.most.reads	M2027_C03	9.21 vs 71.23	PRJNA389280.most.reads	USA	CD										100	50.7118	10377
USA.Broad_Lloyd-Price_PRJNA389280.most.reads	M2028_C02	40.59 vs 0.00	PRJNA389280.most.reads	USA	CD		99.4911	9.6429	1922
USA.Broad_Lloyd-Price_PRJNA389280.most.reads	M2034_C04	6.77 vs 1.21	PRJNA389280.most.reads	USA	CD
USA.Broad_Lloyd-Price_PRJNA389280.most.reads	M2058_C01	45.98 vs 0.00	PRJNA389280.most.reads	USA	CD		100	85.6969	16636						100	276.354	56199
USA.Broad_Lloyd-Price_PRJNA389280.most.reads	M2068_C01	39.67 vs 0.00	PRJNA389280.most.reads	USA	CD
USA.Broad_Lloyd-Price_PRJNA389280.most.reads	M2082_C01	70.73 vs 0.00	PRJNA389280.most.reads	USA	CD		92.6523	208.343	41630		99.9195	16.5691	3508
USA.Broad_Lloyd-Price_PRJNA389280.most.reads	M2085_C01	76.22 vs 0.00	PRJNA389280.most.reads	USA	CD						99.9799	11.03	2300
USA.Broad_Lloyd-Price_PRJNA389280.most.reads	M2086_C03	59.45 vs 0.00	PRJNA389280.most.reads	USA	CD						100	24.6163	5078		100	352.865	72052
USA.Broad_Lloyd-Price_PRJNA389280.most.reads	P6005_C01	57.14 vs 0.07	PRJNA389280.most.reads	USA	CD										100	122.654	25068
USA.Broad_Lloyd-Price_PRJNA389280.most.reads	P6009_C01	65.97 vs 0.01	PRJNA389280.most.reads	USA	CD		100	592.182	115084
USA.Broad_Lloyd-Price_PRJNA389280.most.reads	P6010_C01	69.39 vs 0.00	PRJNA389280.most.reads	USA	CD		99.8834	30.4109	5994						100	46.8641	9709
USA.Broad_Lloyd-Price_PRJNA389280.most.reads	P6016_C01	34.59 vs 0.00	PRJNA389280.most.reads	USA	CD
USA.Broad_Lloyd-Price_PRJNA389280.most.reads	P6024_C05	0.00 vs 0.00	PRJNA389280.most.reads	USA	CD
USA.Broad_Lloyd-Price_PRJNA389280.most.reads	P6028_C01	14.95 vs 10.75	PRJNA389280.most.reads	USA	CD		100	74.6655	14516		99.1097	8.6338	1771		100	14.2674	2904
USA.Broad_Lloyd-Price_PRJNA389280.most.reads	P6033_C08	66.42 vs 0.00	PRJNA389280.most.reads	USA	CD		99.5706	9.2839	1796
USA.Broad_Lloyd-Price_PRJNA389280.most.reads	P6037_C06	34.94 vs 0.00	PRJNA389280.most.reads	USA	CD										99.5261	37.8259	8186
USA.Broad_Lloyd-Price_PRJNA389280.most.reads	C3022_C03	53.23 vs 1.68	PRJNA389280.most.reads	USA	healthy (nonIBD)
USA.Broad_Lloyd-Price_PRJNA389280.most.reads	E5002_C06	44.24 vs 0.01	PRJNA389280.most.reads	USA	healthy (nonIBD)
USA.Broad_Lloyd-Price_PRJNA389280.most.reads	H4008_C03	46.27 vs 0.00	PRJNA389280.most.reads	USA	healthy (nonIBD)		100	213.666	41968
USA.Broad_Lloyd-Price_PRJNA389280.most.reads	H4009_C03	31.16 vs 13.33	PRJNA389280.most.reads	USA	healthy (nonIBD)		100	35.4724	7078		100	132.881	28366
USA.Broad_Lloyd-Price_PRJNA389280.most.reads	H4013_C02	74.47 vs 0.11	PRJNA389280.most.reads	USA	healthy (nonIBD)		100	416.803	80856
USA.Broad_Lloyd-Price_PRJNA389280.most.reads	H4016_C05	51.71 vs 0.35	PRJNA389280.most.reads	USA	healthy (nonIBD)		100	29.418	5712		99.2907	8.0057	1648
USA.Broad_Lloyd-Price_PRJNA389280.most.reads	H4018_C01	57.06 vs 0.00	PRJNA389280.most.reads	USA	healthy (nonIBD)		100	21.3979	4228
USA.Broad_Lloyd-Price_PRJNA389280.most.reads	H4022_C01	26.79 vs 0.08	PRJNA389280.most.reads	USA	healthy (nonIBD)		100	58.6364	11500						99.7681	106.174	21893
USA.Broad_Lloyd-Price_PRJNA389280.most.reads	H4023_C01	60.11 vs 0.00	PRJNA389280.most.reads	USA	healthy (nonIBD)						100	75.0325	15646
USA.Broad_Lloyd-Price_PRJNA389280.most.reads	H4024_C01	70.28 vs 0.00	PRJNA389280.most.reads	USA	healthy (nonIBD)		85.225	19.2693	3776		100	364.338	74785
USA.Broad_Lloyd-Price_PRJNA389280.most.reads	H4045_C02	28.85 vs 0.58	PRJNA389280.most.reads	USA	healthy (nonIBD)
USA.Broad_Lloyd-Price_PRJNA389280.most.reads	M2039_C01	41.82 vs 0.00	PRJNA389280.most.reads	USA	healthy (nonIBD)		100	495.952	97516
USA.Broad_Lloyd-Price_PRJNA389280.most.reads	M2041_C01	36.32 vs 0.93	PRJNA389280.most.reads	USA	healthy (nonIBD)		100	37.3721	7280		100	100.971	20792		99.0976	8.3277	1667
USA.Broad_Lloyd-Price_PRJNA389280.most.reads	M2042_C01	10.89 vs 48.68	PRJNA389280.most.reads	USA	healthy (nonIBD)
USA.Broad_Lloyd-Price_PRJNA389280.most.reads	M2047_C02	15.49 vs 0.00	PRJNA389280.most.reads	USA	healthy (nonIBD)						99.7435	7.2264	1525
USA.Broad_Lloyd-Price_PRJNA389280.most.reads	M2048_C05	20.26 vs 0.00	PRJNA389280.most.reads	USA	healthy (nonIBD)
USA.Broad_Lloyd-Price_PRJNA389280.most.reads	M2060_C02	11.02 vs 0.00	PRJNA389280.most.reads	USA	healthy (nonIBD)										100	46.1971	9586
USA.Broad_Lloyd-Price_PRJNA389280.most.reads	M2061_C06	58.41 vs 0.00	PRJNA389280.most.reads	USA	healthy (nonIBD)		100	233.509	46864
USA.Broad_Lloyd-Price_PRJNA389280.most.reads	M2072_C04	41.89 vs 0.00	PRJNA389280.most.reads	USA	healthy (nonIBD)
USA.Broad_Lloyd-Price_PRJNA389280.most.reads	M2075_C04	49.61 vs 0.15	PRJNA389280.most.reads	USA	healthy (nonIBD)
USA.Broad_Lloyd-Price_PRJNA389280.most.reads	M2077_C01	82.33 vs 0.23	PRJNA389280.most.reads	USA	healthy (nonIBD)		100	799.096	154736
USA.Broad_Lloyd-Price_PRJNA389280.most.reads	M2079_C01	72.53 vs 0.01	PRJNA389280.most.reads	USA	healthy (nonIBD)		100	399.842	77604
USA.Broad_Lloyd-Price_PRJNA389280.most.reads	M2084_C01	74.43 vs 0.00	PRJNA389280.most.reads	USA	healthy (nonIBD)										99.5412	57.2272	12041
USA.Broad_Lloyd-Price_PRJNA389280.most.reads	M2097_C02	57.14 vs 0.00	PRJNA389280.most.reads	USA	healthy (nonIBD)		100	66.0161	13318
USA.Broad_Lloyd-Price_PRJNA389280.most.reads	P6014_C07	67.89 vs 0.00	PRJNA389280.most.reads	USA	healthy (nonIBD)
USA.Broad_Lloyd-Price_PRJNA389280.most.reads	P6017_C01	13.10 vs 43.92	PRJNA389280.most.reads	USA	healthy (nonIBD)		100	12.571	2428
USA.Broad_Lloyd-Price_PRJNA389280.most.reads	P6018_C02	0.00 vs 0.00	PRJNA389280.most.reads	USA	healthy (nonIBD)
USA.Broad_Lloyd-Price_PRJNA389280.most.reads	C3003_C03	50.22 vs 0.00	PRJNA389280.most.reads	USA	UC		90.7597	8.4831	1700		100	154.119	32776
USA.Broad_Lloyd-Price_PRJNA389280.most.reads	C3004_C05	65.26 vs 0.00	PRJNA389280.most.reads	USA	UC		100	522.519	102716		100	81.1164	17139		100	230.989	48219
USA.Broad_Lloyd-Price_PRJNA389280.most.reads	C3005_C06	42.33 vs 0.00	PRJNA389280.most.reads	USA	UC						100	175.075	37254
USA.Broad_Lloyd-Price_PRJNA389280.most.reads	C3006_C04	30.25 vs 0.00	PRJNA389280.most.reads	USA	UC		100	105.997	20386
USA.Broad_Lloyd-Price_PRJNA389280.most.reads	C3011_C20	21.27 vs 26.30	PRJNA389280.most.reads	USA	UC		100	70.8106	13772		98.4859	7.248	1475		100	28.455	5786
USA.Broad_Lloyd-Price_PRJNA389280.most.reads	C3013_C02	5.20 vs 61.74	PRJNA389280.most.reads	USA	UC						100	12.5127	2578
USA.Broad_Lloyd-Price_PRJNA389280.most.reads	C3015_C01	68.46 vs 0.24	PRJNA389280.most.reads	USA	UC		100	426.539	82626
USA.Broad_Lloyd-Price_PRJNA389280.most.reads	C3029_C03	26.53 vs 0.21	PRJNA389280.most.reads	USA	UC
USA.Broad_Lloyd-Price_PRJNA389280.most.reads	C3032_C07	72.39 vs 0.00	PRJNA389280.most.reads	USA	UC						100	58.0805	11917
USA.Broad_Lloyd-Price_PRJNA389280.most.reads	C3034_C01	16.44 vs 0.00	PRJNA389280.most.reads	USA	UC										99.9294	8.7484	1808
USA.Broad_Lloyd-Price_PRJNA389280.most.reads	C3036_C01	24.27 vs 0.01	PRJNA389280.most.reads	USA	UC		97.5296	6.0449	1188
USA.Broad_Lloyd-Price_PRJNA389280.most.reads	C3037_C02	89.09 vs 0.37	PRJNA389280.most.reads	USA	UC										100	239.547	48747
USA.Broad_Lloyd-Price_PRJNA389280.most.reads	E5004_C03	41.84 vs 0.34	PRJNA389280.most.reads	USA	UC		100	321.343	63266
USA.Broad_Lloyd-Price_PRJNA389280.most.reads	E5008_C04	61.65 vs 0.00	PRJNA389280.most.reads	USA	UC		100	45.19	8770
USA.Broad_Lloyd-Price_PRJNA389280.most.reads	E5022_C02	57.41 vs 1.12	PRJNA389280.most.reads	USA	UC		100	78.4385	15250		100	15.7379	3267
USA.Broad_Lloyd-Price_PRJNA389280.most.reads	H4010_C04	69.93 vs 0.00	PRJNA389280.most.reads	USA	UC										99.7731	49.2665	10014
USA.Broad_Lloyd-Price_PRJNA389280.most.reads	H4019_C01	10.72 vs 34.28	PRJNA389280.most.reads	USA	UC
USA.Broad_Lloyd-Price_PRJNA389280.most.reads	H4027_C02	71.68 vs 0.00	PRJNA389280.most.reads	USA	UC										99.753	86.0506	17795
USA.Broad_Lloyd-Price_PRJNA389280.most.reads	H4035_C01	17.49 vs 0.00	PRJNA389280.most.reads	USA	UC		95.3454	26.8082	5224
USA.Broad_Lloyd-Price_PRJNA389280.most.reads	H4040_C01	15.26 vs 45.34	PRJNA389280.most.reads	USA	UC						94.6831	6.4515	1356
USA.Broad_Lloyd-Price_PRJNA389280.most.reads	H4042_C01	8.57 vs 66.11	PRJNA389280.most.reads	USA	UC
USA.Broad_Lloyd-Price_PRJNA389280.most.reads	H4044_C02	38.44 vs 0.04	PRJNA389280.most.reads	USA	UC		100	16.151	3138						96.6725	5.8948	1193
USA.Broad_Lloyd-Price_PRJNA389280.most.reads	M2024_C01	46.37 vs 1.36	PRJNA389280.most.reads	USA	UC		100	76.4554	15096		100	64.389	13744
USA.Broad_Lloyd-Price_PRJNA389280.most.reads	M2026_C04	65.92 vs 0.00	PRJNA389280.most.reads	USA	UC										100	28.5829	5983
USA.Broad_Lloyd-Price_PRJNA389280.most.reads	M2059_C01	3.51 vs 70.94	PRJNA389280.most.reads	USA	UC
USA.Broad_Lloyd-Price_PRJNA389280.most.reads	M2064_C01	21.16 vs 0.00	PRJNA389280.most.reads	USA	UC										100	34.1997	7135
USA.Broad_Lloyd-Price_PRJNA389280.most.reads	M2067_C06	15.51 vs 58.52	PRJNA389280.most.reads	USA	UC		100	14.1273	2750
USA.Broad_Lloyd-Price_PRJNA389280.most.reads	M2069_C02	10.30 vs 1.89	PRJNA389280.most.reads	USA	UC		100	47.9944	9376
USA.Broad_Lloyd-Price_PRJNA389280.most.reads	M2071_C01	68.71 vs 0.04	PRJNA389280.most.reads	USA	UC		100	65.4635	12786		99.9095	7.3742	1507						100	19.3636	3939
USA.Broad_Lloyd-Price_PRJNA389280.most.reads	M2081_C04	64.07 vs 0.00	PRJNA389280.most.reads	USA	UC
USA.Broad_Lloyd-Price_PRJNA389280.most.reads	M2083_C01	76.27 vs 0.00	PRJNA389280.most.reads	USA	UC		100	177.013	35832
USA.Broad_Lloyd-Price_PRJNA389280.most.reads	M2091_C01	6.19 vs 10.46	PRJNA389280.most.reads	USA	UC
USA.Broad_Lloyd-Price_PRJNA389280.most.reads	M2103_C14	12.76 vs 2.85	PRJNA389280.most.reads	USA	UC		99.56	8.9212	1804
USA.Broad_Lloyd-Price_PRJNA389280.most.reads	P6012_C01	28.91 vs 0.00	PRJNA389280.most.reads	USA	UC						100	16.0162	3263
USA.Broad_Lloyd-Price_PRJNA389280.most.reads	P6013_C01	56.19 vs 13.87	PRJNA389280.most.reads	USA	UC
USA.Broad_Lloyd-Price_PRJNA389280.most.reads	P6025_C05	86.46 vs 0.00	PRJNA389280.most.reads	USA	UC		100	308.596	60736
USA.Broad_Lloyd-Price_PRJNA389280.most.reads	P6035_C17	6.81 vs 50.64	PRJNA389280.most.reads	USA	UC										99.2589	10.067	2066
USA.Broad_Lloyd-Price_PRJNA389280.most.reads	P6038_C01	77.59 vs 0.16	PRJNA389280.most.reads	USA	UC		100	620.015	124880
USA.Children_Flannery_PRJNA496479	SP001_2	42.72 vs 0.07	PRJNA496479	USA	healthy
USA.Children_Flannery_PRJNA496479	SP002	15.30 vs 16.99	PRJNA496479	USA	healthy
USA.Children_Flannery_PRJNA496479	SP004	56.28 vs 0.05	PRJNA496479	USA	healthy
USA.Children_Flannery_PRJNA496479	SP005	27.72 vs 31.80	PRJNA496479	USA	healthy
USA.Children_Flannery_PRJNA496479	SP006	19.07 vs 26.45	PRJNA496479	USA	healthy						99.5473	7.176	980
USA.Children_Flannery_PRJNA496479	SP008	25.02 vs 28.16	PRJNA496479	USA	healthy
USA.Children_Flannery_PRJNA496479	SP009	32.47 vs 0.07	PRJNA496479	USA	healthy		100	68.8268	8898
USA.Children_Flannery_PRJNA496479	SP010	42.34 vs 0.02	PRJNA496479	USA	healthy										97.6708	5.5494	758
USA.Children_Flannery_PRJNA496479	SP011	60.56 vs 0.00	PRJNA496479	USA	healthy		100	293.336	38406
USA.Children_Flannery_PRJNA496479	SP012	14.42 vs 0.07	PRJNA496479	USA	healthy		91.1467	9.8176	1288
USA.Children_Flannery_PRJNA496479	SP013	55.59 vs 0.08	PRJNA496479	USA	healthy		100	285.196	36986
USA.Children_Flannery_PRJNA496479	SP014	5.50 vs 67.19	PRJNA496479	USA	healthy
USA.Children_Flannery_PRJNA496479	SP015	57.35 vs 0.06	PRJNA496479	USA	healthy										99.7933	8.972	1221
USA.Children_Flannery_PRJNA496479	SP016	23.51 vs 4.78	PRJNA496479	USA	healthy						100	37.1365	5160		99.8084	14.959	2040
USA.Children_Flannery_PRJNA496479	SP017	21.02 vs 11.18	PRJNA496479	USA	healthy										98.0136	5.2655	734
USA.Children_Flannery_PRJNA496479	SP018	25.00 vs 6.63	PRJNA496479	USA	healthy
USA.Children_Flannery_PRJNA496479	SP019	65.81 vs 0.01	PRJNA496479	USA	healthy										100	108.418	15290
USA.Children_Flannery_PRJNA496479	SP020	18.83 vs 27.63	PRJNA496479	USA	healthy
USA.Children_Flannery_PRJNA496479	SP022	44.12 vs 0.05	PRJNA496479	USA	healthy		92.7636	18.8382	2444		99.668	9.5645	1316		99.7479	52.0136	7090
USA.Children_Flannery_PRJNA496479	SP023	51.34 vs 16.45	PRJNA496479	USA	healthy
USA.Children_Flannery_PRJNA496479	SP024	45.69 vs 0.01	PRJNA496479	USA	healthy										100	276.348	37981		97.7629	18.0983	1455
USA.Children_Flannery_PRJNA496479	SP025	28.46 vs 4.62	PRJNA496479	USA	healthy										100	72.4839	9916		99.7632	17.5081	2004
USA.Children_Flannery_PRJNA496479	SP026	58.97 vs 0.02	PRJNA496479	USA	healthy		100	54.2289	7094
USA.Children_Flannery_PRJNA496479	SP027	50.68 vs 31.83	PRJNA496479	USA	healthy
USA.Children_Flannery_PRJNA496479	SP028	43.81 vs 1.10	PRJNA496479	USA	healthy										100	48.3931	6586
USA.Children_Flannery_PRJNA496479	SP029	53.84 vs 0.05	PRJNA496479	USA	healthy
USA.Children_Flannery_PRJNA496479	SP030	44.35 vs 0.05	PRJNA496479	USA	healthy
USA.Children_Flannery_PRJNA496479	SP031	76.70 vs 0.03	PRJNA496479	USA	healthy		100	125.587	16334
USA.Children_Flannery_PRJNA496479	SP032	10.45 vs 73.79	PRJNA496479	USA	healthy
USA.Children_Flannery_PRJNA496479	SP033	9.17 vs 69.54	PRJNA496479	USA	healthy														100	31.4735	4347
USA.Children_Flannery_PRJNA496479	SP034	35.84 vs 0.11	PRJNA496479	USA	healthy		92.7636	101.83	13276
USA.Children_Flannery_PRJNA496479	SP035	18.25 vs 42.98	PRJNA496479	USA	healthy		99.9205	9.5721	1248
USA.Children_Flannery_PRJNA496479	SP036	20.96 vs 10.93	PRJNA496479	USA	healthy										100	103.401	14189		99.8539	49.974	6362
USA.Children_Flannery_PRJNA496479	SP037	19.10 vs 66.24	PRJNA496479	USA	healthy
USA.Children_Flannery_PRJNA496479	SP038	11.94 vs 71.39	PRJNA496479	USA	healthy		100	15.3704	2018
USA.Children_Flannery_PRJNA496479	SP039	69.85 vs 0.03	PRJNA496479	USA	healthy		93.5853	276.278	35976
USA.Children_Flannery_PRJNA496479	SP040	40.10 vs 0.04	PRJNA496479	USA	healthy										99.6874	25.8095	3517
USA.Children_Flannery_PRJNA496479	SP042	48.39 vs 0.01	PRJNA496479	USA	healthy		100	165.818	21624
USA.Children_Flannery_PRJNA496479	SP043	17.43 vs 0.00	PRJNA496479	USA	healthy		99.0564	6.8894	916		100	47.7156	6608
USA.Children_Flannery_PRJNA496479	SP045	4.99 vs 72.24	PRJNA496479	USA	healthy		90.5105	7.3041	962
