# Supplementary material for: Mobile Type VI secretion system loci of the gut Bacteroidales display extensive intra-ecosystem transfer, multi-species spread and geographical clustering
Source: PLoS Genet. 2021 Apr 26;17(4):e1009541. doi: 10.1371/journal.pgen.1009541 (PMC8102008; doi:10.1371/journal.pgen.1009541)
Supplement: S8 Table — Dataset includes genomic coordinates for one representative from each cluster; and the list of communities where each MGE spread is observed. (XLSX) [file pgen.1009541.s010.xlsx]

## Sheet: Table S8
	Table S8b. Moble genetic elements that spread to three species or more in co-resident datasets
					Cluster representative sequence
Cluster	no. communities with multi-species spread	Type	Function	Notes	Size (bp)	Accession	start	end	Communities (Dataset_subject)
1	10	ICE	T6SS	GA1	116532	NZ_JH724088	173975	290506	CL_CL02	CGR_AM25	CGR_AF39	CGR_AM38	BIOML_av	CGR_AF14	CGR_AF25	CL_CL09	BIOML_cx	UK_H5
2	9	ICE	Tetracycline resistance	CTn341 (CTnDOT family)[1]	49177	VWFC01000001.1	124363	173539	BIOML_aa	CGR_AF19	CGR_AF27	CGR_AM30	CGR_AM31	BIOML_bf	BIOML_bj	CL_CL09	CL_CL11
3	5	ICE	T6SS	GA2b/c	105716	CP072210	2233233	2338948	BIOML_am	CGR_AF18	CL_CL11	CL_CL06	CGR_AM14
4	5	Conjugative plasmid	Polysaccharide biosynthesis, adhesion, metallohydrolase	pMMCAT	98238	JAGHEE000000000	1	98238	CL_CL11	CL_CL06	BIOML_am	BIOML_bk	BIOML_af
5	4	IME?	Unknown function		18999	QRXL01000006	122325	141323	CGR_AF18	CGR_AF25	CGR_AF19	CGR_OM03
6	3	Plasmid	Unknown function		4973	WDEO01000081.1	510	5482	BIOML_bq	BIOML_cx	BIOML_af
7	2	ICE	Mutidrug efflux pump, erythromycin resistance		92563	VVYW01000007.1	189976	282538	BIOML_bk	CL_CL06
8	2		Unknown function		23384	QTML01000010	969	24352	CGR_AF18	BIOML_am
9	2	IME?	Unknown function		13048	WDAV01000030.1	3405	16452	BIOML_bf	CGR_AF32
10	2				5748	WDES01000119.1	1	5748	BIOML_cx	CGR_AM43
11	2				5106	QRPL01000001	371514	376619	CGR_AF35	CGR_AF24
12	2				4809	QRVO01000177	1	4809	CGR_AF21	CGR_AF17
13	2				4325	QSDG01000044	1	4325	CGR_OF01	CGR_AF27
14	2				4224	WNCR01000024.1	1	4224	BIOML_bq	BIOML_af
15	1				168269	VWAF01000001.1	264203	432471	BIOML_bq
16	1				96266	WDBA01000004.1	83545	179810	BIOML_bj
17	1				71103	WCTS01000023.1	5443	76545	BIOML_av
18	1				66849	QRZL01000001	46286	113134	CGR_AF14
19	1				65165	QRYT01000001	136058	201222	BIOML_cx
20	1				60743	CP072254	2809432	2870174	CL_CL03
21	1		Putative oxidative stress glycolysis/catabolism (glycogen?)		58877	CP072210	312119	370995	CL_CL11
22	1				57788	WDAK01000001.1	6850	64637	BIOML_av
23	1				47422	QRTS01000006	43870	91291	CGR_AF26
24	1				39472	WCTR01000005.1	302825	342296	BIOML_av
25	1				37191	QRTW01000010	1	37191	CGR_AF26
26	1				33385	VWLC01000017.1	1	33385	BIOML_bk
27	1				33324	WKLI01000031.1	1	33324	BIOML_af
28	1				32295	WDES01000004.1	165447	197741	BIOML_cx
29	1				32241	WDAT01000034.1	38006	70246	BIOML_av
30	1				32138	VVYI01000022.1	1	32138	BIOML_bj
31	1				30513	WCRW01000005.1	331018	361530	BIOML_bk
32	1				28971	CP072255	2589807	2618777	CL_CL03
33	1				27891	VWKR01000008.1	1	27891	BIOML_av
34	1				25035	WDES01000080.1	1	25035	BIOML_cx
35	1	ICE	Tetracycline resistance	CTn341 (CTnDOT family) variant	24827	WCTM01000007.1	277764	302590	BIOML_ao
36	1	Plasmid	Adhesion, metallohydrolase	part of pMMCAT with fimbriae and SAM	24575	QTMP01000016	7986	32560	CGR_AF16
37	1				22701	JH724091.1	1	22701	CL_CL02
38	1				21539	WDAK01000028.1	12271	33809	BIOML_av
39	1				20254	QRYT01000078	1	20254	CGR_AF14
40	1				19441	VWAB01000020.1	76176	95616	BIOML_aa
41	1				18125	QSEA01000005	144315	162439	CGR_AM51
42	1				17330	QRWJ01000033	1762	19091	CGR_AF19
43	1				14861	WCTE01000007.1	15822	30682	BIOML_cx
44	1				14303	VWKT01000018.1	52352	66654	BIOML_av
45	1				13521	JAGHEG000000000	4443321	4456841	CL_CL03
46	1	IME	Metallohydrolase and two radical SAM (antibiotic resistance?)	Same region present in pMMCAT (this IME was the origin, some genes truncated in pMMCAT)	13271	VWER01000003.1	240275	253545	BIOML_bf
47	1				12814	WDAK01000071.1	3	12816	BIOML_av
48	1	Plasmid	Unknown function		12208	WDAK01000071.1	24486	36693	BIOML_av
49	1				11495	WDBZ01000063.1	7669	19163	BIOML_cx
50	1				11108	QRXI01000004	147150	158257	CGR_AF18
51	1				10672	VWAF01000011.1	93923	104594	BIOML_bq
52	1				9909	WDES01000077.1	17485	27393	BIOML_cx
53	1	ICE			8931	QRYW01000009	82981	91911	CGR_AF14
54	1				8480	QRZB01000028	43964	52443	CGR_AF14
55	1				7656	WDCK01000081.1	1	7656	BIOML_am
56	1				7256	QRZB01000054	1	7256	CGR_AF14
57	1				6607	WKMX01000034.1	1	6607	BIOML_am
58	1				6426	QRPL01000001	376573	382998	CGR_AF35
59	1				5668	QSUY01000105	1	5668	CGR_OM03
60	1	IME	Unknown function, acetyltransferase may mediate antibiotic resistance	Mobilizable transposon cLV25 (partial) [2]	5630	QTML01000011	86439	92068	CGR_AF18
61	1				5412	QRZC01000035	1	5412	CGR_AF14
62	1				5351	QRZF01000002	269763	275113	CGR_AF14
63	1				5218	QRYV01000120	193	5410	CGR_AF14
64	1				5044	WCXC01000064.1	12	5055	BIOML_am
65	1				4987	WDBE01000012.1	29118	34104	BIOML_bq
66	1				4838	WCUQ01000027.1	1	4838	BIOML_bj
67	1				4396	WNCP01000002.1	175987	180382	BIOML_cx
68	1				4341	QRWL01000003	78589	82929	CGR_AF19
69	1				4295	QSGL01000045	1	4295	CGR_AM40
70	1				4160	WDEO01000085.1	1	4160	BIOML_bq
71	1				4122	WKMY01000032.1	7142	11263	BIOML_af
72	1				4115	QRTX01000051	1	4115	CGR_AF26
73	1				4072	WCUS01000007.1	203606	207677	BIOML_bk
74	1				4057	QTMJ01000002	27285	31341	CGR_AF19
Reference
[1] Bacic M, Parker AC, Stagg J, Whitley HP, Wells WG, Jacob LA, Smith CJ. 2005. Genetic and structural analysis of the Bacteroides conjugative transposon CTn341. J Bacteriol. 187(8):2858-69.
[2] Bass KA, Hecht DW. 2002. Isolation and characterization of cLV25, a Bacteroides fragilis chromosomal transfer factor resembling multiple Bacteroides sp. mobilizable transposons. J Bacteriol. 184(7):1895-904.
