# Supplementary material for: Mobile Type VI secretion system loci of the gut Bacteroidales display extensive intra-ecosystem transfer, multi-species spread and geographical clustering
Source: PLoS Genet. 2021 Apr 26;17(4):e1009541. doi: 10.1371/journal.pgen.1009541 (PMC8102008; doi:10.1371/journal.pgen.1009541)
Supplement: S9 Table — (XLSX) [file pgen.1009541.s011.xlsx]

## Sheet: summary
Table S9. Prevalence in metagenomes of highly transferred MGEs listed in Table S8 (excluding GA1 and GA2 ICE).
			no. subjects with MGE			% subjects with MGE
			CTn341	pMMCAT	MEP/erm	CTn341	pMMCAT	MEP/erm
metagenome set	country	Total	cluster 2	cluster 4	cluster 7	cluster 2	cluster 4	cluster 7
China_Liu_PRJNA328899	Mongolia/China	110	110	28	11	100	25.4545	10
Ethiopia_Tett_PRJNA504891	Ethiopia	50	45	20	0	90	40	0
Europeans_Qin_PRJEB2054	Denmark	85	79	18	30	92.9412	21.1765	35.2941
Europeans_Qin_PRJEB2054	Spain	39	39	15	31	100	38.4615	79.4872
Fiji_Brito_PRJNA217052	Fiji	172	171	38	5	99.4186	22.093	2.90698
Ghana_Tett_PRJNA529124	Ghana	44	44	26	0	100	59.0909	0
Italy.Tanzania_Rampelli_PRJNA278393	Tanzania	27	27	0	0	100	0	0
Italy.Tanzania_Rampelli_PRJNA278393	Italy	11	9	7	4	81.8182	63.6364	36.3636
Italy_DAmico_PRJNA525982	Italy	8	4	1	1	50	12.5	12.5
Japan_Yachida_PRJDB4176	Japan	614	608	465	535	99.0228	75.7329	87.1336
Madagascar_Pasolli_PRJNA485056	Madagascar	112	91	8	0	81.25	7.14286	0
Peru.USA_Obregon_PRJNA268964	Peru	12	6	0	0	50	0	0
Peru.USA_Obregon_PRJNA268964	USA	22	19	16	10	86.3636	72.7273	45.4545
Peru.USA_Obregon_PRJNA268964	Peru	24	22	2	0	91.6667	8.33333	0
Sweden_Karlsson_PRJEB1786	Sweden	145	137	46	19	94.4828	31.7241	13.1034
Tanzania_Tett_PRJNA529400	Tanzania	67	65	29	1	97.0149	43.2836	1.49254
Thailand_Vangay_PRJEB28687	USA	40	39	28	21	97.5	70	52.5
Thailand_Vangay_PRJEB28687	Thailand	15	15	11	14	100	73.3333	93.3333
USA.Broad_Lloyd-Price_PRJNA389280.most.reads	USA	130	122	107	75	93.8462	82.3077	57.6923
USA.Children_Flannery_PRJNA496479	USA	40	37	32	25	92.5	80	62.5
				% volunteers with MGE
		Color scale:		0	0.25	0.5	0.75	1

## Sheet: cluster 2
metagenome set	subject id	percent coverage (≥ 75)	avg fold coverage (≥ 5)	assigned reads (≥ 20)	no. reads	no. bases	country	gender	age	BMI	health	lifestyle	call	count
China_Liu_PRJNA328899	110	subjects
China_Liu_PRJNA328899	Sample_001	100	600.316	201646	78376762	11756514300	Mongolia/China				healthy	non-Western	y	110
China_Liu_PRJNA328899	Sample_002	99.3169	221.665	75020	43599100	6539865000	Mongolia/China				healthy	non-Western	y
China_Liu_PRJNA328899	Sample_003	100	304.812	110152	36293988	5444098200	Mongolia/China				healthy	non-Western	y
China_Liu_PRJNA328899	Sample_004	98.8614	335.123	112300	44247666	6637149900	Mongolia/China				healthy	non-Western	y
China_Liu_PRJNA328899	Sample_005	100	3482.6	1157874	85952440	12892866000	Mongolia/China				healthy	non-Western	y
China_Liu_PRJNA328899	Sample_006	89.4417	93.9045	34366	37899142	5684871300	Mongolia/China				healthy	non-Western	y
China_Liu_PRJNA328899	Sample_007	100	1409.26	472866	49443318	7416497700	Mongolia/China				healthy	non-Western	y
China_Liu_PRJNA328899	Sample_008	100	598.16	224790	57174816	7693480900	Mongolia/China				healthy	non-Western	y
China_Liu_PRJNA328899	Sample_009	99.9329	356.579	120658	55840912	8376136800	Mongolia/China				healthy	non-Western	y
China_Liu_PRJNA328899	Sample_010	100	367.704	123966	48978572	7346785800	Mongolia/China				healthy	non-Western	y
China_Liu_PRJNA328899	Sample_011	100	350.663	119284	34782688	5217403200	Mongolia/China				healthy	non-Western	y
China_Liu_PRJNA328899	Sample_012	100	316.481	106928	43738436	6560765400	Mongolia/China				healthy	non-Western	y
China_Liu_PRJNA328899	Sample_013	100	1059.76	355228	107831094	16018041780	Mongolia/China				healthy	non-Western	y
China_Liu_PRJNA328899	Sample_014	100	352.475	122074	41504748	6168729624	Mongolia/China				healthy	non-Western	y
China_Liu_PRJNA328899	Sample_015	100	1208.44	462460	62024590	8543619274	Mongolia/China				healthy	non-Western	y
China_Liu_PRJNA328899	Sample_016	95.6775	512.553	172020	42672324	6400848600	Mongolia/China				healthy	non-Western	y
China_Liu_PRJNA328899	Sample_017	100	1151.97	383218	130254616	19538192400	Mongolia/China				healthy	non-Western	y
China_Liu_PRJNA328899	Sample_018	96.3789	215.085	72822	38469236	5770385400	Mongolia/China				healthy	non-Western	y
China_Liu_PRJNA328899	Sample_019	99.266	310.74	109952	37260382	5589057300	Mongolia/China				healthy	non-Western	y
China_Liu_PRJNA328899	Sample_020	100	247.049	87564	37093368	5564005200	Mongolia/China				healthy	non-Western	y
China_Liu_PRJNA328899	Sample_021	98.4304	679.097	241406	63939470	9027440026	Mongolia/China				healthy	non-Western	y
China_Liu_PRJNA328899	Sample_022	100	304.122	105718	42545206	6381780900	Mongolia/China				healthy	non-Western	y
China_Liu_PRJNA328899	Sample_023	100	381.343	147486	50954622	7246675442	Mongolia/China				healthy	non-Western	y
China_Liu_PRJNA328899	Sample_024	100	732.985	262644	58568686	8150639550	Mongolia/China				healthy	non-Western	y
China_Liu_PRJNA328899	Sample_025	100	332.861	115304	35619256	5318867328	Mongolia/China				healthy	non-Western	y
China_Liu_PRJNA328899	Sample_026	99.6523	237.222	82002	39630138	5944520700	Mongolia/China				healthy	non-Western	y
China_Liu_PRJNA328899	Sample_027	100	383.21	142414	50284672	7173167082	Mongolia/China				healthy	non-Western	y
China_Liu_PRJNA328899	Sample_028	100	2578.71	870294	110446032	15917332176	Mongolia/China				healthy	non-Western	y
China_Liu_PRJNA328899	Sample_029	100	346.26	118928	46408432	6828053616	Mongolia/China				healthy	non-Western	y
China_Liu_PRJNA328899	Sample_030	100	2205.1	945402	181557884	22876293384	Mongolia/China				healthy	non-Western	y
China_Liu_PRJNA328899	Sample_031	100	514.471	208208	42365764	6026353950	Mongolia/China				healthy	non-Western	y
China_Liu_PRJNA328899	Sample_032	100	1488.55	492808	67393674	10109051100	Mongolia/China				healthy	non-Western	y
China_Liu_PRJNA328899	Sample_033	100	1195.11	406316	193607438	28769574948	Mongolia/China				healthy	non-Western	y
China_Liu_PRJNA328899	Sample_034	99.7072	187.983	67450	32956896	4864216992	Mongolia/China				healthy	non-Western	y
China_Liu_PRJNA328899	Sample_035	100	497.249	181122	72036280	10429200720	Mongolia/China				healthy	non-Western	y
China_Liu_PRJNA328899	Sample_036	100	467.382	179560	40329806	5626804050	Mongolia/China				healthy	non-Western	y
China_Liu_PRJNA328899	Sample_037	99.5405	329.658	112016	77807568	11548861824	Mongolia/China				healthy	non-Western	y
China_Liu_PRJNA328899	Sample_038	100	305.042	114044	37433788	5235064116	Mongolia/China				healthy	non-Western	y
China_Liu_PRJNA328899	Sample_039	100	585.721	218862	70848376	10373864112	Mongolia/China				healthy	non-Western	y
China_Liu_PRJNA328899	Sample_040	100	608.093	216066	68869128	10215484416	Mongolia/China				healthy	non-Western	y
China_Liu_PRJNA328899	Sample_041	100	369.901	151094	56078692	7550371894	Mongolia/China				healthy	non-Western	y
China_Liu_PRJNA328899	Sample_042	100	946.083	322720	57493562	8624034300	Mongolia/China				healthy	non-Western	y
China_Liu_PRJNA328899	Sample_043	100	418.192	162574	60532296	8225654200	Mongolia/China				healthy	non-Western	y
China_Liu_PRJNA328899	Sample_044	100	547.851	242488	52714170	7357813702	Mongolia/China				healthy	non-Western	y
China_Liu_PRJNA328899	Sample_045	99.8882	257.527	85774	49572892	7435933800	Mongolia/China				healthy	non-Western	y
China_Liu_PRJNA328899	Sample_046	98.654	810.998	273852	80015598	11924989668	Mongolia/China				healthy	non-Western	y
China_Liu_PRJNA328899	Sample_047	100	364.666	122296	39770632	5965594800	Mongolia/China				healthy	non-Western	y
China_Liu_PRJNA328899	Sample_048	100	859.259	290678	57170972	8390789496	Mongolia/China				healthy	non-Western	y
China_Liu_PRJNA328899	Sample_049	100	392.165	131758	37886052	5682907800	Mongolia/China				healthy	non-Western	y
China_Liu_PRJNA328899	Sample_050	100	164.081	58550	40074110	5849530644	Mongolia/China				healthy	non-Western	y
China_Liu_PRJNA328899	Sample_051	99.5446	96.4986	33132	36444756	5408561880	Mongolia/China				healthy	non-Western	y
China_Liu_PRJNA328899	Sample_053	100	910.833	340136	79729538	11749259052	Mongolia/China				healthy	non-Western	y
China_Liu_PRJNA328899	Sample_054	100	913.574	311162	72365638	10754632308	Mongolia/China				healthy	non-Western	y
China_Liu_PRJNA328899	Sample_055	100	434.602	145552	65522780	9828417000	Mongolia/China				healthy	non-Western	y
China_Liu_PRJNA328899	Sample_056	100	403.41	141724	59676656	8951498400	Mongolia/China				healthy	non-Western	y
China_Liu_PRJNA328899	Sample_057	100	355.764	129588	58508914	8657611212	Mongolia/China				healthy	non-Western	y
China_Liu_PRJNA328899	Sample_058	100	572.868	201624	38185330	5727799500	Mongolia/China				healthy	non-Western	y
China_Liu_PRJNA328899	Sample_059	100	212.026	75534	63578668	9189995688	Mongolia/China				healthy	non-Western	y
China_Liu_PRJNA328899	Sample_060	100	470.635	159482	46867926	6945887940	Mongolia/China				healthy	non-Western	y
China_Liu_PRJNA328899	Sample_061	100	716.624	254064	57445366	8434896804	Mongolia/China				healthy	non-Western	y
China_Liu_PRJNA328899	Sample_062	100	614.947	209242	64086092	9558530280	Mongolia/China				healthy	non-Western	y
China_Liu_PRJNA328899	Sample_063	100	289.306	98252	60882172	9066744792	Mongolia/China				healthy	non-Western	y
China_Liu_PRJNA328899	Sample_064	99.9858	275.363	100004	39841842	5852812236	Mongolia/China				healthy	non-Western	y
China_Liu_PRJNA328899	Sample_065	100	1194.99	399912	37180160	5577024000	Mongolia/China				healthy	non-Western	y
China_Liu_PRJNA328899	Sample_066	100	729.882	248226	34047852	5102996088	Mongolia/China				healthy	non-Western	y
China_Liu_PRJNA328899	Sample_067	100	1332.38	442196	29156322	4351368972	Mongolia/China				healthy	non-Western	y
China_Liu_PRJNA328899	Sample_068	99.9939	164.128	59186	22673124	3400968600	Mongolia/China				healthy	non-Western	y
China_Liu_PRJNA328899	Sample_069	100	326.077	110902	28195206	4229280900	Mongolia/China				healthy	non-Western	y
China_Liu_PRJNA328899	Sample_070	98.5585	331.425	115404	75342254	11301338100	Mongolia/China				healthy	non-Western	y
China_Liu_PRJNA328899	Sample_071	100	494.589	166690	65267646	9790146900	Mongolia/China				healthy	non-Western	y
China_Liu_PRJNA328899	Sample_072	100	660.263	220654	43980074	6597011100	Mongolia/China				healthy	non-Western	y
China_Liu_PRJNA328899	Sample_073	100	417.267	138290	56041196	8406179400	Mongolia/China				healthy	non-Western	y
China_Liu_PRJNA328899	Sample_074	100	1043.97	365834	108443032	16266454800	Mongolia/China				healthy	non-Western	y
China_Liu_PRJNA328899	Sample_075	99.7804	82.6652	28094	39847704	5977155600	Mongolia/China				healthy	non-Western	y
China_Liu_PRJNA328899	Sample_076	100	325.988	103564	67201156	10080173400	Mongolia/China				healthy	non-Western	y
China_Liu_PRJNA328899	Sample_077	100	275.745	88928	36435938	5465390700	Mongolia/China				healthy	non-Western	y
China_Liu_PRJNA328899	Sample_078	100	113.669	45374	27438600	4115790000	Mongolia/China				healthy	non-Western	y
China_Liu_PRJNA328899	Sample_079	100	753.138	255624	72434026	10865103900	Mongolia/China				healthy	non-Western	y
China_Liu_PRJNA328899	Sample_080	100	751.602	264920	86032132	12904819800	Mongolia/China				healthy	non-Western	y
China_Liu_PRJNA328899	Sample_081	100	1746.76	601074	80753778	12113066700	Mongolia/China				healthy	non-Western	y
China_Liu_PRJNA328899	Sample_082	100	780.183	260500	78685516	11802827400	Mongolia/China				healthy	non-Western	y
China_Liu_PRJNA328899	Sample_083	100	355.144	127220	87820694	13055662644	Mongolia/China				healthy	non-Western	y
China_Liu_PRJNA328899	Sample_084	100	701.144	242240	58766464	8814969600	Mongolia/China				healthy	non-Western	y
China_Liu_PRJNA328899	Sample_085	100	487.94	168408	50485574	7572836100	Mongolia/China				healthy	non-Western	y
China_Liu_PRJNA328899	Sample_086	100	621.642	224862	46672508	6831562872	Mongolia/China				healthy	non-Western	y
China_Liu_PRJNA328899	Sample_087	100	472.793	160062	42885312	6432796800	Mongolia/China				healthy	non-Western	y
China_Liu_PRJNA328899	Sample_088	100	469.831	162658	39917980	5987697000	Mongolia/China				healthy	non-Western	y
China_Liu_PRJNA328899	Sample_089	100	216.353	74266	38697234	5804585100	Mongolia/China				healthy	non-Western	y
China_Liu_PRJNA328899	Sample_090	99.9959	117.226	42968	32202896	4749085968	Mongolia/China				healthy	non-Western	y
China_Liu_PRJNA328899	Sample_091	100	459.793	179462	29835590	4408673652	Mongolia/China				healthy	non-Western	y
China_Liu_PRJNA328899	Sample_092	100	659.639	232420	100450542	14612927028	Mongolia/China				healthy	non-Western	y
China_Liu_PRJNA328899	Sample_093	100	454.798	159506	54392858	8057958780	Mongolia/China				healthy	non-Western	y
China_Liu_PRJNA328899	Sample_094	100	567.582	189540	72633154	10894973100	Mongolia/China				healthy	non-Western	y
China_Liu_PRJNA328899	Sample_095	100	1186.45	391662	56474380	8471157000	Mongolia/China				healthy	non-Western	y
China_Liu_PRJNA328899	Sample_096	100	716.49	260818	78443610	11455645452	Mongolia/China				healthy	non-Western	y
China_Liu_PRJNA328899	Sample_097	100	478.345	171044	73467432	10733227584	Mongolia/China				healthy	non-Western	y
China_Liu_PRJNA328899	Sample_098	100	308.616	109268	78786790	11474978388	Mongolia/China				healthy	non-Western	y
China_Liu_PRJNA328899	Sample_099	100	665.487	238904	37437004	5615550600	Mongolia/China				healthy	non-Western	y
China_Liu_PRJNA328899	Sample_100	100	242.435	83828	54129152	8025801600	Mongolia/China				healthy	non-Western	y
China_Liu_PRJNA328899	Sample_102	100	449.474	167624	37171850	5575777500	Mongolia/China				healthy	non-Western	y
China_Liu_PRJNA328899	Sample_103	99.6991	93.5879	31346	54269420	8140413000	Mongolia/China				healthy	non-Western	y
China_Liu_PRJNA328899	Sample_104	100	1024.93	340174	64648644	9697296600	Mongolia/China				healthy	non-Western	y
China_Liu_PRJNA328899	Sample_105	100	381.636	133470	40220748	6033112200	Mongolia/China				healthy	non-Western	y
China_Liu_PRJNA328899	Sample_106	100	739.742	257462	82546276	12009412152	Mongolia/China				healthy	non-Western	y
China_Liu_PRJNA328899	Sample_107	100	277.054	100906	65661186	9663515484	Mongolia/China				healthy	non-Western	y
China_Liu_PRJNA328899	Sample_108	100	254.773	90766	44154270	6459391572	Mongolia/China				healthy	non-Western	y
China_Liu_PRJNA328899	Sample_109	100	494.284	172318	32447746	4867161900	Mongolia/China				healthy	non-Western	y
China_Liu_PRJNA328899	Sample_110	100	714.193	239960	88086108	13212916200	Mongolia/China				healthy	non-Western	y
China_Liu_PRJNA328899	Sample_111	100	269.208	91776	43384542	6507681300	Mongolia/China				healthy	non-Western	y
China_Liu_PRJNA328899	Sample_112	100	659.037	225956	62844638	9426695700	Mongolia/China				healthy	non-Western	y
Ethiopia_Tett_PRJNA504891	50	subjects
Ethiopia_Tett_PRJNA504891	CM_A01_I1_18	100	65.7731	33276	68518818	6897585809	Ethiopia		1		healthy	non-Western	y	45
Ethiopia_Tett_PRJNA504891	CM_A01_M0_18	93.2112	7.1287	3578	46972830	4726725329	Ethiopia	female	30		healthy	non-Western	y
Ethiopia_Tett_PRJNA504891	CM_A04_I1_18	84.9504	27.3917	13844	67499272	6785645026	Ethiopia		0.75		healthy	non-Western	y
Ethiopia_Tett_PRJNA504891	CM_A04_M0_18	99.8861	98.2608	49340	43059186	4319087111	Ethiopia	female	37		healthy	non-Western	y
Ethiopia_Tett_PRJNA504891	CM_A06_I1_18	90.072	36.8081	18464	44118728	4374783513	Ethiopia		0.666667		healthy	non-Western	y
Ethiopia_Tett_PRJNA504891	CM_A06_M0_18	88.8663	29.1919	14350	38838106	3910238498	Ethiopia	female	30		healthy	non-Western	y
Ethiopia_Tett_PRJNA504891	CM_D02_I1_18	90.2143	20.4254	10502	51081654	5097060616	Ethiopia		3		healthy	non-Western	y
Ethiopia_Tett_PRJNA504891	CM_D02_M0_18	91.6904	28.2842	14470	45546242	4536105620	Ethiopia	female	25		healthy	non-Western	y
Ethiopia_Tett_PRJNA504891	CM_D03_I12_18	61.0442	4.5111	2350	28466570	2866420588	Ethiopia		0.583333		healthy	non-Western
Ethiopia_Tett_PRJNA504891	CM_D03_M0_18	99.9959	24.3617	12130	50054020	5012790843	Ethiopia	female	25		healthy	non-Western	y
Ethiopia_Tett_PRJNA504891	CM_D04_I1_18	96.5822	16.8555	8476	58514248	5889106034	Ethiopia		1.58333		healthy	non-Western	y
Ethiopia_Tett_PRJNA504891	CM_D04_M0_18	92.3247	23.6983	11684	49418508	4929854470	Ethiopia	female	28		healthy	non-Western	y
Ethiopia_Tett_PRJNA504891	CM_D05_I1_18	99.8902	46.9116	23568	42479920	4222763246	Ethiopia		2.66667		healthy	non-Western	y
Ethiopia_Tett_PRJNA504891	CM_D05_M0_18	100	338.548	169572	91419586	9060859469	Ethiopia	female	45		healthy	non-Western	y
Ethiopia_Tett_PRJNA504891	CM_D06_I1_18	99.6767	342.016	169892	129404050	12969612211	Ethiopia		0.25		healthy	non-Western	y
Ethiopia_Tett_PRJNA504891	CM_D06_M0_18	99.2132	15.205	7622	51455630	5158806483	Ethiopia	female	35		healthy	non-Western	y
Ethiopia_Tett_PRJNA504891	CM_D07_I1_18	100	73.1675	36598	34482490	3471386011	Ethiopia		1.75		healthy	non-Western	y
Ethiopia_Tett_PRJNA504891	CM_D07_M0_18	93.7622	23.5024	12382	78527636	7908122086	Ethiopia	female	22		healthy	non-Western	y
Ethiopia_Tett_PRJNA504891	CM_D08_I1_18	94.5612	22.1467	11632	25122248	2529361558	Ethiopia		2.16667		healthy	non-Western	y
Ethiopia_Tett_PRJNA504891	CM_D08_M0_18	99.7154	48.1826	24424	40577478	4084208111	Ethiopia	female	22		healthy	non-Western	y
Ethiopia_Tett_PRJNA504891	CM_D09_I1_18	76.5188	28.4654	15384	37722294	3799359483	Ethiopia		3		healthy	non-Western	y
Ethiopia_Tett_PRJNA504891	CM_D09_M0_18	93.258	14.6996	7626	38230974	3841951943	Ethiopia	female	27		healthy	non-Western	y
Ethiopia_Tett_PRJNA504891	CM_D10_I1_18	99.8963	88.5782	45568	46110924	4642507072	Ethiopia		1.16667		healthy	non-Western	y
Ethiopia_Tett_PRJNA504891	CM_D10_M0_18	99.9044	101.008	51814	89872686	9047859631	Ethiopia	female	25		healthy	non-Western	y
Ethiopia_Tett_PRJNA504891	CM_D11_I1_18	100	192.178	96466	60317580	6021496045	Ethiopia		1.41667		healthy	non-Western	y
Ethiopia_Tett_PRJNA504891	CM_D11_M0_18	99.9634	49.171	24938	72761218	7241951776	Ethiopia	female	25		healthy	non-Western	y
Ethiopia_Tett_PRJNA504891	CM_D13_I1_18	99.8211	17.8727	8930	110568052	11108616944	Ethiopia		1.16667		healthy	non-Western	y
Ethiopia_Tett_PRJNA504891	CM_D13_M0_18	99.8861	58.265	29322	45931684	4550104058	Ethiopia	female	26		healthy	non-Western	y
Ethiopia_Tett_PRJNA504891	CM_D15_I1_18	85.5319	3.8459	1914	59029786	5893326808	Ethiopia		4.5		healthy	non-Western
Ethiopia_Tett_PRJNA504891	CM_D15_M0_18	88.2645	5.221	2594	48324384	4806711046	Ethiopia	female	28		healthy	non-Western	y
Ethiopia_Tett_PRJNA504891	CM_D21B_I12_18	15.7938	0.2316	120	39712710	3992921343	Ethiopia		0.166667		healthy	non-Western
Ethiopia_Tett_PRJNA504891	CM_D21_I1_18	99.9898	93.1971	46846	36331478	3655632464	Ethiopia		0.5		healthy	non-Western	y
Ethiopia_Tett_PRJNA504891	CM_D21_M0_18	100	133.593	66606	50045718	4967204091	Ethiopia	female			healthy	non-Western	y
Ethiopia_Tett_PRJNA504891	CM_D24_I1_18	98.6642	13.9648	6974	59816326	6020097279	Ethiopia		2		healthy	non-Western	y
Ethiopia_Tett_PRJNA504891	CM_D24_M0_18	100	119.157	60204	60270408	6067074441	Ethiopia	female	25		healthy	non-Western	y
Ethiopia_Tett_PRJNA504891	CM_D26AB_I1_18	97.1983	20.1546	10486	46292942	4661733750	Ethiopia		0.5		healthy	non-Western	y
Ethiopia_Tett_PRJNA504891	CM_D26A_I13_18	94.5999	49.0932	25172	51508584	5183028044	Ethiopia		0.166667		healthy	non-Western	y
Ethiopia_Tett_PRJNA504891	CM_D26K_I12_18	94.7259	36.3984	18010	64548054	6492144788	Ethiopia		0.666667		healthy	non-Western	y
Ethiopia_Tett_PRJNA504891	CM_D26_M0_18	100	110.525	53698	58556904	5893725551	Ethiopia	female	30		healthy	non-Western	y
Ethiopia_Tett_PRJNA504891	CM_D33_I1_18	0.8112	0.0082	4	51404076	5165135243	Ethiopia		0.583333		healthy	non-Western
Ethiopia_Tett_PRJNA504891	CM_D33_M0_18	95.5616	13.3134	6734	33648126	3386004632	Ethiopia	female	27		healthy	non-Western	y
Ethiopia_Tett_PRJNA504891	CM_D39_I1_18	100	76.1301	38428	60359854	6048177340	Ethiopia		0.833333		healthy	non-Western	y
Ethiopia_Tett_PRJNA504891	CM_D39_M0_18	81.4513	4.2821	2128	53457546	5360405017	Ethiopia	female	28		healthy	non-Western
Ethiopia_Tett_PRJNA504891	CM_D40_I1_18	100	18.1475	9004	50297178	5043362451	Ethiopia		0.416667		healthy	non-Western	y
Ethiopia_Tett_PRJNA504891	CM_D40_M0_18	85.7535	28.0047	13992	51487702	5152055284	Ethiopia	female	26		healthy	non-Western	y
Ethiopia_Tett_PRJNA504891	CM_D43_I1_18	95.0756	31.7352	16054	48726758	4889056262	Ethiopia		1.5		healthy	non-Western	y
Ethiopia_Tett_PRJNA504891	CM_D43_M0_18	84.7796	59.2257	30006	60111810	6025853814	Ethiopia	female	42		healthy	non-Western	y
Ethiopia_Tett_PRJNA504891	CM_D48_M0_18	99.9939	24.5839	11462	45404852	4568777209	Ethiopia	female	40		healthy	non-Western	y
Ethiopia_Tett_PRJNA504891	CM_D50_I1_18	81.6892	21.806	10944	101521560	10138400269	Ethiopia		1		healthy	non-Western	y
Ethiopia_Tett_PRJNA504891	CM_D50_M0_18	100	56.8661	28244	70476226	7065785933	Ethiopia	female	27		healthy	non-Western	y
Europeans_Qin_PRJEB2054	124	subjects
Europeans_Qin_PRJEB2054	MH0001	54.8369	0.9438	1108	23280112	1024324928	Denmark	female	49	25.55	healthy (nonIBD)	Urban		79
Europeans_Qin_PRJEB2054	MH0002	100	86.9805	57778	22330366	1674777450	Denmark	female	59	27.28	healthy (nonIBD)	Urban	y
Europeans_Qin_PRJEB2054	MH0003	100	43.997	29546	21712038	1628402850	Denmark	male	69	33.19	healthy (nonIBD)	Urban	y
Europeans_Qin_PRJEB2054	MH0004	100	41.8964	47192	21615994	951103736	Denmark	male	59	31.18	healthy (nonIBD)	Urban	y
Europeans_Qin_PRJEB2054	MH0005	11.3899	0.1493	188	19972470	878788680	Denmark	male	64	21.68	healthy (nonIBD)	Urban
Europeans_Qin_PRJEB2054	MH0006	100	20.9673	14024	31833324	2387499300	Denmark	female	59	22.38	healthy (nonIBD)	Urban	y
Europeans_Qin_PRJEB2054	MH0007	100	17.1352	19618	18966080	834507520	Denmark	male	69	33.6	healthy (nonIBD)	Urban	y
Europeans_Qin_PRJEB2054	MH0008	99.9654	10.3343	11778	19396090	853427960	Denmark	male	59	24.35	healthy (nonIBD)	Urban	y
Europeans_Qin_PRJEB2054	MH0009	100	59.2077	40458	26125858	1959439350	Denmark	male	64	29.04	healthy (nonIBD)	Urban	y
Europeans_Qin_PRJEB2054	MH0010	100	71.2227	81368	20732152	912214688	Denmark	male	64	33.27	healthy (nonIBD)	Urban	y
Europeans_Qin_PRJEB2054	MH0011	100	35.8696	24704	26403230	1980242250	Denmark	female	0	22.31	healthy (nonIBD)	Urban	y
Europeans_Qin_PRJEB2054	MH0012	100	104.305	69326	33121454	2484109050	Denmark	female	42	32.1	healthy (nonIBD)	Urban	y
Europeans_Qin_PRJEB2054	MH0013	99.9227	9.0633	10342	20051984	882287296	Denmark	male	54	20.46	healthy (nonIBD)	Urban	y
Europeans_Qin_PRJEB2054	MH0014	100	43.965	30494	26681146	2001085950	Denmark	female	54	38.49	healthy (nonIBD)	Urban	y
Europeans_Qin_PRJEB2054	MH0015	99.9776	13.213	15042	17173606	755638664	Denmark	male	59	25.47	healthy (nonIBD)	Urban	y
Europeans_Qin_PRJEB2054	MH0016	100	111.951	76020	26643658	1998274350	Denmark	female	49	30.5	healthy (nonIBD)	Urban	y
Europeans_Qin_PRJEB2054	MH0017	99.9675	12.5017	14196	19012670	836557480	Denmark	male	64	21.81	healthy (nonIBD)	Urban	y
Europeans_Qin_PRJEB2054	MH0018	99.998	46.7772	53440	20613418	906990392	Denmark	male	49	31.37	healthy (nonIBD)	Urban	y
Europeans_Qin_PRJEB2054	MH0019	100	39.792	45814	22001384	968060896	Denmark	female	44	20.01	healthy (nonIBD)	Urban	y
Europeans_Qin_PRJEB2054	MH0020	100	109.007	73206	25606122	1920459150	Denmark	female	63	33.23	healthy (nonIBD)	Urban	y
Europeans_Qin_PRJEB2054	MH0021	100	76.015	49760	17917466	1343809950	Denmark	female	49	25.42	healthy (nonIBD)	Urban	y
Europeans_Qin_PRJEB2054	MH0022	100	33.5213	38020	20477264	900999616	Denmark	male	64	24.42	healthy (nonIBD)	Urban	y
Europeans_Qin_PRJEB2054	MH0023	91.5725	4.9334	5746	19832726	872639944	Denmark	male	69	31.74	healthy (nonIBD)	Urban
Europeans_Qin_PRJEB2054	MH0024	100	53.1264	45760	33485008	2009100480	Denmark	female	59	22.72	healthy (nonIBD)	Urban	y
Europeans_Qin_PRJEB2054	MH0025	100	52.3074	44410	32722594	1963355640	Denmark	female	49	34.2	healthy (nonIBD)	Urban	y
Europeans_Qin_PRJEB2054	MH0026	100	46.9293	31158	21786400	1633980000	Denmark	female	49	37.32	healthy (nonIBD)	Urban	y
Europeans_Qin_PRJEB2054	MH0027	100	46.5421	53268	17576482	773365208	Denmark	female	59	23.07	healthy (nonIBD)	Urban	y
Europeans_Qin_PRJEB2054	MH0028	100	124.659	105748	34512484	2070749040	Denmark	female	44	22.7	healthy (nonIBD)	Urban	y
Europeans_Qin_PRJEB2054	MH0030	100	48.1976	40728	31345442	1880726520	Denmark	male	59	35.21	healthy (nonIBD)	Urban	y
Europeans_Qin_PRJEB2054	MH0031	64.0696	1.1422	996	33975438	2038526280	Denmark	male	69	22.34	healthy (nonIBD)	Urban
Europeans_Qin_PRJEB2054	MH0032	91.5135	4.3181	3728	31827174	1909630440	Denmark	male	69	35.28	healthy (nonIBD)	Urban
Europeans_Qin_PRJEB2054	MH0033	100	88.5115	59022	26733572	2005017900	Denmark	female	59	31.95	healthy (nonIBD)	Urban	y
Europeans_Qin_PRJEB2054	MH0034	100	18.8087	12734	27786004	2083950300	Denmark	male	54	39.97	healthy (nonIBD)	Urban	y
Europeans_Qin_PRJEB2054	MH0035	100	45.9998	27170	27411966	2055897450	Denmark	male	49	22.66	healthy (nonIBD)	Urban	y
Europeans_Qin_PRJEB2054	MH0036	100	56.3905	38432	26734802	2005110150	Denmark	male	64	30.74	healthy (nonIBD)	Urban	y
Europeans_Qin_PRJEB2054	MH0037	100	33.7589	22866	24744556	1855841700	Denmark	male	44	24.02	healthy (nonIBD)	Urban	y
Europeans_Qin_PRJEB2054	MH0038	100	115.378	78166	26324330	1974324750	Denmark	female	54	21.97	healthy (nonIBD)	Urban	y
Europeans_Qin_PRJEB2054	MH0039	100	120.637	81030	25037328	1877799600	Denmark	male	58	23.07	healthy (nonIBD)	Urban	y
Europeans_Qin_PRJEB2054	MH0040	100	39.065	26318	26888972	2016672900	Denmark	female	67	20.87	healthy (nonIBD)	Urban	y
Europeans_Qin_PRJEB2054	MH0041	97.7981	5.6847	3988	26303584	1972768800	Denmark	male	59	23.17	healthy (nonIBD)	Urban	y
Europeans_Qin_PRJEB2054	MH0042	100	73.1408	49366	25800828	1935062100	Denmark	male	49	24.46	healthy (nonIBD)	Urban	y
Europeans_Qin_PRJEB2054	MH0043	100	86.3044	57896	26116162	1958712150	Denmark	male	69	23.72	healthy (nonIBD)	Urban	y
Europeans_Qin_PRJEB2054	MH0044	100	42.6567	28750	26519090	1988931750	Denmark	male	64	24.48	healthy (nonIBD)	Urban	y
Europeans_Qin_PRJEB2054	MH0045	100	29.7725	20378	26341016	1975576200	Denmark	male	59	25.11	healthy (nonIBD)	Urban	y
Europeans_Qin_PRJEB2054	MH0046	100	57.6166	39000	23689740	1776730500	Denmark	male	54	23.74	healthy (nonIBD)	Urban	y
Europeans_Qin_PRJEB2054	MH0047	100	149.882	98674	21539544	1615465800	Denmark	female	69	30.4	healthy (nonIBD)	Urban	y
Europeans_Qin_PRJEB2054	MH0048	100	15.0218	9282	21127168	1584537600	Denmark	female	54	19.4	healthy (nonIBD)	Urban	y
Europeans_Qin_PRJEB2054	MH0049	100	46.3218	30756	21870556	1640291700	Denmark	female	44	35.52	healthy (nonIBD)	Urban	y
Europeans_Qin_PRJEB2054	MH0050	100	58.032	39864	24676928	1850769600	Denmark	male	49	25.08	healthy (nonIBD)	Urban	y
Europeans_Qin_PRJEB2054	MH0051	100	41.6033	26556	20302698	1522702350	Denmark	female	69	23.15	healthy (nonIBD)	Urban	y
Europeans_Qin_PRJEB2054	MH0052	100	155.588	102082	21185426	1588906950	Denmark	female	49	33.18	healthy (nonIBD)	Urban	y
Europeans_Qin_PRJEB2054	MH0053	99.9044	13.8382	9512	26032070	1952405250	Denmark	female	49	32.7	healthy (nonIBD)	Urban	y
Europeans_Qin_PRJEB2054	MH0054	100	49.9809	33368	25272188	1895414100	Denmark	male	49	20.31	healthy (nonIBD)	Urban	y
Europeans_Qin_PRJEB2054	MH0055	100	31.7575	21526	27070830	2030312250	Denmark	male	59	30.29	healthy (nonIBD)	Urban	y
Europeans_Qin_PRJEB2054	MH0056	100	39.8369	27262	26485810	1986435750	Denmark	male	54	25.35	healthy (nonIBD)	Urban	y
Europeans_Qin_PRJEB2054	MH0057	100	169.604	113630	26954716	2021603700	Denmark	female	54	32.98	healthy (nonIBD)	Urban	y
Europeans_Qin_PRJEB2054	MH0058	100	38.2595	26106	26622272	1996670400	Denmark	female	54	22.04	healthy (nonIBD)	Urban	y
Europeans_Qin_PRJEB2054	MH0059	100	18.8914	12744	20989222	1574191650	Denmark	male	59	33.27	healthy (nonIBD)	Urban	y
Europeans_Qin_PRJEB2054	MH0060	99.7703	5.7739	3460	24265390	1819904250	Denmark	male	54	23.52	healthy (nonIBD)	Urban	y
Europeans_Qin_PRJEB2054	MH0061	100	172.424	116994	22351296	1676347200	Denmark	female	69	30.12	healthy (nonIBD)	Urban	y
Europeans_Qin_PRJEB2054	MH0062	100	57.4799	38008	18700600	1402545000	Denmark	female	49	37.54	healthy (nonIBD)	Urban	y
Europeans_Qin_PRJEB2054	MH0063	34.0151	1.7512	1202	23675578	1775668350	Denmark	male	59	30.23	healthy (nonIBD)	Urban
Europeans_Qin_PRJEB2054	MH0064	100	30.6457	20602	22392826	1679461950	Denmark	female	54	23.18	healthy (nonIBD)	Urban	y
Europeans_Qin_PRJEB2054	MH0065	100	55.343	36722	22434244	1682568300	Denmark	male	59	28.23	healthy (nonIBD)	Urban	y
Europeans_Qin_PRJEB2054	MH0066	100	31.9374	18982	21887792	1641584400	Denmark	female	44	20.79	healthy (nonIBD)	Urban	y
Europeans_Qin_PRJEB2054	MH0067	100	27.3338	18204	23200386	1740028950	Denmark	male	54	21.07	healthy (nonIBD)	Urban	y
Europeans_Qin_PRJEB2054	MH0068	100	183.069	121100	22194636	1664597700	Denmark	female	54	28.97	healthy (nonIBD)	Urban	y
Europeans_Qin_PRJEB2054	MH0069	100	48.2158	33260	24086030	1806452250	Denmark	female	59	36.71	healthy (nonIBD)	Urban	y
Europeans_Qin_PRJEB2054	MH0070	100	48.7385	32876	25272854	1895464050	Denmark	male	49	22.69	healthy (nonIBD)	Urban	y
Europeans_Qin_PRJEB2054	MH0071	100	186.162	125288	23845600	1788420000	Denmark	female	44	25.37	healthy (nonIBD)	Urban	y
Europeans_Qin_PRJEB2054	MH0072	100	72.8561	50188	25079810	1880985750	Denmark	female	64	40.21	healthy (nonIBD)	Urban	y
Europeans_Qin_PRJEB2054	MH0073	100	90.0191	62102	25172888	1887966600	Denmark	male	54	32.49	healthy (nonIBD)	Urban	y
Europeans_Qin_PRJEB2054	MH0074	100	84.2559	57030	23684772	1776357900	Denmark	female	49	20.46	healthy (nonIBD)	Urban	y
Europeans_Qin_PRJEB2054	MH0075	100	194.128	131320	23716220	1778716500	Denmark	male	64	30.55	healthy (nonIBD)	Urban	y
Europeans_Qin_PRJEB2054	MH0076	100	166.548	110134	22404016	1680301200	Denmark	female	69	34.78	healthy (nonIBD)	Urban	y
Europeans_Qin_PRJEB2054	MH0077	100	32.5248	21402	27586776	2069008200	Denmark	female	49	24.92	healthy (nonIBD)	Urban	y
Europeans_Qin_PRJEB2054	MH0078	99.8353	9.454	6300	17119324	1283949300	Denmark	female	49	36.9	healthy (nonIBD)	Urban	y
Europeans_Qin_PRJEB2054	MH0079	100	88.9165	58768	20823340	1561750500	Denmark	female	64	19.97	healthy (nonIBD)	Urban	y
Europeans_Qin_PRJEB2054	MH0080	99.9817	23.6314	15910	26077854	1955839050	Denmark	female	59	18.59	healthy (nonIBD)	Urban	y
Europeans_Qin_PRJEB2054	MH0081	100	61.501	41510	26118140	1958860500	Denmark	female	49	37.95	healthy (nonIBD)	Urban	y
Europeans_Qin_PRJEB2054	MH0082	100	68.9567	46364	25581454	1918609050	Denmark	female	59	22.56	healthy (nonIBD)	Urban	y
Europeans_Qin_PRJEB2054	MH0083	100	50.6246	32024	24534730	1840104750	Denmark	female	54	30.59	healthy (nonIBD)	Urban	y
Europeans_Qin_PRJEB2054	MH0084	99.9878	12.5533	8162	27465368	2059902600	Denmark	male	64	31.67	healthy (nonIBD)	Urban	y
Europeans_Qin_PRJEB2054	MH0085	100	68.6081	46358	26574262	1993069650	Denmark	female	59	36.46	healthy (nonIBD)	Urban	y
Europeans_Qin_PRJEB2054	MH0086	100	40.1569	27236	32997930	2474844750	Denmark	female	59	21.59	healthy (nonIBD)	Urban	y
Europeans_Qin_PRJEB2054	O2.UC-1	100	64.2284	51920	21327690	1599576750	Spain	male	37	31.02	IBD	Urban	y	39
Europeans_Qin_PRJEB2054	O2.UC-11	99.9858	57.1552	37982	20845846	1563438450	Spain	female	34	18.68	IBD	Urban	y
Europeans_Qin_PRJEB2054	O2.UC-12	100	32.257	20774	18600658	1395049350	Spain	male	43	21.6	IBD	Urban	y
Europeans_Qin_PRJEB2054	O2.UC-13	100	136.844	90854	24871190	1865339250	Spain	female	68	23.38	IBD	Urban	y
Europeans_Qin_PRJEB2054	O2.UC-14	100	24.2427	17268	18809182	1410688650	Spain	male	31	32.65	IBD	Urban	y
Europeans_Qin_PRJEB2054	O2.UC-16	100	31.104	20764	23997778	1799833350	Spain	male	47	26.42	IBD	Urban	y
Europeans_Qin_PRJEB2054	O2.UC-17	100	54.5399	36254	22892174	1716913050	Spain	male	56	21.87	IBD	Urban	y
Europeans_Qin_PRJEB2054	O2.UC-18	89.0655	52.2299	39316	21288044	1596603300	Spain	male	48	25.72	IBD	Urban	y
Europeans_Qin_PRJEB2054	O2.UC-19	100	132.411	90362	21742028	1630652100	Spain	male	42	24.15	IBD	Urban	y
Europeans_Qin_PRJEB2054	O2.UC-20	100	59.1442	40468	21462714	1609703550	Spain	female	51	24.03	IBD	Urban	y
Europeans_Qin_PRJEB2054	O2.UC-21	100	55.168	46082	21276058	1595704350	Spain	female	49	30.46	IBD	Urban	y
Europeans_Qin_PRJEB2054	O2.UC-22	100	130.677	86718	23219626	1741471950	Spain	male	44	25.39	IBD	Urban	y
Europeans_Qin_PRJEB2054	O2.UC-23	100	136.167	90650	17105080	1282881000	Spain	female	44	28.16	IBD	Urban	y
Europeans_Qin_PRJEB2054	O2.UC-24	100	80.4406	52832	23300776	1747558200	Spain	female	55	28.76	IBD	Urban	y
Europeans_Qin_PRJEB2054	O2.UC-4	99.9919	35.7932	23312	25564544	1917340800	Spain	female	57	28.53	IBD	Urban	y
Europeans_Qin_PRJEB2054	V1.CD-1	100	222.828	154014	26291838	1971887850	Spain	female	25	17.93	IBD	Urban	y
Europeans_Qin_PRJEB2054	V1.CD-11	100	141.094	99054	26409236	1980692700	Spain	female	62	35.46	healthy (nonIBD)	Urban	y
Europeans_Qin_PRJEB2054	V1.CD-12	89.5271	122.312	83694	25731202	1929840150	Spain	female	41	20.2	IBD	Urban	y
Europeans_Qin_PRJEB2054	V1.CD-13	100	93.7268	65328	22693154	1701986550	Spain	male	68	25.69	healthy (nonIBD)	Urban	y
Europeans_Qin_PRJEB2054	V1.CD-14	100	198.47	130350	22268954	1670171550	Spain	female	41	23.12	healthy (nonIBD)	Urban	y
Europeans_Qin_PRJEB2054	V1.CD-15	100	285.89	202662	21864474	1639835550	Spain	female	34	19	IBD	Urban	y
Europeans_Qin_PRJEB2054	V1.CD-2	100	61.6536	46118	25983098	1948732350	Spain	male	49	27.76	healthy (nonIBD)	Urban	y
Europeans_Qin_PRJEB2054	V1.CD-3	100	104.237	71864	24421332	1831599900	Spain	female	18	21.51	healthy (nonIBD)	Urban	y
Europeans_Qin_PRJEB2054	V1.CD-4	100	67.1652	49306	22712244	1703418300	Spain	female	46	29.69	healthy (nonIBD)	Urban	y
Europeans_Qin_PRJEB2054	V1.CD-6	100	87.0899	61732	25111406	1883355450	Spain	female	36	18.52	IBD	Urban	y
Europeans_Qin_PRJEB2054	V1.CD-8	100	80.5729	54292	24959632	1871972400	Spain	male	51	29.38	healthy (nonIBD)	Urban	y
Europeans_Qin_PRJEB2054	V1.CD-9	100	96.545	66400	24587464	1844059800	Spain	female	48	27.55	healthy (nonIBD)	Urban	y
Europeans_Qin_PRJEB2054	V1.UC-10	100	53.1348	34974	21481612	1611120900	Spain	male	45	27.31	IBD	Urban	y
Europeans_Qin_PRJEB2054	V1.UC-13	100	154.863	102940	21192748	1589456100	Spain	female	51	28.51	IBD	Urban	y
Europeans_Qin_PRJEB2054	V1.UC-14	100	143.768	95418	25143772	1885782900	Spain	female	53	20.25	IBD	Urban	y
Europeans_Qin_PRJEB2054	V1.UC-15	100	75.539	51936	24013858	1801039350	Spain	female	25	22.77	IBD	Urban	y
Europeans_Qin_PRJEB2054	V1.UC-17	100	160.924	109270	21919496	1643962200	Spain	female	41	24.46	IBD	Urban	y
Europeans_Qin_PRJEB2054	V1.UC-18	100	158.722	107462	24653770	1849032750	Spain	female	63	28.67	healthy (nonIBD)	Urban	y
Europeans_Qin_PRJEB2054	V1.UC-19	100	162.468	107702	24959202	1871940150	Spain	female	37	21.19	healthy (nonIBD)	Urban	y
Europeans_Qin_PRJEB2054	V1.UC-21	100	90.2466	59058	23719670	1778975250	Spain	male	62	25.21	IBD	Urban	y
Europeans_Qin_PRJEB2054	V1.UC-6	100	55.0039	35600	21723182	1629238650	Spain	female	38	23.18	healthy (nonIBD)	Urban	y
Europeans_Qin_PRJEB2054	V1.UC-7	100	97.8015	65470	19716770	1478757750	Spain	female	19	23.05	healthy (nonIBD)	Urban	y
Europeans_Qin_PRJEB2054	V1.UC-8	100	71.2242	47456	25242208	1893165600	Spain	male	22	25.4	healthy (nonIBD)	Urban	y
Europeans_Qin_PRJEB2054	V1.UC-9	100	53.1587	35406	26259266	1969444950	Spain	male	32	30.37	healthy (nonIBD)	Urban	y
Fiji_Brito_PRJNA217052	172	subjects
Fiji_Brito_PRJNA217052	M1.1.ST	100	168.124	83340	119183132	12037496332	Fiji					non-Western	y	171
Fiji_Brito_PRJNA217052	M1.10.ST	96.8567	67.5329	33338	94943578	9589301378	Fiji					non-Western	y
Fiji_Brito_PRJNA217052	M1.15.ST	100	335.325	165982	105557586	10661316186	Fiji					non-Western	y
Fiji_Brito_PRJNA217052	M1.16.ST	100	115.285	57162	117602944	11877897344	Fiji					non-Western	y
Fiji_Brito_PRJNA217052	M1.20.ST	100	26.0919	12822	126332654	12759598054	Fiji					non-Western	y
Fiji_Brito_PRJNA217052	M1.22.ST	100	83.1473	40620	129036068	13032642868	Fiji					non-Western	y
Fiji_Brito_PRJNA217052	M1.23.ST	100	30.4533	15022	98475674	9946043074	Fiji					non-Western	y
Fiji_Brito_PRJNA217052	M1.24.ST	99.9614	15.6631	7774	103971134	10501084534	Fiji					non-Western	y
Fiji_Brito_PRJNA217052	M1.25.ST	99.8007	177.184	88100	106240160	10730256160	Fiji					non-Western	y
Fiji_Brito_PRJNA217052	M1.26.ST	96.5578	24.0711	11834	123493896	12472883496	Fiji					non-Western	y
Fiji_Brito_PRJNA217052	M1.27.ST	89.8158	16.8303	8426	128554516	12984006116	Fiji					non-Western	y
Fiji_Brito_PRJNA217052	M1.29.ST	99.9736	31.2345	15388	104032216	10507253816	Fiji					non-Western	y
Fiji_Brito_PRJNA217052	M1.3.ST	99.9309	127.156	62398	102012540	10303266540	Fiji					non-Western	y
Fiji_Brito_PRJNA217052	M1.35.ST	100	53.1995	26262	109809488	11090758288	Fiji					non-Western	y
Fiji_Brito_PRJNA217052	M1.36.ST	99.9288	46.0144	22614	96975036	9794478636	Fiji					non-Western	y
Fiji_Brito_PRJNA217052	M1.37.ST	99.3412	72.3041	35578	109981836	11108165436	Fiji					non-Western	y
Fiji_Brito_PRJNA217052	M1.38.ST	100	83.8056	40136	96359350	9732294350	Fiji					non-Western	y
Fiji_Brito_PRJNA217052	M1.4.ST	96.997	10.2295	5032	110353150	11145668150	Fiji					non-Western	y
Fiji_Brito_PRJNA217052	M1.42.ST	98.9163	78.5824	39000	96102724	9706375124	Fiji					non-Western	y
Fiji_Brito_PRJNA217052	M1.44.ST	100	21.1852	9982	118634654	11982100054	Fiji					non-Western	y
Fiji_Brito_PRJNA217052	M1.48.ST	100	610.591	300538	125397978	12665195778	Fiji					non-Western	y
Fiji_Brito_PRJNA217052	M1.5.ST	89.4031	98.5373	48894	93594722	9453066922	Fiji					non-Western	y
Fiji_Brito_PRJNA217052	M1.52.ST	100	119.219	58916	102739136	10376652736	Fiji					non-Western	y
Fiji_Brito_PRJNA217052	M1.57.ST	99.7357	31.9679	15840	111854390	11297293390	Fiji					non-Western	y
Fiji_Brito_PRJNA217052	M1.59.ST	99.8068	49.4856	24310	113245350	11437780350	Fiji					non-Western	y
Fiji_Brito_PRJNA217052	M1.6.ST	100	204.457	101028	129403562	13069759762	Fiji					non-Western	y
Fiji_Brito_PRJNA217052	M1.61.ST	100	60.3206	29510	112684400	11381124400	Fiji					non-Western	y
Fiji_Brito_PRJNA217052	M1.62.ST	89.8768	9.4836	4754	99828490	10082677490	Fiji					non-Western	y
Fiji_Brito_PRJNA217052	M1.63.ST	99.7296	19.3471	9490	114069914	11521061314	Fiji					non-Western	y
Fiji_Brito_PRJNA217052	M1.64.ST	99.8394	71.4424	35322	125041490	12629190490	Fiji					non-Western	y
Fiji_Brito_PRJNA217052	M1.65.ST	100	82.7643	40848	111586294	11270215694	Fiji					non-Western	y
Fiji_Brito_PRJNA217052	M1.7.ST	100	78.6623	38474	109097416	11018839016	Fiji					non-Western	y
Fiji_Brito_PRJNA217052	M1.8.ST	100	174.804	86512	127862240	12914086240	Fiji					non-Western	y
Fiji_Brito_PRJNA217052	M2.11.ST	98.4609	55.2227	27362	225844360	22810280360	Fiji					non-Western	y
Fiji_Brito_PRJNA217052	M2.3.ST	100	179.849	88734	123231752	12446406952	Fiji					non-Western	y
Fiji_Brito_PRJNA217052	M2.31.ST	100	232.328	113852	117397496	11857147096	Fiji					non-Western	y
Fiji_Brito_PRJNA217052	M2.32.ST	99.8841	73.3803	36380	96312620	9727574620	Fiji					non-Western	y
Fiji_Brito_PRJNA217052	M2.33.ST	91.7981	13.1454	6520	95701058	9665806858	Fiji					non-Western	y
Fiji_Brito_PRJNA217052	M2.36.ST	99.7885	35.1653	17448	106678942	10774573142	Fiji					non-Western	y
Fiji_Brito_PRJNA217052	M2.37.ST	99.815	43.0408	20968	98433140	9941747140	Fiji					non-Western	y
Fiji_Brito_PRJNA217052	M2.38.ST	99.9126	75.9466	37698	102663008	10368963808	Fiji					non-Western	y
Fiji_Brito_PRJNA217052	M2.39.ST	100	74.9393	36702	90651698	9155821498	Fiji					non-Western	y
Fiji_Brito_PRJNA217052	M2.40.ST	78.2938	7.4376	3738	89120558	9001176358	Fiji					non-Western	y
Fiji_Brito_PRJNA217052	M2.41.ST	98.5768	185.501	92066	102496796	10352176396	Fiji					non-Western	y
Fiji_Brito_PRJNA217052	M2.44.ST	100	283.545	140280	98933730	9992306730	Fiji					non-Western	y
Fiji_Brito_PRJNA217052	M2.45.ST	100	288.087	143208	109619684	11071588084	Fiji					non-Western	y
Fiji_Brito_PRJNA217052	M2.46.ST	100	85.0365	41980	102307322	10333039522	Fiji					non-Western	y
Fiji_Brito_PRJNA217052	M2.48.ST	100	402.721	198688	110004246	11110428846	Fiji					non-Western	y
Fiji_Brito_PRJNA217052	M2.49.ST	98.9244	81.485	39938	100995234	10200518634	Fiji					non-Western	y
Fiji_Brito_PRJNA217052	M2.5.ST	99.2721	12.4891	6074	115705522	11686257722	Fiji					non-Western	y
Fiji_Brito_PRJNA217052	M2.50.ST	100	108.539	54002	95098484	9604946884	Fiji					non-Western	y
Fiji_Brito_PRJNA217052	M2.51.ST	100	340.356	167252	104539248	10558464048	Fiji					non-Western	y
Fiji_Brito_PRJNA217052	M2.52.ST	100	50.5157	24582	97293300	9826623300	Fiji					non-Western	y
Fiji_Brito_PRJNA217052	M2.56.ST	100	118.766	58784	117711288	11888840088	Fiji					non-Western	y
Fiji_Brito_PRJNA217052	M2.57.ST	100	291.459	144110	105579112	10663490312	Fiji					non-Western	y
Fiji_Brito_PRJNA217052	M2.58.ST	100	86.4619	42502	112624382	11375062582	Fiji					non-Western	y
Fiji_Brito_PRJNA217052	M2.60.ST	97.8835	14.9837	7476	96562826	9752845426	Fiji					non-Western	y
Fiji_Brito_PRJNA217052	M2.63.ST	99.1888	144.12	72000	107103870	10817490870	Fiji					non-Western	y
Fiji_Brito_PRJNA217052	W1.1.ST	100	207.981	102786	126854526	12812307126	Fiji					non-Western	y
Fiji_Brito_PRJNA217052	W1.11.ST	100	62.7221	30788	95986252	9694611452	Fiji					non-Western	y
Fiji_Brito_PRJNA217052	W1.13.ST	100	989.216	488970	117718098	11889527898	Fiji					non-Western	y
Fiji_Brito_PRJNA217052	W1.14.ST	94.2339	39.7734	19812	100262724	10126535124	Fiji					non-Western	y
Fiji_Brito_PRJNA217052	W1.15.ST	100	70.0445	33996	85532774	8638810174	Fiji					non-Western	y
Fiji_Brito_PRJNA217052	W1.18.ST	100	135.171	66792	101087874	10209875274	Fiji					non-Western	y
Fiji_Brito_PRJNA217052	W1.2.ST	100	330.64	164042	97977156	9895692756	Fiji					non-Western	y
Fiji_Brito_PRJNA217052	W1.20.ST	100	173.51	85852	106920886	10799009486	Fiji					non-Western	y
Fiji_Brito_PRJNA217052	W1.21.ST	100	256.395	126898	114445492	11558994692	Fiji					non-Western	y
Fiji_Brito_PRJNA217052	W1.22.ST	100	169.839	83812	110879988	11198878788	Fiji					non-Western	y
Fiji_Brito_PRJNA217052	W1.26.ST	100	80.964	39700	105550572	10660607772	Fiji					non-Western	y
Fiji_Brito_PRJNA217052	W1.27.ST	100	170.708	84056	117470096	11864479696	Fiji					non-Western	y
Fiji_Brito_PRJNA217052	W1.3.ST	100	37.5575	18576	96327088	9729035888	Fiji					non-Western	y
Fiji_Brito_PRJNA217052	W1.31.ST	100	65.6032	32544	111603172	11271920372	Fiji					non-Western	y
Fiji_Brito_PRJNA217052	W1.33.ST	100	193.256	96062	95058988	9600957788	Fiji					non-Western	y
Fiji_Brito_PRJNA217052	W1.34.ST	97.5581	8.7768	4396	93364206	9429784806	Fiji					non-Western	y
Fiji_Brito_PRJNA217052	W1.36.ST	100	70.1001	34786	92325672	9324892872	Fiji					non-Western	y
Fiji_Brito_PRJNA217052	W1.37.ST	99.4592	75.0248	36322	124381026	12562483626	Fiji					non-Western	y
Fiji_Brito_PRJNA217052	W1.38.ST	100	117.744	58136	95320222	9627342422	Fiji					non-Western	y
Fiji_Brito_PRJNA217052	W1.39.ST	100	76.2233	37328	129014784	13030493184	Fiji					non-Western	y
Fiji_Brito_PRJNA217052	W1.4.ST	100	362.158	178616	126069036	12732972636	Fiji					non-Western	y
Fiji_Brito_PRJNA217052	W1.40.ST	93.2722	16.2805	8128	101318482	10233166682	Fiji					non-Western	y
Fiji_Brito_PRJNA217052	W1.41.ST	77.7631	18.46	9300	115236832	11638920032	Fiji					non-Western	y
Fiji_Brito_PRJNA217052	W1.42.ST	97.0783	36.3207	18012	114861736	11601035336	Fiji					non-Western	y
Fiji_Brito_PRJNA217052	W1.44.ST	99.6442	79.4092	39282	117253970	11842650970	Fiji					non-Western	y
Fiji_Brito_PRJNA217052	W1.5.ST	100	348.015	171824	109763798	11086143598	Fiji					non-Western	y
Fiji_Brito_PRJNA217052	W1.51.ST	100	67.9841	33552	94065812	9500647012	Fiji					non-Western	y
Fiji_Brito_PRJNA217052	W1.53.ST	100	25.4921	12056	101580666	10259647266	Fiji					non-Western	y
Fiji_Brito_PRJNA217052	W1.54.ST	100	291.717	144384	94953926	9590346526	Fiji					non-Western	y
Fiji_Brito_PRJNA217052	W1.55.ST	100	31.4851	15492	104661748	10570836548	Fiji					non-Western	y
Fiji_Brito_PRJNA217052	W1.6.ST	100	113.682	56802	117721448	11889866248	Fiji					non-Western	y
Fiji_Brito_PRJNA217052	W1.8.ST	100	314.963	155490	123815636	12505379236	Fiji					non-Western	y
Fiji_Brito_PRJNA217052	W1.9.ST	100	33.4322	16594	101025440	10203569440	Fiji					non-Western	y
Fiji_Brito_PRJNA217052	W2.1.ST	100	196.155	96974	107883248	10896208048	Fiji					non-Western	y
Fiji_Brito_PRJNA217052	W2.11.ST	100	186.401	92542	114138764	11528015164	Fiji					non-Western	y
Fiji_Brito_PRJNA217052	W2.13.ST	99.5547	138.556	67488	112027718	11314799518	Fiji					non-Western	y
Fiji_Brito_PRJNA217052	W2.15.ST	99.7357	125.256	62430	132096090	13341705090	Fiji					non-Western	y
Fiji_Brito_PRJNA217052	W2.17.ST	100	127.145	63212	103894374	10493331774	Fiji					non-Western	y
Fiji_Brito_PRJNA217052	W2.19.ST	100	89.2734	44286	123565240	12480089240	Fiji					non-Western	y
Fiji_Brito_PRJNA217052	W2.21.ST	99.5832	232.584	115374	103077574	10410834974	Fiji					non-Western	y
Fiji_Brito_PRJNA217052	W2.23.ST	100	235.213	116438	112063430	11318406430	Fiji					non-Western	y
Fiji_Brito_PRJNA217052	W2.25.ST	91.3163	58.2328	28746	153657638	15519421438	Fiji					non-Western	y
Fiji_Brito_PRJNA217052	W2.26.ST	87.2113	46.7206	23038	108923666	11001290266	Fiji					non-Western	y
Fiji_Brito_PRJNA217052	W2.33.ST	100	253.686	125742	122575692	12380144892	Fiji					non-Western	y
Fiji_Brito_PRJNA217052	W2.34.ST	100	466.052	231160	130401922	13170594122	Fiji					non-Western	y
Fiji_Brito_PRJNA217052	W2.35.ST	100	62.7907	30556	113194618	11432656418	Fiji					non-Western	y
Fiji_Brito_PRJNA217052	W2.36.ST	100	38.8113	19270	115641336	11679774936	Fiji					non-Western	y
Fiji_Brito_PRJNA217052	W2.39.ST	99.8719	133.89	66972	90574556	9148030156	Fiji					non-Western	y
Fiji_Brito_PRJNA217052	W2.4.ST	98.9793	105.555	52014	105006048	10605610848	Fiji					non-Western	y
Fiji_Brito_PRJNA217052	W2.40.ST	100	135.599	66938	109287218	11038009018	Fiji					non-Western	y
Fiji_Brito_PRJNA217052	W2.41.ST	98.2698	62.7864	31462	107343888	10841732688	Fiji					non-Western	y
Fiji_Brito_PRJNA217052	W2.42.ST	99.8028	43.4281	21256	21379934	2159373334	Fiji					non-Western	y
Fiji_Brito_PRJNA217052	W2.43.ST	100	194.281	96060	104579714	10562551114	Fiji					non-Western	y
Fiji_Brito_PRJNA217052	W2.44.ST	100	43.7332	21402	121180840	12239264840	Fiji					non-Western	y
Fiji_Brito_PRJNA217052	W2.45.ST	100	42.0036	21076	116922782	11809200982	Fiji					non-Western	y
Fiji_Brito_PRJNA217052	W2.46.ST	99.7052	85.6607	42264	89190688	9008259488	Fiji					non-Western	y
Fiji_Brito_PRJNA217052	W2.47.ST	92.7903	116.228	58336	107846358	10892482158	Fiji					non-Western	y
Fiji_Brito_PRJNA217052	W2.48.ST	65.6169	39.9781	19678	118251308	11943382108	Fiji					non-Western
Fiji_Brito_PRJNA217052	W2.49.ST	100	228.896	115012	113712952	11485008152	Fiji					non-Western	y
Fiji_Brito_PRJNA217052	W2.5.ST	100	105.268	52118	109246810	11033927810	Fiji					non-Western	y
Fiji_Brito_PRJNA217052	W2.52.ST	99.9431	65.0772	31820	101735124	10275247524	Fiji					non-Western	y
Fiji_Brito_PRJNA217052	W2.53.ST	100	388.523	192826	101462660	10247728660	Fiji					non-Western	y
Fiji_Brito_PRJNA217052	W2.54.ST	100	434.923	214998	110196088	11129804888	Fiji					non-Western	y
Fiji_Brito_PRJNA217052	W2.56.ST	98.5768	72.6189	36220	127161440	12843305440	Fiji					non-Western	y
Fiji_Brito_PRJNA217052	W2.59.ST	100	72.4905	35694	105987376	10704724976	Fiji					non-Western	y
Fiji_Brito_PRJNA217052	W2.6.ST	100	126.803	63674	94610054	9555615454	Fiji					non-Western	y
Fiji_Brito_PRJNA217052	W2.61.ST	100	184.945	91624	112633732	11376006932	Fiji					non-Western	y
Fiji_Brito_PRJNA217052	W2.62.ST	99.6076	65.5751	32386	117560618	11873622418	Fiji					non-Western	y
Fiji_Brito_PRJNA217052	W2.63.ST	86.093	8.7287	4296	94462838	9540746638	Fiji					non-Western	y
Fiji_Brito_PRJNA217052	W2.65.ST	99.88	72.2319	35364	86957080	8782665080	Fiji					non-Western	y
Fiji_Brito_PRJNA217052	W2.67.ST	100	25.9318	12170	103683966	10472080566	Fiji					non-Western	y
Fiji_Brito_PRJNA217052	W2.68.ST	99.8434	290.283	143294	111099810	11221080810	Fiji					non-Western	y
Fiji_Brito_PRJNA217052	W2.69.ST	100	170.242	83914	103619212	10465540412	Fiji					non-Western	y
Fiji_Brito_PRJNA217052	W2.7.ST	100	149.4	73796	103445154	10447960554	Fiji					non-Western	y
Fiji_Brito_PRJNA217052	W2.8.ST	100	69.6676	33820	93332264	9426558664	Fiji					non-Western	y
Fiji_Brito_PRJNA217052	W2.9.ST	100	288.566	143328	119048724	12023921124	Fiji					non-Western	y
Fiji_Brito_PRJNA217052	W3.1.ST	100	66.0359	32642	100495576	10150053176	Fiji					non-Western	y
Fiji_Brito_PRJNA217052	W3.16.ST	100	123.293	61572	105974724	10703447124	Fiji					non-Western	y
Fiji_Brito_PRJNA217052	W3.17.ST	100	38.2842	18966	105252094	10630461494	Fiji					non-Western	y
Fiji_Brito_PRJNA217052	W3.18.ST	100	113.28	56704	94676214	9562297614	Fiji					non-Western	y
Fiji_Brito_PRJNA217052	W3.19.ST	100	75.4878	37246	101832602	10285092802	Fiji					non-Western	y
Fiji_Brito_PRJNA217052	W3.20.ST	99.0729	192.186	96326	105571566	10662728166	Fiji					non-Western	y
Fiji_Brito_PRJNA217052	W3.21.ST	100	304.205	150358	105287516	10634039116	Fiji					non-Western	y
Fiji_Brito_PRJNA217052	W3.22.ST	100	382.693	189916	227969022	23024871222	Fiji					non-Western	y
Fiji_Brito_PRJNA217052	W3.23.ST	99.876	49.3832	24236	99291686	10028460286	Fiji					non-Western	y
Fiji_Brito_PRJNA217052	WL.1.ST	100	409.437	202696	95162520	9611414520	Fiji					non-Western	y
Fiji_Brito_PRJNA217052	WL.10.ST	93.5324	168.526	85568	206522052	20858727252	Fiji					non-Western	y
Fiji_Brito_PRJNA217052	WL.11.ST	100	192.382	95062	87053662	8792419862	Fiji					non-Western	y
Fiji_Brito_PRJNA217052	WL.12.ST	100	228.044	113824	101988484	10300836884	Fiji					non-Western	y
Fiji_Brito_PRJNA217052	WL.13.ST	99.9654	47.1757	23254	79826324	8062458724	Fiji					non-Western	y
Fiji_Brito_PRJNA217052	WL.14.ST	100	217.393	106284	104109006	10515009606	Fiji					non-Western	y
Fiji_Brito_PRJNA217052	WL.15.ST	97.6273	15.1016	7344	99984748	10098459548	Fiji					non-Western	y
Fiji_Brito_PRJNA217052	WL.17.ST	100	270.425	133656	109474990	11056973990	Fiji					non-Western	y
Fiji_Brito_PRJNA217052	WL.2.ST	100	53.5347	26378	121152400	12236392400	Fiji					non-Western	y
Fiji_Brito_PRJNA217052	WL.20.ST	100	87.8275	43402	126844194	12811263594	Fiji					non-Western	y
Fiji_Brito_PRJNA217052	WL.25.ST	99.876	50.9173	25110	109699246	11079623846	Fiji					non-Western	y
Fiji_Brito_PRJNA217052	WL.26.ST	100	206.596	102374	108691856	10977877456	Fiji					non-Western	y
Fiji_Brito_PRJNA217052	WL.28.ST	100	14.9652	7636	82277050	8309982050	Fiji					non-Western	y
Fiji_Brito_PRJNA217052	WL.3.ST	100	196.114	96596	97377820	9835159820	Fiji					non-Western	y
Fiji_Brito_PRJNA217052	WL.30.ST	99.0464	51.1627	25492	112877160	11400593160	Fiji					non-Western	y
Fiji_Brito_PRJNA217052	WL.32.ST	100	139.452	69056	94391892	9533581092	Fiji					non-Western	y
Fiji_Brito_PRJNA217052	WL.33.ST	100	529.507	260092	106810606	10787871206	Fiji					non-Western	y
Fiji_Brito_PRJNA217052	WL.34.ST	100	174.785	86460	94586504	9553236904	Fiji					non-Western	y
Fiji_Brito_PRJNA217052	WL.35.ST	100	143.204	70648	101392562	10240648762	Fiji					non-Western	y
Fiji_Brito_PRJNA217052	WL.36.ST	99.9268	207.88	104062	108099978	10918097778	Fiji					non-Western	y
Fiji_Brito_PRJNA217052	WL.37.ST	100	36.9961	18462	78914112	7970325312	Fiji					non-Western	y
Fiji_Brito_PRJNA217052	WL.39.ST	100	332.417	167576	73230740	7396304740	Fiji					non-Western	y
Fiji_Brito_PRJNA217052	WL.43.ST	99.7764	40.9196	20056	97534370	9850971370	Fiji					non-Western	y
Fiji_Brito_PRJNA217052	WL.44.ST	100	80.6274	38280	210364766	21246841366	Fiji					non-Western	y
Fiji_Brito_PRJNA217052	WL.45.ST	99.939	17.1635	8500	120324650	12152789650	Fiji					non-Western	y
Fiji_Brito_PRJNA217052	WL.5.ST	100	49.7588	24548	106876000	10794476000	Fiji					non-Western	y
Fiji_Brito_PRJNA217052	WL.7.ST	100	95.7759	47088	93133396	9406472996	Fiji					non-Western	y
Fiji_Brito_PRJNA217052	WL.8.ST	100	191.917	96668	214699066	21684605666	Fiji					non-Western	y
Fiji_Brito_PRJNA217052	WL.9.ST	99.88	266.589	133532	199769786	20176748386	Fiji					non-Western	y
Ghana_Tett_PRJNA529124	44	subjects
Ghana_Tett_PRJNA529124	C16-20005-GH	99.4043	86.697	44786	35940148	3617881092	Ghana	female	34		healthy	non-Western	y	44
Ghana_Tett_PRJNA529124	C16-20006-GH	100	255.683	130730	58949456	5921489324	Ghana	male	33		healthy	non-Western	y
Ghana_Tett_PRJNA529124	C16-20007-GH	100	185.275	93354	73463896	7393880449	Ghana		7		healthy	non-Western	y
Ghana_Tett_PRJNA529124	C16-20008-GH	100	242.844	122142	48358732	4866528804	Ghana		5		healthy	non-Western	y
Ghana_Tett_PRJNA529124	C16-20009-GH	100	170.902	87066	54556228	5486194054	Ghana	female	24		healthy	non-Western	y
Ghana_Tett_PRJNA529124	C16-20010-GH	100	145.359	74622	44742934	4499586505	Ghana	male	28		healthy	non-Western	y
Ghana_Tett_PRJNA529124	C16-20011-GH	100	144.443	73026	44680624	4495753533	Ghana		1		healthy	non-Western	y
Ghana_Tett_PRJNA529124	C16-20029-GH	100	94.5408	47678	70979954	7119327800	Ghana	female	28		healthy	non-Western	y
Ghana_Tett_PRJNA529124	C16-20030-GH	100	104.115	53834	51493428	5181977376	Ghana	male			healthy	non-Western	y
Ghana_Tett_PRJNA529124	C16-20032-GH	100	148.75	77626	47413990	4772323635	Ghana		5		healthy	non-Western	y
Ghana_Tett_PRJNA529124	C16-20047-GH	100	160.949	70486	44858500	4510065804	Ghana	male	45		healthy	non-Western	y
Ghana_Tett_PRJNA529124	C16-20048-GH	100	188.547	93498	66050308	6642517344	Ghana	female	36		healthy	non-Western	y
Ghana_Tett_PRJNA529124	C16-20049-GH	100	95.418	48664	43664744	4394507742	Ghana		9		healthy	non-Western	y
Ghana_Tett_PRJNA529124	C16-20050-GH	100	116.071	57108	49144218	4944257770	Ghana		7		healthy	non-Western	y
Ghana_Tett_PRJNA529124	C16-20065-GH	100	70.0018	36304	39316508	3957406667	Ghana	female	34		healthy	non-Western	y
Ghana_Tett_PRJNA529124	C16-20066-GH	100	394.708	181150	53022244	5334055024	Ghana	male	41		healthy	non-Western	y
Ghana_Tett_PRJNA529124	C16-20073-GH	99.7703	13.6836	7042	23236486	2337099983	Ghana		7		healthy	non-Western	y
Ghana_Tett_PRJNA529124	C16-20074-GH	99.9878	190.892	96012	55956846	5606495684	Ghana		6		healthy	non-Western	y
Ghana_Tett_PRJNA529124	C16-20108-GH	99.2477	37.4055	19360	38779360	3902092166	Ghana	female	40		healthy	non-Western	y
Ghana_Tett_PRJNA529124	C16-20110-GH	100	53.2523	27094	48735146	4904910670	Ghana		15		healthy	non-Western	y
Ghana_Tett_PRJNA529124	C16-20111-GH	90.2407	68.9103	34822	51957206	5226054110	Ghana		12		healthy	non-Western	y
Ghana_Tett_PRJNA529124	C16-20112-GH	100	147.738	75208	88375214	8874489912	Ghana		7		healthy	non-Western	y
Ghana_Tett_PRJNA529124	C16-20113-GH	98.7943	142.363	74716	53866818	5423134863	Ghana		6		healthy	non-Western	y
Ghana_Tett_PRJNA529124	C16-20124-GH	100	92.3389	46568	41344204	4136044106	Ghana	female	38		healthy	non-Western	y
Ghana_Tett_PRJNA529124	C16-20125-GH	100	276.26	137062	40847952	4087799788	Ghana	male	43		healthy	non-Western	y
Ghana_Tett_PRJNA529124	C16-20126-GH	100	361.716	180416	71785604	7166427419	Ghana		12		healthy	non-Western	y
Ghana_Tett_PRJNA529124	C16-20127-GH	100	101.992	53392	60082646	6029941030	Ghana		10		healthy	non-Western	y
Ghana_Tett_PRJNA529124	C16-20138-GH	100	244.924	124114	64075488	6419277999	Ghana		3		healthy	non-Western	y
Ghana_Tett_PRJNA529124	C16-20241-GH	99.9878	163.032	82586	84858666	8460809303	Ghana	female	31		healthy	non-Western	y
Ghana_Tett_PRJNA529124	C16-20242-GH	100	67.037	34232	53350334	5368348422	Ghana	male	34		healthy	non-Western	y
Ghana_Tett_PRJNA529124	C16-20243-GH	100	233.902	117986	31799654	3200674693	Ghana		7		healthy	non-Western	y
Ghana_Tett_PRJNA529124	C16-20244-GH	99.3453	195.797	100044	47872352	4808934704	Ghana		6		healthy	non-Western	y
Ghana_Tett_PRJNA529124	C16-20245-GH	100	136.567	71054	28272568	2846888383	Ghana		5		healthy	non-Western	y
Ghana_Tett_PRJNA529124	C16-20246-GH	97.8611	110.696	57130	27175904	2736141266	Ghana		3		healthy	non-Western	y
Ghana_Tett_PRJNA529124	C16-20247-GH	99.9736	251.889	126794	101115510	10143405212	Ghana		0		healthy	non-Western	y
Ghana_Tett_PRJNA529124	C16-20273-GH	100	75.7689	39234	49890876	5023994428	Ghana	female	31		healthy	non-Western	y
Ghana_Tett_PRJNA529124	C16-20274-GH	99.9492	202.582	105314	37691612	3793922407	Ghana	male	34		healthy	non-Western	y
Ghana_Tett_PRJNA529124	C16-20275-GH	100	145.078	72602	27265244	2744422505	Ghana		10		healthy	non-Western	y
Ghana_Tett_PRJNA529124	C16-20288-GH	100	163.912	80484	30413078	3053461198	Ghana	male	41		healthy	non-Western	y
Ghana_Tett_PRJNA529124	C16-20292-GH	100	104.051	52530	31351696	3147168627	Ghana	female	25		healthy	non-Western	y
Ghana_Tett_PRJNA529124	C16-20362-GH	100	74.4184	37686	31244404	3146662482	Ghana	female	20		healthy	non-Western	y
Ghana_Tett_PRJNA529124	C16-20363-GH	100	134.694	68506	32020464	3224329519	Ghana	male	34		healthy	non-Western	y
Ghana_Tett_PRJNA529124	C16-20374-GH	100	25.7339	12922	31907024	3211914297	Ghana	female	24		healthy	non-Western	y
Ghana_Tett_PRJNA529124	C16-20375-GH	100	490.412	241252	37529868	3778801222	Ghana	male	31		healthy	non-Western	y
Italy.Tanzania_Rampelli_PRJNA278393	38	subjects
Italy.Tanzania_Rampelli_PRJNA278393	H01	100	93.7205	49420	29669622	2830033596	Tanzania	female	43		healthy	non-Western	y	27
Italy.Tanzania_Rampelli_PRJNA278393	H02	99.88	35.5613	18302	9826206	988220006	Tanzania	male	37		healthy	non-Western	y
Italy.Tanzania_Rampelli_PRJNA278393	H03	100	160.618	85390	33390282	3146096300	Tanzania	male	22		healthy	non-Western	y
Italy.Tanzania_Rampelli_PRJNA278393	H04	100	21.0824	11154	8210938	771265475	Tanzania	male	24		healthy	non-Western	y
Italy.Tanzania_Rampelli_PRJNA278393	H05	100	34.0756	19090	10487900	883278160	Tanzania	female	70		healthy	non-Western	y
Italy.Tanzania_Rampelli_PRJNA278393	H06	100	51.5114	28150	11074784	1054071176	Tanzania	male	30		healthy	non-Western	y
Italy.Tanzania_Rampelli_PRJNA278393	H07	99.8638	39.1076	20306	10494336	980998249	Tanzania	female	38		healthy	non-Western	y
Italy.Tanzania_Rampelli_PRJNA278393	H08	99.9492	23.2731	12538	8083202	760298006	Tanzania	female	20		healthy	non-Western	y
Italy.Tanzania_Rampelli_PRJNA278393	H09	100	43.1166	22440	16013402	1527874314	Tanzania	female	47		healthy	non-Western	y
Italy.Tanzania_Rampelli_PRJNA278393	H10	100	197.757	106552	63686272	6142112280	Tanzania	female	40		healthy	non-Western	y
Italy.Tanzania_Rampelli_PRJNA278393	H11	100	59.6153	32000	16543096	1565359457	Tanzania	female	29		healthy	non-Western	y
Italy.Tanzania_Rampelli_PRJNA278393	H12	100	29.7758	16042	9489634	899601344	Tanzania	female	8		healthy	non-Western	y
Italy.Tanzania_Rampelli_PRJNA278393	H13	100	131.346	69722	28163582	2661816112	Tanzania	male	34		healthy	non-Western	y
Italy.Tanzania_Rampelli_PRJNA278393	H14	100	263.986	140452	71290650	6826446232	Tanzania	male	30		healthy	non-Western	y
Italy.Tanzania_Rampelli_PRJNA278393	H15	100	106.205	56572	20862744	1980997308	Tanzania	male	16		healthy	non-Western	y
Italy.Tanzania_Rampelli_PRJNA278393	H16	100	99.5135	52552	30793236	2927039121	Tanzania	male	21		healthy	non-Western	y
Italy.Tanzania_Rampelli_PRJNA278393	H17	100	185.468	101518	77841428	7485242731	Tanzania	male	23		healthy	non-Western	y
Italy.Tanzania_Rampelli_PRJNA278393	H18	100	169.711	87410	30667466	2936595311	Tanzania	male	17		healthy	non-Western	y
Italy.Tanzania_Rampelli_PRJNA278393	H19	99.2599	32.047	16996	9733720	945575362	Tanzania	male	15		healthy	non-Western	y
Italy.Tanzania_Rampelli_PRJNA278393	H20	100	84.0996	46370	22627484	2149085736	Tanzania	male	13		healthy	non-Western	y
Italy.Tanzania_Rampelli_PRJNA278393	H21	100	80.7175	45554	26781422	2304894660	Tanzania	male	43		healthy	non-Western	y
Italy.Tanzania_Rampelli_PRJNA278393	H22	99.4083	35.3686	19212	9859974	923724588	Tanzania	male	38*		healthy	non-Western	y
Italy.Tanzania_Rampelli_PRJNA278393	H23	98.8655	54.8537	30018	16899772	1621608653	Tanzania	male	24*		healthy	non-Western	y
Italy.Tanzania_Rampelli_PRJNA278393	H24	100	245.995	131630	64739338	6257726926	Tanzania	male	65*		healthy	non-Western	y
Italy.Tanzania_Rampelli_PRJNA278393	H25	99.447	39.6373	20222	10542544	1060433847	Tanzania	male	40*		healthy	non-Western	y
Italy.Tanzania_Rampelli_PRJNA278393	H26	99.3758	46.4189	25584	13207948	1223269784	Tanzania	male	48*		healthy	non-Western	y
Italy.Tanzania_Rampelli_PRJNA278393	H27	100	90.3299	48278	10111438	941269421	Tanzania	female	29		healthy	non-Western	y
Italy.Tanzania_Rampelli_PRJNA278393	IT01	100	42.1363	22340	3880926	364905143	Italy	male	38		healthy	Urban	y	9
Italy.Tanzania_Rampelli_PRJNA278393	IT02	100	26.2107	13268	19948528	1901675879	Italy	female	34		healthy	Urban	y
Italy.Tanzania_Rampelli_PRJNA278393	IT03	100	137.122	70130	14373500	1395564313	Italy	female	29		healthy	Urban	y
Italy.Tanzania_Rampelli_PRJNA278393	IT04	100	46.3106	24928	6270148	536193207	Italy	male	27		healthy	Urban	y
Italy.Tanzania_Rampelli_PRJNA278393	IT05	100	151.916	79638	33488222	3213390403	Italy	male	30		healthy	Urban	y
Italy.Tanzania_Rampelli_PRJNA278393	IT06	100	304.226	158858	47834618	4634472140	Italy	female	32		healthy	Urban	y
Italy.Tanzania_Rampelli_PRJNA278393	IT07	89.7304	3.4064	2248	6461412	548261188	Italy	female	25		healthy	Urban
Italy.Tanzania_Rampelli_PRJNA278393	IT08	90.4298	2.5385	1576	7602042	643724175	Italy	male	34		healthy	Urban
Italy.Tanzania_Rampelli_PRJNA278393	IT11	98.2555	5.7742	3486	9662144	817884269	Italy	female	40		healthy	Urban	y
Italy.Tanzania_Rampelli_PRJNA278393	IT13	96.4623	8.1003	4724	4809534	449518356	Italy	female	30		healthy	Urban	y
Italy.Tanzania_Rampelli_PRJNA278393	IT14	99.8861	8.6411	5282	3740248	316537176	Italy	female	21		healthy	Urban	y
Italy_DAmico_PRJNA525982	8	subjects
Italy_DAmico_PRJNA525982	11	75.7116	2.1156	1042	1108350	110835000	Italy	male	9		ALL	Urban		4
Italy_DAmico_PRJNA525982	15	92.8046	6.0557	2916	13348888	1334888800	Italy	male	8		ALL	Urban	y
Italy_DAmico_PRJNA525982	16	81.7563	2.8412	1454	1698532	169853200	Italy	male	16		ALL	Urban
Italy_DAmico_PRJNA525982	19	96.1146	27.6977	13854	3847328	384732800	Italy	female	10		ALL	Urban	y
Italy_DAmico_PRJNA525982	20	100	82.8073	42478	7444492	744449200	Italy	male	7		ALL	Urban	y
Italy_DAmico_PRJNA525982	26	99.88	22.0465	11286	2733704	273370400	Italy	male	8		AML	Urban	y
Italy_DAmico_PRJNA525982	4	2.4195	0.0244	12	9078180	907818000	Italy	female	12		AML	Urban
Italy_DAmico_PRJNA525982	5	88.4048	4.8172	2450	1786870	178687000	Italy	male	10		ALL	Urban
Japan_Yachida_PRJDB4176	614	subjects
Japan_Yachida_PRJDB4176	1	100	284.379	97312	32588292	4757249321	Japan	female	69	22.5069	Stage_III_IV	Urban	y	608
Japan_Yachida_PRJDB4176	10021	100	242.026	84044	51568728	7363146531	Japan	male	57	26.881	Stage_I_II	Urban	y
Japan_Yachida_PRJDB4176	10023	100	430.071	150446	53354508	7526567159	Japan	male	65	26.5625	healthy	Urban	y
Japan_Yachida_PRJDB4176	10025	100	271.958	87612	44355082	6499155721	Japan	male	40	25	healthy	Urban	y
Japan_Yachida_PRJDB4176	10029	100	451.746	153934	51664530	7528357389	Japan	female	67	20.1733	healthy	Urban	y
Japan_Yachida_PRJDB4176	10030	100	528.36	181966	52572814	7615406163	Japan	male	58	24.0238	Stage_I_II	Urban	y
Japan_Yachida_PRJDB4176	10031	100	205.402	71160	41373138	5900413901	Japan	male	77	24.4646	healthy	Urban	y
Japan_Yachida_PRJDB4176	10033	100	633.541	217188	40177670	5811223699	Japan	female	54	24.7475	Stage_0	Urban	y
Japan_Yachida_PRJDB4176	10034	100	247.575	86168	62497856	8824181174	Japan	female	74	23.8048	HS	Urban	y
Japan_Yachida_PRJDB4176	10036	100	1180.55	413572	58630590	8209733697	Japan	female	64	21.1553	healthy	Urban	y
Japan_Yachida_PRJDB4176	10037	100	1345.91	462734	56880756	8039395131	Japan	female	66	25.4109	healthy	Urban	y
Japan_Yachida_PRJDB4176	10038	100	1102.79	371738	53721284	7706954871	Japan	female	66	19.0677	healthy	Urban	y
Japan_Yachida_PRJDB4176	10040	100	104.713	36282	14386194	2043106940	Japan	female	66	21.6413	healthy	Urban	y
Japan_Yachida_PRJDB4176	10046	100	1067.04	371538	59909810	8365750994	Japan	male	65	23.6652	healthy	Urban	y
Japan_Yachida_PRJDB4176	10047	100	352.175	123616	62600398	8737398160	Japan	male	73	22.3214	Stage_0	Urban	y
Japan_Yachida_PRJDB4176	10048	100	261.889	91644	52592548	7425212657	Japan	female	77	23.634	healthy	Urban	y
Japan_Yachida_PRJDB4176	10052	100	226.235	79050	67261062	9474354102	Japan	male	65	25.3934	healthy	Urban	y
Japan_Yachida_PRJDB4176	10055	100	603.29	209342	49063286	6840483328	Japan	female	56	17.4818	Stage_0	Urban	y
Japan_Yachida_PRJDB4176	10058	100	85.6784	30540	65036026	9035285445	Japan	male	59	28.8415	healthy	Urban	y
Japan_Yachida_PRJDB4176	10059	100	225.765	78118	38513626	5417929413	Japan	female	69	25.6369	Stage_III_IV	Urban	y
Japan_Yachida_PRJDB4176	10060	89.8768	77.1547	27634	55070204	7361231812	Japan	female	73	20.7031	healthy	Urban	y
Japan_Yachida_PRJDB4176	10061	100	1651.89	565680	55082242	7935848839	Japan	female	41	19.9219	MP	Urban	y
Japan_Yachida_PRJDB4176	10066	100	100.592	34504	36746354	5319149232	Japan	male	56	22.2041	HS	Urban	y
Japan_Yachida_PRJDB4176	10067	100	861.606	296054	52544048	7526068386	Japan	female	64	24.2188	Stage_I_II	Urban	y
Japan_Yachida_PRJDB4176	10073	100	442.7	152900	41821950	5986547508	Japan	female	71	29.9643	Stage_I_II	Urban	y
Japan_Yachida_PRJDB4176	10074	100	212.706	74404	54103842	7578903059	Japan	male	61	22.2291	Stage_I_II	Urban	y
Japan_Yachida_PRJDB4176	10076	100	515.427	182760	68444598	9541637746	Japan	male	73	26.5731	HS	Urban	y
Japan_Yachida_PRJDB4176	10077	100	325.082	113870	43866058	6189869713	Japan	male	69	22.8625	HS	Urban	y
Japan_Yachida_PRJDB4176	10078	100	763.263	261804	50165802	7129710170	Japan	female	68	19.5312	HS	Urban	y
Japan_Yachida_PRJDB4176	10080	97.9018	19.4949	6666	54118844	7738061923	Japan	male	74	20.6852	healthy	Urban	y
Japan_Yachida_PRJDB4176	10081	100	336.498	115572	32464792	4645864831	Japan	male	65	21.83	Stage_0	Urban	y
Japan_Yachida_PRJDB4176	10084	100	1208.86	411672	50310518	7305470037	Japan	female	70	20.7031	HS	Urban	y
Japan_Yachida_PRJDB4176	10089	100	320.293	110966	57983836	8167475741	Japan	male	54	22.4082	MP	Urban	y
Japan_Yachida_PRJDB4176	10091	100	924.929	316440	41737794	6061600156	Japan	female	70	24.7325	Stage_I_II	Urban	y
Japan_Yachida_PRJDB4176	10092	100	790.299	274202	57373182	8184155786	Japan	female	79	24.4444	healthy	Urban	y
Japan_Yachida_PRJDB4176	10096	100	491.463	166672	43939218	6419819557	Japan	male	69	21.3068	HS	Urban	y
Japan_Yachida_PRJDB4176	10097	100	882.818	298830	60238268	8685273937	Japan	female	62	21.875	Stage_I_II	Urban	y
Japan_Yachida_PRJDB4176	10099	100	958.539	321092	52948330	7689629241	Japan	male	51	20.7612	Stage_III_IV	Urban	y
Japan_Yachida_PRJDB4176	10100	100	755.88	257722	47727048	6911862247	Japan	male	70	23.6614	healthy	Urban	y
Japan_Yachida_PRJDB4176	10103	100	702.303	233396	47004770	6919240016	Japan	male	55	24.5779	Stage_III_IV	Urban	y
Japan_Yachida_PRJDB4176	10105	100	162.02	54972	50935818	7360510372	Japan	female	66	19.5556	healthy	Urban	y
Japan_Yachida_PRJDB4176	10106	100	1215.52	418536	51547602	7418247254	Japan	female	72	22.3703	healthy	Urban	y
Japan_Yachida_PRJDB4176	10107	100	394.012	135542	46308278	6604286581	Japan	male	70	29.7608	healthy	Urban	y
Japan_Yachida_PRJDB4176	10109	100	279.791	94942	30691490	4512780944	Japan	male	69	26.1719	MP	Urban	y
Japan_Yachida_PRJDB4176	10111	100	366.705	126580	45573304	6344846036	Japan	female	67	22.0604	MP	Urban	y
Japan_Yachida_PRJDB4176	10114	100	757.359	267978	43835402	6029699550	Japan	female	55	23.5556	healthy	Urban	y
Japan_Yachida_PRJDB4176	10115	100	160.142	54648	33317762	4853078562	Japan	female	40	20.0288	HS	Urban	y
Japan_Yachida_PRJDB4176	10118	100	274.127	91526	48090976	7030799278	Japan	female	62	21.0828	Stage_III_IV	Urban	y
Japan_Yachida_PRJDB4176	10119	100	395.289	137080	38627188	5314572532	Japan	male	76	19.17	Stage_I_II	Urban	y
Japan_Yachida_PRJDB4176	10120	100	517.098	177160	32478934	4778083915	Japan	female	38	18.132	HS	Urban	y
Japan_Yachida_PRJDB4176	10124	100	198.496	66996	24964300	3669728148	Japan	male	73	22.0581	Stage_I_II	Urban	y
Japan_Yachida_PRJDB4176	10126	100	1292.79	463916	71204520	9695106754	Japan	male	52	31.0204	Stage_I_II	Urban	y
Japan_Yachida_PRJDB4176	10132	100	304.425	102668	28652686	4203490367	Japan	male	50	24.8163	healthy	Urban	y
Japan_Yachida_PRJDB4176	10134	100	739.346	255210	65570566	8849587228	Japan	female	63	36.523	Stage_0	Urban	y
Japan_Yachida_PRJDB4176	10135	100	285.621	104870	57497470	7494594526	Japan	male	65	24.281	healthy	Urban	y
Japan_Yachida_PRJDB4176	10138	100	337.613	116204	42303974	6204561843	Japan	male	72	23.6652	MP	Urban	y
Japan_Yachida_PRJDB4176	10140	100	619.582	211844	30757134	4526379414	Japan	female	64	22.4766	Stage_0	Urban	y
Japan_Yachida_PRJDB4176	10144	100	367.607	126820	40953668	5984367815	Japan	female	77	21.2874	healthy	Urban	y
Japan_Yachida_PRJDB4176	10147	100	708.267	252402	59939112	8172648066	Japan	female	51	18.8271	Stage_I_II	Urban	y
Japan_Yachida_PRJDB4176	10150	100	1341.36	475334	75890344	10455593606	Japan	female	78	24.0344	healthy	Urban	y
Japan_Yachida_PRJDB4176	10151	100	212.01	72514	38204316	5603688139	Japan	female	59	22.2222	healthy	Urban	y
Japan_Yachida_PRJDB4176	10152	100	644.069	229016	57029830	7874507972	Japan	female	67	24.3232	Stage_III_IV	Urban	y
Japan_Yachida_PRJDB4176	10154	100	336.102	131962	47896438	5846038383	Japan	male	69	22.7583	Stage_0	Urban	y
Japan_Yachida_PRJDB4176	10158	100	1086.98	379674	64105400	8963537192	Japan	male	61	26.2336	healthy	Urban	y
Japan_Yachida_PRJDB4176	10161	100	444.1	154504	65043752	9094605637	Japan	male	51	21.7982	MP	Urban	y
Japan_Yachida_PRJDB4176	10165	100	622.378	215194	54062368	7574117501	Japan	male	71	26.2188	Stage_0	Urban	y
Japan_Yachida_PRJDB4176	10168	100	120.549	40724	14193526	2090332272	Japan	male	78	22.68	Stage_III_IV	Urban	y
Japan_Yachida_PRJDB4176	10169	100	572.237	198160	38195498	5592064154	Japan	male	76	22.1003	healthy	Urban	y
Japan_Yachida_PRJDB4176	10170	100	694.79	236752	39988632	5867348165	Japan	female	61	24.974	HS	Urban	y
Japan_Yachida_PRJDB4176	10171	100	282.286	97666	74975950	10571010170	Japan	male	30	25.6896	Stage_III_IV	Urban	y
Japan_Yachida_PRJDB4176	10177	100	605.419	219272	53451224	7183780715	Japan	male	67	23.597	Stage_0	Urban	y
Japan_Yachida_PRJDB4176	10178	100	685.147	246670	58967874	8001121376	Japan	female	69	23.5556	Stage_III_IV	Urban	y
Japan_Yachida_PRJDB4176	10182	100	163.929	55826	33809306	4972090351	Japan	male	52	22.571	MP	Urban	y
Japan_Yachida_PRJDB4176	10183	100	2861.15	968992	35589834	5234257605	Japan	male	68	23.7954	healthy	Urban	y
Japan_Yachida_PRJDB4176	10185	100	138.626	48588	34299064	4781365607	Japan	male	65	21.7181	Stage_I_II	Urban	y
Japan_Yachida_PRJDB4176	10188	100	147.438	54926	53890994	6862346454	Japan	female	71	18.0172	healthy	Urban	y
Japan_Yachida_PRJDB4176	10191	100	642.661	224146	44030214	6193179606	Japan	male	59	25.4581	Stage_III_IV	Urban	y
Japan_Yachida_PRJDB4176	10193	100	121.589	42768	67132270	9340581470	Japan	male	58	21.9525	MP	Urban	y
Japan_Yachida_PRJDB4176	10194	100	115.373	42880	17344208	2235884403	Japan	female	42	20.3125	HS	Urban	y
Japan_Yachida_PRJDB4176	10195	100	226.208	78678	59104598	8337183718	Japan	female	57	18.369	Stage_III_IV	Urban	y
Japan_Yachida_PRJDB4176	10197	90.8568	7.8455	2896	31018632	4089615540	Japan	female	68	18.8588	healthy	Urban	y
Japan_Yachida_PRJDB4176	10198	100	229.046	77608	50742080	7110887207	Japan	female	76	29.0131	Stage_0	Urban	y
Japan_Yachida_PRJDB4176	10199	100	643.687	218460	38336024	5559830261	Japan	male	64	23.0518	Stage_I_II	Urban	y
Japan_Yachida_PRJDB4176	10200	100	1069.12	374136	57805020	8070257635	Japan	female	49	19.6311	healthy	Urban	y
Japan_Yachida_PRJDB4176	10201	100	653.252	222224	50531758	7318254432	Japan	male	38	24.3911	Stage_III_IV	Urban	y
Japan_Yachida_PRJDB4176	10203	100	399.952	136450	64821434	9300966888	Japan	male	60	27.0641	Stage_0	Urban	y
Japan_Yachida_PRJDB4176	10206	100	144.608	49702	54530440	7847902371	Japan	male	71	25.1559	healthy	Urban	y
Japan_Yachida_PRJDB4176	10207	100	299.576	102980	76429234	10834531359	Japan	male	73	25.8166	healthy	Urban	y
Japan_Yachida_PRJDB4176	10208	100	380.652	129984	34556990	5014169854	Japan	male	77	24.6094	healthy	Urban	y
Japan_Yachida_PRJDB4176	10209	100	905.589	324296	55799144	7579811132	Japan	female	64	31.1111	MP	Urban	y
Japan_Yachida_PRJDB4176	10210	100	238.297	82992	55813588	7828427128	Japan	male	50	23.6713	MP	Urban	y
Japan_Yachida_PRJDB4176	10212	100	1353.63	482820	53365044	7307050989	Japan	male	70	29.271	healthy	Urban	y
Japan_Yachida_PRJDB4176	10213	100	575.851	196202	40077748	5742793757	Japan	male	49	26.1224	Stage_III_IV	Urban	y
Japan_Yachida_PRJDB4176	10215	100	274.832	94274	39030582	5383000147	Japan	female	78	20.4294	healthy	Urban	y
Japan_Yachida_PRJDB4176	10219	100	1312.97	457986	84641274	11889864466	Japan	male	68	21.3839	healthy	Urban	y
Japan_Yachida_PRJDB4176	10220	100	643.182	223216	57387984	8100266925	Japan	female	67	22.83	HS	Urban	y
Japan_Yachida_PRJDB4176	10221	100	262.511	91474	50778298	7169906876	Japan	male	70	22.0604	healthy	Urban	y
Japan_Yachida_PRJDB4176	10223	100	1238.33	431160	64633338	9042731896	Japan	male	66	23.6652	healthy	Urban	y
Japan_Yachida_PRJDB4176	10226	100	365.671	127992	47470646	6605044144	Japan	male	60	22.2291	healthy	Urban	y
Japan_Yachida_PRJDB4176	10229	100	588.884	199320	35960640	5303768237	Japan	male	66	24.6097	healthy	Urban	y
Japan_Yachida_PRJDB4176	10230	100	323.461	111482	53604706	7590793733	Japan	female	50	27.993	HS	Urban	y
Japan_Yachida_PRJDB4176	10231	100	433.779	149276	63387808	9103761343	Japan	male	72	25.2092	healthy	Urban	y
Japan_Yachida_PRJDB4176	10232	100	326.108	111780	57320762	8235608463	Japan	male	64	22.46	Stage_III_IV	Urban	y
Japan_Yachida_PRJDB4176	10233	100	126.524	43722	45424794	6453599372	Japan	male	55	19.3772	HS	Urban	y
Japan_Yachida_PRJDB4176	10235	100	337.068	116074	43677986	6203963904	Japan	female	62	22.6409	healthy	Urban	y
Japan_Yachida_PRJDB4176	10236	100	139.164	48218	52707860	7486930750	Japan	male	47	23.5666	Stage_I_II	Urban	y
Japan_Yachida_PRJDB4176	10237	100	198.019	68306	69036442	9819474757	Japan	female	64	18.026	Stage_I_II	Urban	y
Japan_Yachida_PRJDB4176	10238	100	537.605	186320	44784796	6344628789	Japan	female	66	22.6003	Stage_III_IV	Urban	y
Japan_Yachida_PRJDB4176	10239	100	918.219	316434	50537576	7216966317	Japan	female	43	21.7784	HS	Urban	y
Japan_Yachida_PRJDB4176	10241	100	327.613	113860	46026496	6513772705	Japan	female	42	19.433	HS	Urban	y
Japan_Yachida_PRJDB4176	10242	100	1009.08	346006	35396128	5065434145	Japan	female	58	34.8087	MP	Urban	y
Japan_Yachida_PRJDB4176	10244	100	819.395	283742	74972038	10264722639	Japan	male	74	25.0593	healthy	Urban	y
Japan_Yachida_PRJDB4176	10246	100	751.464	258952	41304672	5877007992	Japan	female	64	23.1911	healthy	Urban	y
Japan_Yachida_PRJDB4176	10248	100	684.337	239544	58485556	8102503190	Japan	male	62	23.9512	Stage_I_II	Urban	y
Japan_Yachida_PRJDB4176	10249	100	929.609	331708	53795300	7328341125	Japan	male	47	21.4533	Stage_I_II	Urban	y
Japan_Yachida_PRJDB4176	10250	100	302.795	102610	48706320	7112691790	Japan	male	47	20.679	healthy	Urban	y
Japan_Yachida_PRJDB4176	10251	100	1248.8	428528	70915306	10145151907	Japan	male	64	21.7993	MP	Urban	y
Japan_Yachida_PRJDB4176	10252	100	731.955	252618	53585084	7594968737	Japan	female	55	18.8271	HS	Urban	y
Japan_Yachida_PRJDB4176	10254	100	507.112	173542	54471736	7823100676	Japan	female	67	19.6752	healthy	Urban	y
Japan_Yachida_PRJDB4176	10255	100	479.202	165302	55279258	7836950536	Japan	female	64	24.7768	HS	Urban	y
Japan_Yachida_PRJDB4176	10256	100	210.389	72908	35984162	5030076085	Japan	male	70	27.3588	HS	Urban	y
Japan_Yachida_PRJDB4176	10258	100	765.949	267966	80340550	11117409830	Japan	male	42	33.14	healthy	Urban	y
Japan_Yachida_PRJDB4176	10259	99.9634	19.0542	6476	52710810	7620126580	Japan	male	69	24.3911	healthy	Urban	y
Japan_Yachida_PRJDB4176	10260	100	587.647	180938	76264028	10659993759	Japan	female	63	20.1348	Stage_III_IV	Urban	y
Japan_Yachida_PRJDB4176	10261	100	1300.6	443408	67360168	9648061763	Japan	female	70	25.5367	MP	Urban	y
Japan_Yachida_PRJDB4176	10262	100	796.274	253676	27516608	3940040422	Japan	male	45	22.2222	healthy	Urban	y
Japan_Yachida_PRJDB4176	10265	100	459.107	157280	57029126	8084849742	Japan	male	73	24.6097	Stage_I_II	Urban	y
Japan_Yachida_PRJDB4176	10266	100	191.958	65752	34567466	4963728967	Japan	male	65	21.3039	Stage_III_IV	Urban	y
Japan_Yachida_PRJDB4176	10267	100	404.117	134322	34561336	5104438051	Japan	female	60	20.83	Stage_I_II	Urban	y
Japan_Yachida_PRJDB4176	10268	100	680.87	236126	62797386	8861224393	Japan	female	70	20.0773	HS	Urban	y
Japan_Yachida_PRJDB4176	10269	100	731.289	250752	66297122	9468119865	Japan	female	76	24.974	healthy	Urban	y
Japan_Yachida_PRJDB4176	10271	100	107.602	37184	46641772	6564350839	Japan	male	68	22.8374	healthy	Urban	y
Japan_Yachida_PRJDB4176	10272	100	48.2154	16574	69760652	9831920234	Japan	male	44	24.1633	healthy	Urban	y
Japan_Yachida_PRJDB4176	10273	100	607.093	213178	52504830	7313204793	Japan	female	69	22.9591	healthy	Urban	y
Japan_Yachida_PRJDB4176	10274	100	434.001	149122	34585294	4936761456	Japan	female	62	19.052	healthy	Urban	y
Japan_Yachida_PRJDB4176	10275	100	202.815	69268	26103294	3736477657	Japan	male	69	23.4586	HS	Urban	y
Japan_Yachida_PRJDB4176	10277	100	495.465	175334	73134742	10079586430	Japan	female	73	16.8802	Stage_I_II	Urban	y
Japan_Yachida_PRJDB4176	10280	100	482.782	163578	43658500	6208735948	Japan	male	38	19.9573	HS	Urban	y
Japan_Yachida_PRJDB4176	10281	100	1335.5	458562	87763760	12494195909	Japan	female	72	26.3779	HS	Urban	y
Japan_Yachida_PRJDB4176	10282	100	277.911	95652	76529258	10863903832	Japan	male	72	24.2424	HS	Urban	y
Japan_Yachida_PRJDB4176	10283	100	878.899	292188	78180466	11057983839	Japan	male	77	30.33	HS	Urban	y
Japan_Yachida_PRJDB4176	10284	100	831.714	288268	79223844	10978231799	Japan	male	73	23.3355	Stage_III_IV	Urban	y
Japan_Yachida_PRJDB4176	10285	100	627.54	215154	54974604	7819727524	Japan	male	57	21.048	HS	Urban	y
Japan_Yachida_PRJDB4176	10286	100	1013.84	349386	44785742	6377410869	Japan	female	57	23.1247	HS	Urban	y
Japan_Yachida_PRJDB4176	10288	100	679.538	229726	50830036	7422237337	Japan	female	59	20.061	MP	Urban	y
Japan_Yachida_PRJDB4176	10290	100	680.278	234540	45453734	6427091738	Japan	male	68	22.9481	HS	Urban	y
Japan_Yachida_PRJDB4176	10294	100	417.155	145790	50433338	7043477498	Japan	female	74	19.1467	MP	Urban	y
Japan_Yachida_PRJDB4176	10296	100	741.723	252490	73110030	10488544084	Japan	male	78	23.03	MP	Urban	y
Japan_Yachida_PRJDB4176	10298	100	581.695	201406	47548456	6737891509	Japan	male	76	22.8625	healthy	Urban	y
Japan_Yachida_PRJDB4176	10299	100	264.311	88800	27818658	4064001457	Japan	male	78	27.3438	MP	Urban	y
Japan_Yachida_PRJDB4176	10301	100	218.464	74772	27797116	4095687367	Japan	female	77	22.8571	healthy	Urban	y
Japan_Yachida_PRJDB4176	10302	100	231.214	80566	27777310	3803399325	Japan	male	64	20.5191	healthy	Urban	y
Japan_Yachida_PRJDB4176	10303	100	703.776	251764	48632354	6637138255	Japan	female	44	26.6728	Stage_III_IV	Urban	y
Japan_Yachida_PRJDB4176	10304	100	141.005	47702	34888552	5036838060	Japan	male	44	22.0522	healthy	Urban	y
Japan_Yachida_PRJDB4176	10306	100	364.04	129568	44934410	6133073557	Japan	male	69	19.433	Stage_I_II	Urban	y
Japan_Yachida_PRJDB4176	10307	100	497.523	174386	58057618	8045964065	Japan	female	49	22.6409	Stage_III_IV	Urban	y
Japan_Yachida_PRJDB4176	10308	100	1059.75	373482	59898318	8192244032	Japan	female	69	20.6131	Stage_I_II	Urban	y
Japan_Yachida_PRJDB4176	10309	100	138.54	49406	52012076	7075727499	Japan	male	70	26.7698	Stage_I_II	Urban	y
Japan_Yachida_PRJDB4176	10312	100	794.169	279216	44365170	6172766971	Japan	female	64	17.5431	HS	Urban	y
Japan_Yachida_PRJDB4176	10313	100	454.459	156298	52659874	7508051412	Japan	female	62	21.1702	HS	Urban	y
Japan_Yachida_PRJDB4176	10315	100	232.892	78782	33340404	4923550468	Japan	female	59	20.0288	healthy	Urban	y
Japan_Yachida_PRJDB4176	10316	100	737.995	257522	56818704	7982740060	Japan	male	44	22.1297	MP	Urban	y
Japan_Yachida_PRJDB4176	10317	100	944.74	333928	53658766	7446800430	Japan	male	68	23.1206	healthy	Urban	y
Japan_Yachida_PRJDB4176	10318	100	1966.08	694662	69990810	9730440555	Japan	female	75	18.3655	healthy	Urban	y
Japan_Yachida_PRJDB4176	10320	100	412.839	142114	43533504	6158580579	Japan	male	70	25.7117	healthy	Urban	y
Japan_Yachida_PRJDB4176	10322	100	325.652	115554	64409692	8861574557	Japan	female	70	21.9076	Stage_III_IV	Urban	y
Japan_Yachida_PRJDB4176	10323	100	899.621	313984	55812132	7815282738	Japan	female	68	21.7865	Stage_I_II	Urban	y
Japan_Yachida_PRJDB4176	10324	100	272.379	92830	30268220	4434834196	Japan	male	66	24.6755	Stage_I_II	Urban	y
Japan_Yachida_PRJDB4176	10325	100	358.135	128360	82109604	11087764089	Japan	male	72	22.1367	healthy	Urban	y
Japan_Yachida_PRJDB4176	10327	100	541.682	191558	53239156	7349216327	Japan	male	60	28.4091	MP	Urban	y
Japan_Yachida_PRJDB4176	10329	100	1103.39	387744	71802258	9954718356	Japan	female	65	22.2137	HS	Urban	y
Japan_Yachida_PRJDB4176	10330	100	496.293	175908	48940244	6754809224	Japan	male	66	22.0581	Stage_I_II	Urban	y
Japan_Yachida_PRJDB4176	10332	100	1264.31	446868	62484520	8552562679	Japan	male	61	28.2933	Stage_III_IV	Urban	y
Japan_Yachida_PRJDB4176	10333	100	419.745	139886	35093466	5178272787	Japan	male	45	20.6193	Stage_I_II	Urban	y
Japan_Yachida_PRJDB4176	10334	100	1153.65	410876	54563590	7346552018	Japan	female	63	21.3675	Stage_0	Urban	y
Japan_Yachida_PRJDB4176	10335	27.2304	0.4804	166	50950006	7140034501	Japan	male	75	22.3081	healthy	Urban
Japan_Yachida_PRJDB4176	10336	100	218.249	78424	57135844	7769771655	Japan	male	67	23.1473	MP	Urban	y
Japan_Yachida_PRJDB4176	10338	100	1313.23	464476	64587232	8951773058	Japan	male	57	25.4327	Stage_0	Urban	y
Japan_Yachida_PRJDB4176	10339	100	630.754	218728	39986902	5650534883	Japan	male	76	23.8281	healthy	Urban	y
Japan_Yachida_PRJDB4176	10340	100	91.8491	31830	33296436	4727500399	Japan	female	45	19.2277	healthy	Urban	y
Japan_Yachida_PRJDB4176	10341	100	805.635	284064	71692730	9889236232	Japan	female	58	22.5466	healthy	Urban	y
Japan_Yachida_PRJDB4176	10345	100	556.712	194062	57733338	8091056895	Japan	female	73	26.5731	Stage_0	Urban	y
Japan_Yachida_PRJDB4176	10349	100	333.082	118028	58876212	8216936813	Japan	female	62	19.9219	healthy	Urban	y
Japan_Yachida_PRJDB4176	10350	100	1645.4	582670	99353988	13818196257	Japan	female	67	26.0417	healthy	Urban	y
Japan_Yachida_PRJDB4176	10353	93.2986	212.629	65752	40820974	5806934386	Japan	female	50	20.3428	healthy	Urban	y
Japan_Yachida_PRJDB4176	10354	100	323.636	110108	31034600	4567654797	Japan	female	60	21.1109	healthy	Urban	y
Japan_Yachida_PRJDB4176	10356	100	231.436	80374	52151166	7338903107	Japan	male	76	23.7954	healthy	Urban	y
Japan_Yachida_PRJDB4176	10357	100	264.013	91986	43669098	6156205882	Japan	female	71	24.6094	healthy	Urban	y
Japan_Yachida_PRJDB4176	10358	100	711.636	244490	48269636	6839309774	Japan	female	61	24.6094	Stage_0	Urban	y
Japan_Yachida_PRJDB4176	10362	100	527.944	182074	47896384	6734168067	Japan	male	76	25.8806	healthy	Urban	y
Japan_Yachida_PRJDB4176	10364	100	854.042	297782	53510454	7522846100	Japan	male	66	23.4375	healthy	Urban	y
Japan_Yachida_PRJDB4176	10365	100	937.42	326948	48918058	6817576628	Japan	female	50	20.0288	HS	Urban	y
Japan_Yachida_PRJDB4176	10366	100	769.009	266092	49690498	6963881427	Japan	male	72	20.9042	Stage_0	Urban	y
Japan_Yachida_PRJDB4176	10367	100	410.871	137368	40308864	5926537808	Japan	male	58	28.0557	Stage_III_IV	Urban	y
Japan_Yachida_PRJDB4176	10368	100	400.58	136256	35011228	5122906707	Japan	female	41	22.3757	HS	Urban	y
Japan_Yachida_PRJDB4176	10371	100	518.268	179558	49833164	6934421383	Japan	female	57	24.4561	Stage_I_II	Urban	y
Japan_Yachida_PRJDB4176	10374	100	1116.63	394074	57513942	7959241715	Japan	male	49	22.694	HS	Urban	y
Japan_Yachida_PRJDB4176	10376	100	398.545	139778	49058032	6809951106	Japan	male	64	24.1588	MP	Urban	y
Japan_Yachida_PRJDB4176	10377	100	148.366	51716	47827578	6663535760	Japan	female	73	22.151	Stage_I_II	Urban	y
Japan_Yachida_PRJDB4176	10378	100	354.091	122922	45194380	6355908285	Japan	male	74	19.3337	healthy	Urban	y
Japan_Yachida_PRJDB4176	10380	100	336.82	113922	46293684	6653889064	Japan	male	28	26.2976	Stage_III_IV	Urban	y
Japan_Yachida_PRJDB4176	10385	100	87.9925	30568	49031106	6866905426	Japan	male	71	27.3438	Stage_0	Urban	y
Japan_Yachida_PRJDB4176	10389	100	361.037	123520	32108586	4692596582	Japan	male	70	21.048	Stage_I_II	Urban	y
Japan_Yachida_PRJDB4176	10390	100	124.606	44208	34283474	5051708192	Japan	female	68	24.3232	healthy	Urban	y
Japan_Yachida_PRJDB4176	10456	100	792.75	274028	31669124	4648709131	Japan	male	74	20.6193	healthy	Urban	y
Japan_Yachida_PRJDB4176	10459	100	512.25	177290	46366076	6738032150	Japan	female	73	19.563	Stage_I_II	Urban	y
Japan_Yachida_PRJDB4176	10461	100	771.617	253262	43626116	6378836336	Japan	male	46	19.1512	Stage_III_IV	Urban	y
Japan_Yachida_PRJDB4176	10462	100	532.692	182982	45425344	6662890617	Japan	female	61	21.6413	Stage_I_II	Urban	y
Japan_Yachida_PRJDB4176	10463	100	259.077	88964	46442310	6795423444	Japan	female	76	19.1111	healthy	Urban	y
Japan_Yachida_PRJDB4176	10464	100	220.373	76132	43415610	6365959310	Japan	male	76	24.653	Stage_I_II	Urban	y
Japan_Yachida_PRJDB4176	10465	100	583.342	200694	42939262	6273084501	Japan	female	47	22.3757	healthy	Urban	y
Japan_Yachida_PRJDB4176	10466	100	333.958	114698	41543358	6072713369	Japan	male	64	18.7783	MP	Urban	y
Japan_Yachida_PRJDB4176	10468	100	1196.22	414820	45695900	6654616237	Japan	male	52	23.255	Stage_III_IV	Urban	y
Japan_Yachida_PRJDB4176	10469	100	527.015	181072	43106410	6301880523	Japan	male	69	16.1415	Stage_I_II	Urban	y
Japan_Yachida_PRJDB4176	10470	100	222.597	77658	33809570	4974459252	Japan	male	66	18.3768	MP	Urban	y
Japan_Yachida_PRJDB4176	10471	100	164.196	56394	49068146	7176443822	Japan	male	75	21.4536	MP	Urban	y
Japan_Yachida_PRJDB4176	10473	100	141.174	48660	42177158	6118205123	Japan	male	71	22.6474	healthy	Urban	y
Japan_Yachida_PRJDB4176	10476	100	89.2294	30622	38022510	5519147080	Japan	female	70	17.3484	Stage_III_IV	Urban	y
Japan_Yachida_PRJDB4176	10480	100	828.788	284106	43363386	6340261545	Japan	male	53	20.7612	Stage_I_II	Urban	y
Japan_Yachida_PRJDB4176	10483	100	966.626	331812	42938858	6252293877	Japan	female	63	17.4818	Stage_III_IV	Urban	y
Japan_Yachida_PRJDB4176	10484	100	713.251	244098	38047652	5556743134	Japan	male	73	21.0077	MP	Urban	y
Japan_Yachida_PRJDB4176	10485	100	996.749	343518	46403856	6777479118	Japan	male	74	28.6851	MP	Urban	y
Japan_Yachida_PRJDB4176	10486	100	862.432	299172	47436896	6871403826	Japan	female	65	19.8189	healthy	Urban	y
Japan_Yachida_PRJDB4176	10487	100	465.502	155300	42579228	6188308071	Japan	male	78	21.0938	healthy	Urban	y
Japan_Yachida_PRJDB4176	10489	100	762.54	261346	44208984	6472369661	Japan	male	78	22.8624	healthy	Urban	y
Japan_Yachida_PRJDB4176	10492	100	685.113	235820	45558504	6663736476	Japan	male	63	24.8591	Stage_III_IV	Urban	y
Japan_Yachida_PRJDB4176	10497	100	339.56	116780	40578554	5851271770	Japan	male	65	21.5645	healthy	Urban	y
Japan_Yachida_PRJDB4176	10502	100	668.434	219826	49259862	7289643921	Japan	male	71	18.3594	MP	Urban	y
Japan_Yachida_PRJDB4176	10503	100	148.145	47944	30479492	4446437965	Japan	male	69	25.7276	Stage_I_II	Urban	y
Japan_Yachida_PRJDB4176	10504	100	477.224	164770	40553472	5946490457	Japan	female	67	21.9076	healthy	Urban	y
Japan_Yachida_PRJDB4176	10505	100	513.247	177080	37764650	5516818512	Japan	female	65	17.9931	Stage_I_II	Urban	y
Japan_Yachida_PRJDB4176	10508	100	453.708	155426	40354362	5911816673	Japan	male	67	21.4536	healthy	Urban	y
Japan_Yachida_PRJDB4176	10510	100	308.589	106458	44008140	6417486853	Japan	male	52	21.3039	healthy	Urban	y
Japan_Yachida_PRJDB4176	10511	94.7646	3.5179	1208	41295394	6027152945	Japan	female	65	20.4294	MP	Urban
Japan_Yachida_PRJDB4176	10512	100	123.09	42490	31008610	4497007447	Japan	female	78	20.6905	healthy	Urban	y
Japan_Yachida_PRJDB4176	10513	100	605.231	207382	41735292	6076662716	Japan	male	70	20.5761	Stage_III_IV	Urban	y
Japan_Yachida_PRJDB4176	10514	99.756	145.632	50390	33905640	4961915216	Japan	male	59	24.841	Stage_III_IV	Urban	y
Japan_Yachida_PRJDB4176	10515	100	722.715	248706	30760366	4533125582	Japan	female	66	22.3478	healthy	Urban	y
Japan_Yachida_PRJDB4176	10517	100	873.221	301184	52679824	7527600482	Japan	male	52	22.5827	MP	Urban	y
Japan_Yachida_PRJDB4176	10519	100	278.539	95106	36478210	5358351533	Japan	male	71	22.9421	healthy	Urban	y
Japan_Yachida_PRJDB4176	10523	100	240.417	82638	18467078	2700183637	Japan	male	50	23.49	Stage_I_II	Urban	y
Japan_Yachida_PRJDB4176	10525	100	564.706	195450	42312294	6069302958	Japan	male	68	23.8751	Stage_I_II	Urban	y
Japan_Yachida_PRJDB4176	10527	100	327.566	111684	32179158	4710443973	Japan	male	62	24.6181	Stage_III_IV	Urban	y
Japan_Yachida_PRJDB4176	10532	100	280.096	96136	34079756	4999562836	Japan	male	60	23.2254	Stage_III_IV	Urban	y
Japan_Yachida_PRJDB4176	10537	96.1309	43.6285	14864	36510066	5331619173	Japan	female	76	23.4221	healthy	Urban	y
Japan_Yachida_PRJDB4176	10541	100	241.454	83214	33366300	4888766664	Japan	female	53	18.662	healthy	Urban	y
Japan_Yachida_PRJDB4176	10542	100	85.7048	29530	33867234	4969116966	Japan	female	71	31.1111	Stage_I_II	Urban	y
Japan_Yachida_PRJDB4176	10543	100	290.354	98710	38147148	5596488202	Japan	male	55	26.8122	healthy	Urban	y
Japan_Yachida_PRJDB4176	10544	100	455.264	155262	32932016	4822525748	Japan	male	48	23.03	Stage_III_IV	Urban	y
Japan_Yachida_PRJDB4176	10545	100	594.595	203200	35648332	5233581186	Japan	female	66	20.4294	Stage_0	Urban	y
Japan_Yachida_PRJDB4176	10548	100	163.662	55316	35961614	5268742351	Japan	male	71	21.1553	MP	Urban	y
Japan_Yachida_PRJDB4176	10549	99.5913	328.215	113040	33750060	4943528478	Japan	female	72	19.313	MP	Urban	y
Japan_Yachida_PRJDB4176	10550	100	396.474	135592	33949564	4975217807	Japan	female	74	25.73	Stage_I_II	Urban	y
Japan_Yachida_PRJDB4176	10555	100	98.1557	33760	41591944	6203775542	Japan	male	53	23.3844	MP	Urban	y
Japan_Yachida_PRJDB4176	10556	100	69.4541	24220	29999764	4405320619	Japan	female	45	23.4224	Stage_III_IV	Urban	y
Japan_Yachida_PRJDB4176	10559	100	258.219	72030	35694450	5225348166	Japan	female	41	20.3244	healthy	Urban	y
Japan_Yachida_PRJDB4176	10562	100	603.424	204560	32799626	4814940357	Japan	male	56	26.8544	healthy	Urban	y
Japan_Yachida_PRJDB4176	10565	100	280.114	95464	34745536	5087071975	Japan	male	61	22.3954	Stage_0	Urban	y
Japan_Yachida_PRJDB4176	10566	100	288.403	97568	32485920	4771753337	Japan	female	59	22.6562	Stage_III_IV	Urban	y
Japan_Yachida_PRJDB4176	10568	100	418.549	143786	46161112	6758831497	Japan	male	58	22.5306	Stage_0	Urban	y
Japan_Yachida_PRJDB4176	10569	100	115.795	39564	31759236	4660124853	Japan	male	65	24.8591	MP	Urban	y
Japan_Yachida_PRJDB4176	10570	100	213.991	73348	33903460	4991972078	Japan	male	45	23.9512	healthy	Urban	y
Japan_Yachida_PRJDB4176	10571	100	841.087	287296	25817178	3794247383	Japan	male	64	22.4059	MP	Urban	y
Japan_Yachida_PRJDB4176	10572	100	506.514	174914	42975332	6259234814	Japan	male	58	23.8751	MP	Urban	y
Japan_Yachida_PRJDB4176	10576	100	157.674	54420	43838962	6421720047	Japan	male	72	22.0386	Stage_0	Urban	y
Japan_Yachida_PRJDB4176	10577	100	335.654	102898	33452532	4904913915	Japan	female	61	27.0051	healthy	Urban	y
Japan_Yachida_PRJDB4176	10578	100	490.179	163248	56209492	8218292553	Japan	male	65	21.3839	Stage_III_IV	Urban	y
Japan_Yachida_PRJDB4176	10579	100	66.6195	22814	43519800	6346245436	Japan	male	69	24.6097	Stage_0	Urban	y
Japan_Yachida_PRJDB4176	10580	100	71.7211	24574	38623974	5603704556	Japan	male	58	25.4028	MP	Urban	y
Japan_Yachida_PRJDB4176	10581	100	1031.24	352938	42815036	6260077877	Japan	female	72	17.1468	MP	Urban	y
Japan_Yachida_PRJDB4176	10582	100	397.981	136288	23972222	3505552173	Japan	male	70	18.9619	Stage_III_IV	Urban	y
Japan_Yachida_PRJDB4176	10583	100	644.085	219570	33899610	4975366072	Japan	male	67	25.0995	healthy	Urban	y
Japan_Yachida_PRJDB4176	10584	100	43.2583	14964	29674692	4364080450	Japan	male	51	22.7244	Stage_I_II	Urban	y
Japan_Yachida_PRJDB4176	10585	100	450.892	154186	37224994	5466373230	Japan	female	66	31.6242	healthy	Urban	y
Japan_Yachida_PRJDB4176	10586	100	240.637	82784	44657574	6537775734	Japan	male	78	22.151	healthy	Urban	y
Japan_Yachida_PRJDB4176	10587	100	113.197	38388	42140932	6107514932	Japan	female	62	25.1532	healthy	Urban	y
Japan_Yachida_PRJDB4176	10589	100	166.677	56618	39182676	5711315605	Japan	female	75	22.6667	healthy	Urban	y
Japan_Yachida_PRJDB4176	10591	100	807.618	275658	35637906	5226007304	Japan	male	51	29.0437	healthy	Urban	y
Japan_Yachida_PRJDB4176	10592	100	136.243	46146	33396206	4877999994	Japan	male	54	23.7118	healthy	Urban	y
Japan_Yachida_PRJDB4176	10593	100	65.2892	22176	41851148	6142637407	Japan	male	61	25.9516	healthy	Urban	y
Japan_Yachida_PRJDB4176	10595	100	468.395	159722	35904212	5263421448	Japan	male	66	20.5457	Stage_I_II	Urban	y
Japan_Yachida_PRJDB4176	10596	100	348.631	119762	37834260	5551234143	Japan	female	74	19.4363	Stage_0	Urban	y
Japan_Yachida_PRJDB4176	10598	98.8818	180.661	62744	30655796	4436783396	Japan	male	65	25.0593	Stage_I_II	Urban	y
Japan_Yachida_PRJDB4176	10601	100	495.421	169264	28696590	4198231344	Japan	male	65	20.2449	Stage_0	Urban	y
Japan_Yachida_PRJDB4176	10603	100	158.045	52996	50809624	7468191275	Japan	female	48	22.8928	Stage_I_II	Urban	y
Japan_Yachida_PRJDB4176	10604	100	316.59	108614	35367974	5162789720	Japan	male	69	21.5139	Stage_III_IV	Urban	y
Japan_Yachida_PRJDB4176	10608	100	632.704	215388	44322028	6445852262	Japan	male	73	21.7993	MP	Urban	y
Japan_Yachida_PRJDB4176	10609	100	279.324	95058	41298376	6039422370	Japan	male	51	18.1662	Stage_I_II	Urban	y
Japan_Yachida_PRJDB4176	10610	100	397.202	134190	40052600	5826211247	Japan	male	59	24.3911	MP	Urban	y
Japan_Yachida_PRJDB4176	10614	100	218.4	76074	43393834	6385669027	Japan	male	59	22.3954	MP	Urban	y
Japan_Yachida_PRJDB4176	10615	100	324.847	111074	39336186	5768585201	Japan	female	75	18.9745	Stage_I_II	Urban	y
Japan_Yachida_PRJDB4176	10616	100	946.262	321702	41349930	6063214733	Japan	male	64	23.1084	Stage_III_IV	Urban	y
Japan_Yachida_PRJDB4176	10618	100	259.335	88828	45600382	6684018140	Japan	female	73	20.6905	healthy	Urban	y
Japan_Yachida_PRJDB4176	10619	100	449.076	153508	41362764	6086256116	Japan	male	58	21.9713	MP	Urban	y
Japan_Yachida_PRJDB4176	10620	100	202.628	68756	40080926	5888370187	Japan	male	63	20.898	healthy	Urban	y
Japan_Yachida_PRJDB4176	10621	100	190.141	65470	40372512	5944083879	Japan	male	60	20.8086	healthy	Urban	y
Japan_Yachida_PRJDB4176	10622	100	923.009	314802	40432928	5936884616	Japan	female	62	18.1955	healthy	Urban	y
Japan_Yachida_PRJDB4176	10627	100	252.4	87458	41668918	6115476265	Japan	male	57	23.2438	healthy	Urban	y
Japan_Yachida_PRJDB4176	10628	100	491.959	167990	38692464	5669798822	Japan	female	73	18.3143	Stage_I_II	Urban	y
Japan_Yachida_PRJDB4176	10630	100	600.609	205566	37803320	5542965485	Japan	male	52	21.048	MP	Urban	y
Japan_Yachida_PRJDB4176	10632	100	383.683	130728	35474644	5212777494	Japan	male	76	25.9695	healthy	Urban	y
Japan_Yachida_PRJDB4176	10634	100	144.147	50868	40453120	5929620439	Japan	male	70	20.9042	MP	Urban	y
Japan_Yachida_PRJDB4176	10635	100	434.715	149200	38539850	5648848651	Japan	male	77	23.3377	Stage_III_IV	Urban	y
Japan_Yachida_PRJDB4176	10639	100	1163.27	401862	41226174	6041888886	Japan	male	40	22.9819	healthy	Urban	y
Japan_Yachida_PRJDB4176	10642	100	256.362	87778	42245076	6154854136	Japan	male	60	25.9516	MP	Urban	y
Japan_Yachida_PRJDB4176	10644	100	560.623	191414	36625308	5344469906	Japan	male	64	22.68	Stage_I_II	Urban	y
Japan_Yachida_PRJDB4176	10645	100	203.182	69300	39906494	5807760372	Japan	female	49	19.3821	Stage_III_IV	Urban	y
Japan_Yachida_PRJDB4176	10646	100	354.984	121204	36471246	5299259399	Japan	female	67	20.1746	Stage_III_IV	Urban	y
Japan_Yachida_PRJDB4176	10647	100	492.762	167928	40695426	5978887632	Japan	male	76	21.7993	healthy	Urban	y
Japan_Yachida_PRJDB4176	10648	100	1358.4	466828	42286928	6222683867	Japan	female	70	23.1405	Stage_0	Urban	y
Japan_Yachida_PRJDB4176	10656	100	442.479	150924	41111578	6025260440	Japan	male	70	24.2424	Stage_III_IV	Urban	y
Japan_Yachida_PRJDB4176	10657	100	868.781	295310	39757652	5836372583	Japan	male	69	24.281	healthy	Urban	y
Japan_Yachida_PRJDB4176	10659	100	362.12	123084	79753094	11697326702	Japan	male	76	20.7967	healthy	Urban	y
Japan_Yachida_PRJDB4176	10660	100	87.4631	29822	38147874	5603472266	Japan	female	67	25.4375	Stage_III_IV	Urban	y
Japan_Yachida_PRJDB4176	10661	100	293.617	97012	39188354	5738425209	Japan	female	49	22.3081	healthy	Urban	y
Japan_Yachida_PRJDB4176	10663	100	359.665	118250	43778130	6425844501	Japan	male	73	24.3025	healthy	Urban	y
Japan_Yachida_PRJDB4176	10665	100	142.933	49290	38365756	5613249354	Japan	male	64	20.4467	Stage_III_IV	Urban	y
Japan_Yachida_PRJDB4176	10667	100	169.297	58970	26539304	3889401175	Japan	male	68	24.7676	Stage_I_II	Urban	y
Japan_Yachida_PRJDB4176	10668	100	276.411	94016	39806780	5827263744	Japan	male	74	25.9516	Stage_I_II	Urban	y
Japan_Yachida_PRJDB4176	10670	100	574.252	196634	37502732	5501946032	Japan	male	69	19.3625	Stage_I_II	Urban	y
Japan_Yachida_PRJDB4176	10671	100	60.7245	20756	34780136	5104555268	Japan	male	71	22.4813	Stage_I_II	Urban	y
Japan_Yachida_PRJDB4176	10674	100	591.441	202900	41480482	6088042409	Japan	male	47	35.201	Stage_I_II	Urban	y
Japan_Yachida_PRJDB4176	10675	100	122.582	41340	27460768	4036099049	Japan	male	55	26.1752	Stage_I_II	Urban	y
Japan_Yachida_PRJDB4176	10678	100	487.488	168568	34714564	5003504210	Japan	female	46	19.9594	healthy	Urban	y
Japan_Yachida_PRJDB4176	10681	100	485.411	162244	48924360	7292985902	Japan	male	72	49.5351	MP	Urban	y
Japan_Yachida_PRJDB4176	10684	100	291.87	100194	46481570	6827186150	Japan	female	61	18.591	healthy	Urban	y
Japan_Yachida_PRJDB4176	10694	100	1137.96	391544	37986890	5568357369	Japan	male	53	26.3656	Stage_I_II	Urban	y
Japan_Yachida_PRJDB4176	10695	100	470.084	162164	41092116	6034405619	Japan	male	53	27.9904	MP	Urban	y
Japan_Yachida_PRJDB4176	10697	100	439.712	148504	37686800	5528426732	Japan	female	47	18.0662	Stage_0	Urban	y
Japan_Yachida_PRJDB4176	10698	100	156.17	53676	36221992	5298250414	Japan	male	71	23.3844	healthy	Urban	y
Japan_Yachida_PRJDB4176	10700	100	111.26	38766	28547050	4192788198	Japan	male	77	24.6097	Stage_I_II	Urban	y
Japan_Yachida_PRJDB4176	10701	100	1090.38	374184	40887470	5975197450	Japan	male	42	26.1738	healthy	Urban	y
Japan_Yachida_PRJDB4176	10709	100	2576.63	884190	40027278	5856700659	Japan	female	56	23.0112	Stage_I_II	Urban	y
Japan_Yachida_PRJDB4176	10713	100	485.979	166868	32801268	4783419261	Japan	male	63	19.7531	Stage_I_II	Urban	y
Japan_Yachida_PRJDB4176	10714	100	736.176	254448	45248062	6595493462	Japan	female	59	20.9566	Stage_III_IV	Urban	y
Japan_Yachida_PRJDB4176	10715	100	336.929	115366	37017642	5415312698	Japan	male	60	23.4236	Stage_III_IV	Urban	y
Japan_Yachida_PRJDB4176	10716	100	774.145	259716	40037632	5873187832	Japan	female	49	21.2306	healthy	Urban	y
Japan_Yachida_PRJDB4176	10717	100	1044.84	357376	41919064	6138573642	Japan	male	69	22.8395	Stage_I_II	Urban	y
Japan_Yachida_PRJDB4176	10718	100	546.001	188088	37900346	5561707380	Japan	male	52	23.6652	Stage_I_II	Urban	y
Japan_Yachida_PRJDB4176	10720	100	1075.31	369860	51186632	7489198805	Japan	male	39	19.3792	Stage_I_II	Urban	y
Japan_Yachida_PRJDB4176	10722	100	570.864	199310	36330902	5313396288	Japan	female	67	21.4573	Stage_0	Urban	y
Japan_Yachida_PRJDB4176	10723	100	202.71	70026	45085246	6611600573	Japan	male	73	23.3067	Stage_I_II	Urban	y
Japan_Yachida_PRJDB4176	10725	100	73.5131	25276	39086712	5739012149	Japan	male	78	25.9095	Stage_III_IV	Urban	y
Japan_Yachida_PRJDB4176	10726	100	344.323	109460	47404834	6953785125	Japan	male	69	22.1453	healthy	Urban	y
Japan_Yachida_PRJDB4176	10728	100	148.569	51658	45784366	6626383598	Japan	male	63	23.597	MP	Urban	y
Japan_Yachida_PRJDB4176	10731	100	544.087	188998	44525932	6510479400	Japan	male	60	21.2953	Stage_I_II	Urban	y
Japan_Yachida_PRJDB4176	10733	100	581.728	200808	58433340	8557938486	Japan	male	63	22.0581	healthy	Urban	y
Japan_Yachida_PRJDB4176	10741	98.9204	127.001	44242	17332934	2507576468	Japan	male	70	24.2215	healthy	Urban	y
Japan_Yachida_PRJDB4176	10745	100	371.938	127296	30424104	4448494240	Japan	female	69	19.7777	Stage_I_II	Urban	y
Japan_Yachida_PRJDB4176	10747	100	247.827	83972	27206036	3987681761	Japan	male	62	25.5937	Stage_III_IV	Urban	y
Japan_Yachida_PRJDB4176	10749	100	298.438	101526	42034798	6152050163	Japan	female	65	24.9199	Stage_0	Urban	y
Japan_Yachida_PRJDB4176	10754	100	379.568	129242	30953120	4536585291	Japan	female	46	17.4449	Stage_III_IV	Urban	y
Japan_Yachida_PRJDB4176	10756	100	817.64	279070	39491254	5766053421	Japan	male	50	22.0522	Stage_0	Urban	y
Japan_Yachida_PRJDB4176	10759	100	818.119	279896	48663466	7132599557	Japan	male	63	20.148	MP	Urban	y
Japan_Yachida_PRJDB4176	10760	100	723.698	250160	34212868	5000720529	Japan	female	59	20.5049	Stage_III_IV	Urban	y
Japan_Yachida_PRJDB4176	10761	100	361.546	123850	23783982	3490667721	Japan	female	54	20.5688	Stage_III_IV	Urban	y
Japan_Yachida_PRJDB4176	10762	100	296.959	101008	41212552	6034336102	Japan	female	63	19.8178	Stage_I_II	Urban	y
Japan_Yachida_PRJDB4176	10765	100	27.8071	9748	10528938	1543931695	Japan	male	49	37.551	Stage_III_IV	Urban	y
Japan_Yachida_PRJDB4176	10766	100	537.299	184112	30949214	4535811030	Japan	male	69	25.0135	MP	Urban	y
Japan_Yachida_PRJDB4176	10767	100	660.431	226290	43166386	6312979409	Japan	male	72	24.6904	Stage_I_II	Urban	y
Japan_Yachida_PRJDB4176	10772	100	443.947	152144	75388704	11018288423	Japan	male	59	25.0593	Stage_III_IV	Urban	y
Japan_Yachida_PRJDB4176	10774	100	480.441	168320	36703168	5325955275	Japan	female	61	23.6128	Stage_I_II	Urban	y
Japan_Yachida_PRJDB4176	10775	100	759.024	254552	52129746	7571015295	Japan	male	66	18.7109	Stage_I_II	Urban	y
Japan_Yachida_PRJDB4176	10776	100	1022.56	353448	67919998	9939899085	Japan	female	42	25.5937	healthy	Urban	y
Japan_Yachida_PRJDB4176	10780	100	643.371	215202	61095888	9056071906	Japan	male	77	19.487	MP	Urban	y
Japan_Yachida_PRJDB4176	10784	100	1722.16	591200	46731498	6844558145	Japan	male	49	27.3982	healthy	Urban	y
Japan_Yachida_PRJDB4176	10785	100	2005.61	689488	60661170	8837314145	Japan	female	62	22.0317	Stage_0	Urban	y
Japan_Yachida_PRJDB4176	10788	100	965.07	325904	51088888	7333843383	Japan	male	74	22.5896	healthy	Urban	y
Japan_Yachida_PRJDB4176	10793	100	256.995	90216	43276460	6040172399	Japan	male	55	25.2493	MP	Urban	y
Japan_Yachida_PRJDB4176	10794	100	784.226	269610	33376030	4880570246	Japan	female	54	22.1893	healthy	Urban	y
Japan_Yachida_PRJDB4176	10797	100	247.309	83874	54534428	7895944324	Japan	female	70	25.3333	healthy	Urban	y
Japan_Yachida_PRJDB4176	10801	12.7846	0.1615	68	66782180	9731250867	Japan	female	68	19.5006	healthy	Urban
Japan_Yachida_PRJDB4176	10802	100	792.093	268322	55325062	7997882748	Japan	male	77	20.4382	healthy	Urban	y
Japan_Yachida_PRJDB4176	10803	100	485.96	164176	52596386	7632362845	Japan	female	78	24.7737	HS	Urban	y
Japan_Yachida_PRJDB4176	10804	100	442.598	152164	38361254	5603125855	Japan	female	74	24.3496	healthy	Urban	y
Japan_Yachida_PRJDB4176	10805	100	253.36	86594	44139434	6445674514	Japan	female	54	19.6283	healthy	Urban	y
Japan_Yachida_PRJDB4176	10806	100	1288.2	448460	46097900	6441812122	Japan	female	51	18.0802	HS	Urban	y
Japan_Yachida_PRJDB4176	10807	100	422.075	145520	45493632	6643920508	Japan	female	74	20.83	healthy	Urban	y
Japan_Yachida_PRJDB4176	10808	100	249.621	83488	55675906	7966311013	Japan	male	60	19.487	healthy	Urban	y
Japan_Yachida_PRJDB4176	10809	100	952.543	328670	41911706	6090369958	Japan	female	66	20.2395	MP	Urban	y
Japan_Yachida_PRJDB4176	10811	100	221.874	76726	35746760	5202122464	Japan	male	48	19.1001	MP	Urban	y
Japan_Yachida_PRJDB4176	10812	100	1764.35	611624	62116010	9057735005	Japan	male	64	23.8367	Stage_I_II	Urban	y
Japan_Yachida_PRJDB4176	10813	100	429.798	146884	30032752	4392262187	Japan	female	32	22.3478	Stage_III_IV	Urban	y
Japan_Yachida_PRJDB4176	10814	100	74.9239	25588	76882758	11145347897	Japan	male	78	29.7211	Stage_0	Urban	y
Japan_Yachida_PRJDB4176	10816	100	755.216	258806	51224952	7480427866	Japan	female	70	23.0681	Stage_I_II	Urban	y
Japan_Yachida_PRJDB4176	10817	100	333.768	114844	50923086	7413942089	Japan	female	65	24.3232	healthy	Urban	y
Japan_Yachida_PRJDB4176	10818	100	265.566	91138	35880794	5221622815	Japan	female	75	22.2222	Stage_III_IV	Urban	y
Japan_Yachida_PRJDB4176	10819	95.4497	132.224	44520	57092884	8297610262	Japan	female	62	29.2969	Stage_I_II	Urban	y
Japan_Yachida_PRJDB4176	10825	100	185.391	64086	37047926	5404183962	Japan	male	74	23.0518	MP	Urban	y
Japan_Yachida_PRJDB4176	10827	100	1065.15	365112	56267618	8247920836	Japan	male	73	22.913	Stage_I_II	Urban	y
Japan_Yachida_PRJDB4176	10829	100	666.006	229510	33055568	4819361636	Japan	male	52	26.4236	Stage_I_II	Urban	y
Japan_Yachida_PRJDB4176	10831	100	302.005	102664	45922214	6629248143	Japan	male	58	22.8571	MP	Urban	y
Japan_Yachida_PRJDB4176	10832	100	406.083	137622	43680132	6493767039	Japan	male	55	24.093	healthy	Urban	y
Japan_Yachida_PRJDB4176	10835	100	991.334	339294	56337492	8230614316	Japan	male	74	20.7031	healthy	Urban	y
Japan_Yachida_PRJDB4176	10838	100	499.066	170252	34121968	4977321355	Japan	female	75	21.1702	healthy	Urban	y
Japan_Yachida_PRJDB4176	10839	100	140.082	48126	58924808	8559478870	Japan	male	58	19.6052	Stage_III_IV	Urban	y
Japan_Yachida_PRJDB4176	10847	100	453.024	155810	48044830	6960096202	Japan	female	73	20.5457	Stage_III_IV	Urban	y
Japan_Yachida_PRJDB4176	10850	100	654.061	226580	42603870	6215965208	Japan	male	51	28.3848	healthy	Urban	y
Japan_Yachida_PRJDB4176	10853	100	605.504	210244	38240294	5605676168	Japan	male	65	27.1809	Stage_0	Urban	y
Japan_Yachida_PRJDB4176	10860	100	459.919	155988	32801682	4824919000	Japan	male	59	24.5089	Stage_0	Urban	y
Japan_Yachida_PRJDB4176	10866	100	102.054	34278	38338344	5632769976	Japan	male	48	28.306	Stage_0	Urban	y
Japan_Yachida_PRJDB4176	10869	100	290.37	103608	46295462	6462628170	Japan	male	69	22.4082	healthy	Urban	y
Japan_Yachida_PRJDB4176	10880	100	1021.85	343794	46060256	6740816521	Japan	male	67	30.4772	Stage_0	Urban	y
Japan_Yachida_PRJDB4176	10887	100	549.904	172952	26128610	3840705170	Japan	male	46	22.8571	Stage_I_II	Urban	y
Japan_Yachida_PRJDB4176	10888	100	319.975	108214	42214084	6168452141	Japan	male	73	23.7253	Stage_0	Urban	y
Japan_Yachida_PRJDB4176	10889	100	353.522	120240	29636990	4361912097	Japan	female	54	20.7756	healthy	Urban	y
Japan_Yachida_PRJDB4176	10890	100	403.797	134752	32430304	4780029490	Japan	female	68	18.662	healthy	Urban	y
Japan_Yachida_PRJDB4176	10907	100	462.699	157158	40432232	5773824010	Japan	male	37	25.0135	healthy	Urban	y
Japan_Yachida_PRJDB4176	10911	100	1070.25	358410	20329432	2992551236	Japan	male	61	27.4756	Stage_0	Urban	y
Japan_Yachida_PRJDB4176	10913	100	163.844	54944	23067312	3416061606	Japan	male	46	22.4712	healthy	Urban	y
Japan_Yachida_PRJDB4176	10924	100	84.5846	28328	17789122	2617297615	Japan	female	46	23.0469	healthy	Urban	y
Japan_Yachida_PRJDB4176	10931	100	656.553	220170	38491890	5672646135	Japan	male	67	24.6755	Stage_III_IV	Urban	y
Japan_Yachida_PRJDB4176	10934	100	414.41	138692	38254258	5654213393	Japan	male	66	22.1367	Stage_0	Urban	y
Japan_Yachida_PRJDB4176	10935	99.9044	38.5729	12842	22697468	3355005835	Japan	male	74	22.5466	Stage_0	Urban	y
Japan_Yachida_PRJDB4176	10938	100	175.885	58606	36724882	5412962633	Japan	male	55	25.3515	Stage_I_II	Urban	y
Japan_Yachida_PRJDB4176	10947	100	164.379	54836	27278070	4009825806	Japan	male	58	20.3037	healthy	Urban	y
Japan_Yachida_PRJDB4176	10967	100	218.762	73692	27471292	4048675202	Japan	male	66	22.1453	Stage_0	Urban	y
Japan_Yachida_PRJDB4176	10968	100	428.821	143790	28480828	4177796491	Japan	female	43	16.7969	healthy	Urban	y
Japan_Yachida_PRJDB4176	10975	100	856.626	286352	41142320	6092635001	Japan	female	60	20.0288	Stage_0	Urban	y
Japan_Yachida_PRJDB4176	10976	100	876.954	296104	37818348	5443806534	Japan	male	52	25.0135	healthy	Urban	y
Japan_Yachida_PRJDB4176	10980	100	567.679	190954	43057610	6378128912	Japan	female	65	18.2615	Stage_0	Urban	y
Japan_Yachida_PRJDB4176	10989	100	656.425	221596	49232336	7224881269	Japan	male	65	20.0155	Stage_0	Urban	y
Japan_Yachida_PRJDB4176	10990	100	797.91	267464	25014176	3672787235	Japan	female	58	18.5529	healthy	Urban	y
Japan_Yachida_PRJDB4176	10992	100	173.066	59802	36128116	5360555639	Japan	male	58	23.1206	Stage_0	Urban	y
Japan_Yachida_PRJDB4176	11006	100	509.339	170208	34821242	5198616346	Japan	male	75	19.7055	Stage_0	Urban	y
Japan_Yachida_PRJDB4176	11008	100	177.837	59588	10052794	1478440749	Japan	female	61	22.4766	Stage_0	Urban	y
Japan_Yachida_PRJDB4176	11010	100	308.184	103144	45328872	6677201183	Japan	male	75	22.8625	Stage_I_II	Urban	y
Japan_Yachida_PRJDB4176	11011	100	81.0889	27002	23377006	3438109054	Japan	male	72	23.6652	Stage_0	Urban	y
Japan_Yachida_PRJDB4176	11029	100	297.59	99670	46285716	6815594831	Japan	male	66	23.8751	Stage_0	Urban	y
Japan_Yachida_PRJDB4176	11030	100	865.163	283542	50783216	7454157713	Japan	female	58	17.1875	Stage_I_II	Urban	y
Japan_Yachida_PRJDB4176	11031	100	232.095	78296	48145150	6975230906	Japan	male	66	24.8016	healthy	Urban	y
Japan_Yachida_PRJDB4176	11035	100	544.759	182536	28698068	4208658813	Japan	female	73	21.6041	healthy	Urban	y
Japan_Yachida_PRJDB4176	11036	100	440.937	150946	47047106	6895732873	Japan	male	48	25.6489	Stage_I_II	Urban	y
Japan_Yachida_PRJDB4176	11045	100	259.623	87444	30211518	4435989005	Japan	male	73	23.8751	Stage_I_II	Urban	y
Japan_Yachida_PRJDB4176	11048	100	1018.14	329234	54964986	7827932582	Japan	female	65	20.3125	Stage_0	Urban	y
Japan_Yachida_PRJDB4176	11049	100	238.504	77884	23341590	3458296192	Japan	female	61	21.0772	healthy	Urban	y
Japan_Yachida_PRJDB4176	11054	100	340.131	114044	40411366	5926740808	Japan	male	75	20.9566	Stage_I_II	Urban	y
Japan_Yachida_PRJDB4176	11057	100	176.534	56850	22968010	3387662193	Japan	female	71	17.3484	healthy	Urban	y
Japan_Yachida_PRJDB4176	11062	100	145.435	49570	54123466	7792055142	Japan	male	48	21.6721	healthy	Urban	y
Japan_Yachida_PRJDB4176	11074	100	362.994	119900	45561910	6794120906	Japan	female	42	17.9418	HS	Urban	y
Japan_Yachida_PRJDB4176	11081	100	469.012	157718	41072966	6088794315	Japan	male	72	19.9432	Stage_I_II	Urban	y
Japan_Yachida_PRJDB4176	11085	100	994.337	333410	45674342	6744676833	Japan	male	63	23.5078	Stage_I_II	Urban	y
Japan_Yachida_PRJDB4176	11097	100	790.235	265354	43866080	6480155816	Japan	female	79	17.6693	Stage_I_II	Urban	y
Japan_Yachida_PRJDB4176	11103	100	508.782	170908	39876508	5894297256	Japan	male	44	28.9979	Stage_I_II	Urban	y
Japan_Yachida_PRJDB4176	11106	100	433.022	144236	39925728	5930972588	Japan	male	44	23.8367	healthy	Urban	y
Japan_Yachida_PRJDB4176	11110	100	270.412	90238	43075346	6398380648	Japan	male	61	22.5896	Stage_0	Urban	y
Japan_Yachida_PRJDB4176	11121	100	894.208	300560	47033476	6920834259	Japan	male	46	25.4028	Stage_0	Urban	y
Japan_Yachida_PRJDB4176	11124	100	638.279	213784	37183222	5472933806	Japan	male	77	20.5714	healthy	Urban	y
Japan_Yachida_PRJDB4176	11128	100	407.304	136894	45088110	6623081192	Japan	male	67	21.3333	Stage_I_II	Urban	y
Japan_Yachida_PRJDB4176	11132	100	974.835	326476	43840648	6482206552	Japan	male	62	19.8347	Stage_I_II	Urban	y
Japan_Yachida_PRJDB4176	11141	100	709.849	239728	35762850	5282325758	Japan	female	66	21.2306	Stage_I_II	Urban	y
Japan_Yachida_PRJDB4176	11151	100	189.581	63652	41890328	6156482645	Japan	male	76	19.0039	Stage_0	Urban	y
Japan_Yachida_PRJDB4176	11159	100	244.518	81258	16160366	2388122065	Japan	female	63	27.5482	healthy	Urban	y
Japan_Yachida_PRJDB4176	11162	100	78.8365	26504	7691926	1130245382	Japan	male	62	21.0938	Stage_I_II	Urban	y
Japan_Yachida_PRJDB4176	11168	99.8007	87.6543	29116	13116374	1933196053	Japan	male	55	23.3887	healthy	Urban	y
Japan_Yachida_PRJDB4176	11170	98.4243	234.562	78528	34402280	5140289847	Japan	male	32	18.7328	healthy	Urban	y
Japan_Yachida_PRJDB4176	11171	100	739.209	247776	27252216	4027948627	Japan	male	77	20.4382	healthy	Urban	y
Japan_Yachida_PRJDB4176	11203	100	569.898	190500	23951264	3580733679	Japan	male	34	21.8573	healthy	Urban	y
Japan_Yachida_PRJDB4176	11209	100	129.506	43240	37898072	5627310977	Japan	male	37	25.3444	healthy	Urban	y
Japan_Yachida_PRJDB4176	11210	100	585.798	197558	40990398	6058068214	Japan	female	68	19.2234	healthy	Urban	y
Japan_Yachida_PRJDB4176	11213	100	198.847	66752	25826842	3859187862	Japan	male	51	19.1571	healthy	Urban	y
Japan_Yachida_PRJDB4176	11223	100	288.48	96498	32860122	4905507031	Japan	male	63	21.1073	healthy	Urban	y
Japan_Yachida_PRJDB4176	11224	100	607.703	203258	36143642	5342455150	Japan	female	78	21.2191	Stage_0	Urban	y
Japan_Yachida_PRJDB4176	11226	100	502.368	165696	33052928	4932565570	Japan	female	51	19.433	healthy	Urban	y
Japan_Yachida_PRJDB4176	11227	100	237.158	79696	44765956	6565773749	Japan	male	72	23.0546	healthy	Urban	y
Japan_Yachida_PRJDB4176	11237	100	973.301	335440	46016560	6652188767	Japan	female	66	22.0604	Stage_0	Urban	y
Japan_Yachida_PRJDB4176	11238	100	375.046	125458	37794984	5590310617	Japan	male	73	21.2031	Stage_I_II	Urban	y
Japan_Yachida_PRJDB4176	11241	100	907.224	300372	47411380	7063538775	Japan	male	54	25.4694	Stage_0	Urban	y
Japan_Yachida_PRJDB4176	11243	16.483	0.2673	90	722270	105852383	Japan	male	40	27.3797	healthy	Urban
Japan_Yachida_PRJDB4176	11253	100	1015.34	337404	53068180	7838447636	Japan	female	73	16.6525	MP	Urban	y
Japan_Yachida_PRJDB4176	11255	100	848.39	288292	42211024	6165722470	Japan	male	47	26.1752	healthy	Urban	y
Japan_Yachida_PRJDB4176	11281	100	347.773	116834	36510530	5360328332	Japan	male	64	22.4059	Stage_0	Urban	y
Japan_Yachida_PRJDB4176	11294	100	237.321	68348	46740078	6912024226	Japan	male	57	26.2596	healthy	Urban	y
Japan_Yachida_PRJDB4176	11299	100	1362.1	465430	60700846	8697406989	Japan	male	54	23.5294	healthy	Urban	y
Japan_Yachida_PRJDB4176	11311	100	589.985	197598	44164636	6592518231	Japan	male	63	24.4418	healthy	Urban	y
Japan_Yachida_PRJDB4176	11315	100	104.806	35298	16625018	2453912586	Japan	female	70	18.7962	MP	Urban	y
Japan_Yachida_PRJDB4176	11336	100	530.686	179608	43144786	6266669358	Japan	female	70	20.5049	HS	Urban	y
Japan_Yachida_PRJDB4176	11343	100	227.746	75432	38961720	5791164497	Japan	female	44	21.6311	healthy	Urban	y
Japan_Yachida_PRJDB4176	11354	100	333.364	111922	34855884	5196096511	Japan	male	55	24.5089	healthy	Urban	y
Japan_Yachida_PRJDB4176	11369	100	379.573	125362	37051138	5492063744	Japan	male	55	21.2585	healthy	Urban	y
Japan_Yachida_PRJDB4176	11379	100	432.316	145630	54324716	7867766244	Japan	female	79	24.6094	healthy	Urban	y
Japan_Yachida_PRJDB4176	11389	100	438.546	144800	18901912	2829462410	Japan	male	38	22.4996	healthy	Urban	y
Japan_Yachida_PRJDB4176	11407	100	713.414	235816	53471068	7896000404	Japan	female	41	20.8889	MP	Urban	y
Japan_Yachida_PRJDB4176	11409	100	1600.14	531904	42641502	6340823576	Japan	female	54	20.2395	healthy	Urban	y
Japan_Yachida_PRJDB4176	11413	100	903.523	302222	40023378	5939753591	Japan	male	61	26.4236	healthy	Urban	y
Japan_Yachida_PRJDB4176	11417	100	659.542	216430	49287148	7301963689	Japan	male	50	23.6614	Stage_0	Urban	y
Japan_Yachida_PRJDB4176	11419	100	376.251	126656	50656606	7481656850	Japan	male	55	22.913	healthy	Urban	y
Japan_Yachida_PRJDB4176	11423	100	521.124	175238	49439624	7318852009	Japan	male	66	28.9341	Stage_0	Urban	y
Japan_Yachida_PRJDB4176	11424	99.7032	82.723	28674	47728014	7058050888	Japan	female	65	27.0993	HS	Urban	y
Japan_Yachida_PRJDB4176	11428	100	721.517	241958	49797554	7348284525	Japan	male	51	26.6436	Stage_I_II	Urban	y
Japan_Yachida_PRJDB4176	11431	100	468.239	137196	43125980	6412019735	Japan	female	58	17.9089	healthy	Urban	y
Japan_Yachida_PRJDB4176	11432	100	243.982	81686	39572586	5842731514	Japan	male	74	24.6094	healthy	Urban	y
Japan_Yachida_PRJDB4176	11433	100	757.51	255128	49066624	7143972226	Japan	female	59	19.1467	Stage_0	Urban	y
Japan_Yachida_PRJDB4176	11434	100	439.045	146622	48780998	7233809163	Japan	female	64	16.4237	healthy	Urban	y
Japan_Yachida_PRJDB4176	11438	100	464.797	156556	55931420	8256862159	Japan	female	61	17.8465	Stage_0	Urban	y
Japan_Yachida_PRJDB4176	11445	100	418.81	140728	48327172	7077911183	Japan	male	68	22.9591	Stage_0	Urban	y
Japan_Yachida_PRJDB4176	11448	100	845.69	283852	42337514	6293406369	Japan	female	40	17.6309	healthy	Urban	y
Japan_Yachida_PRJDB4176	11449	100	229.114	76914	39109052	5812436126	Japan	female	46	20.3125	healthy	Urban	y
Japan_Yachida_PRJDB4176	11450	100	489.663	165774	48469426	7203399001	Japan	male	72	22.9481	healthy	Urban	y
Japan_Yachida_PRJDB4176	11451	100	843.093	282788	45706980	6804776122	Japan	female	62	21.9261	healthy	Urban	y
Japan_Yachida_PRJDB4176	11452	100	151.726	52130	46389196	6884508906	Japan	male	47	21.4533	healthy	Urban	y
Japan_Yachida_PRJDB4176	11453	100	420.227	141332	44431014	6581177014	Japan	female	71	18.4911	Stage_0	Urban	y
Japan_Yachida_PRJDB4176	11454	100	461.932	154758	52037598	7709902237	Japan	female	47	18.4425	healthy	Urban	y
Japan_Yachida_PRJDB4176	11457	100	348.448	116858	52736334	7743985825	Japan	male	65	19.7232	MP	Urban	y
Japan_Yachida_PRJDB4176	11458	100	331.006	112114	53985564	7964582500	Japan	male	62	24.968	MP	Urban	y
Japan_Yachida_PRJDB4176	11459	100	350.616	117204	50041374	7408092052	Japan	female	67	23.9361	healthy	Urban	y
Japan_Yachida_PRJDB4176	11461	100	442.257	149560	42644820	6174475084	Japan	female	74	20.1348	MP	Urban	y
Japan_Yachida_PRJDB4176	11462	100	818.852	276494	50245344	7421907148	Japan	female	57	19.3685	MP	Urban	y
Japan_Yachida_PRJDB4176	11472	100	217.239	72584	47704676	7044143631	Japan	female	73	21.0517	Stage_I_II	Urban	y
Japan_Yachida_PRJDB4176	11473	100	492.977	164864	52073186	7721439190	Japan	male	54	27.3356	healthy	Urban	y
Japan_Yachida_PRJDB4176	11475	100	434.218	146110	49423890	7360447019	Japan	female	63	19.1467	healthy	Urban	y
Japan_Yachida_PRJDB4176	11477	100	202.542	68182	44047114	6495272620	Japan	male	75	20.1348	healthy	Urban	y
Japan_Yachida_PRJDB4176	11478	100	786.906	261760	47806900	6982010021	Japan	female	68	25.6837	Stage_I_II	Urban	y
Japan_Yachida_PRJDB4176	11480	100	617.644	207654	48993944	7180305623	Japan	female	66	23.03	healthy	Urban	y
Japan_Yachida_PRJDB4176	11486	100	232.14	78484	50717498	7366592040	Japan	female	62	20.2395	healthy	Urban	y
Japan_Yachida_PRJDB4176	11487	100	572.459	193370	51313610	7468469815	Japan	female	66	23.7253	healthy	Urban	y
Japan_Yachida_PRJDB4176	11489	100	83.12	27994	25639388	3776575229	Japan	male	55	23.5666	healthy	Urban	y
Japan_Yachida_PRJDB4176	11490	100	929.203	313014	41370872	6041684877	Japan	male	64	24.4898	Stage_I_II	Urban	y
Japan_Yachida_PRJDB4176	11492	100	1024.9	346064	67870752	9917394781	Japan	female	69	23.5304	healthy	Urban	y
Japan_Yachida_PRJDB4176	11495	100	1036.6	352602	78193526	11330468979	Japan	female	71	26.635	healthy	Urban	y
Japan_Yachida_PRJDB4176	11498	100	478.337	161446	52914592	7714966012	Japan	male	58	20.5151	Stage_0	Urban	y
Japan_Yachida_PRJDB4176	11501	100	95.1591	32864	49595522	7259191721	Japan	female	68	21.1927	healthy	Urban	y
Japan_Yachida_PRJDB4176	11502	100	194.63	66630	20644328	2943718799	Japan	female	63	21.2279	MP	Urban	y
Japan_Yachida_PRJDB4176	11508	100	1230.77	417090	65805484	9602349833	Japan	female	64	19.8178	MP	Urban	y
Japan_Yachida_PRJDB4176	11510	100	554.672	187146	50836298	7448171971	Japan	male	64	22.5896	Stage_0	Urban	y
Japan_Yachida_PRJDB4176	11511	100	1537.21	519100	55252330	8090665821	Japan	male	72	22.1297	MP	Urban	y
Japan_Yachida_PRJDB4176	11512	100	576.083	193640	42570370	6253272199	Japan	female	69	18.1787	Stage_0	Urban	y
Japan_Yachida_PRJDB4176	11513	100	841.828	285952	55998566	8110813912	Japan	male	37	19.2672	healthy	Urban	y
Japan_Yachida_PRJDB4176	11518	100	208.365	71390	53270588	7670762399	Japan	female	47	30.7574	MP	Urban	y
Japan_Yachida_PRJDB4176	11521	100	595.752	201104	56350014	8203792424	Japan	female	49	19.7239	healthy	Urban	y
Japan_Yachida_PRJDB4176	11524	100	350.555	120374	74918406	10763425707	Japan	male	31	39.3283	healthy	Urban	y
Japan_Yachida_PRJDB4176	11526	100	871.759	297026	47594398	6836939014	Japan	female	52	22.5827	healthy	Urban	y
Japan_Yachida_PRJDB4176	11527	100	556.027	186804	52911584	7854023324	Japan	female	35	22.1893	healthy	Urban	y
Japan_Yachida_PRJDB4176	11528	100	290.213	99046	44716982	6356365674	Japan	male	57	30.1162	healthy	Urban	y
Japan_Yachida_PRJDB4176	11580	95.6673	344.825	115652	46164420	6765843114	Japan	female	21	17.898	healthy	Urban	y
Japan_Yachida_PRJDB4176	11607	100	297.776	100300	59253414	8598200721	Japan	female	70	29.9643	healthy	Urban	y
Japan_Yachida_PRJDB4176	11626	100	798.219	267980	45641454	6745159795	Japan	male	50	21.4619	healthy	Urban	y
Japan_Yachida_PRJDB4176	11638	100	309.147	106594	20988418	2976190991	Japan	female	57	21.4844	healthy	Urban	y
Japan_Yachida_PRJDB4176	11641	100	534.661	179932	45965076	6689487136	Japan	male	52	27.6361	healthy	Urban	y
Japan_Yachida_PRJDB4176	11667	100	656.978	222026	51767220	7531674466	Japan	male	67	25.3934	MP	Urban	y
Japan_Yachida_PRJDB4176	11675	100	586.894	198488	33812552	4923969583	Japan	female	51	21.9076	healthy	Urban	y
Japan_Yachida_PRJDB4176	11682	100	476.752	161774	46445590	6752739514	Japan	female	61	17.0874	healthy	Urban	y
Japan_Yachida_PRJDB4176	11694	100	920.16	310878	45413584	6629651130	Japan	female	63	17.898	healthy	Urban	y
Japan_Yachida_PRJDB4176	11710	99.7032	314.793	107662	58161644	8476800174	Japan	male	40	22.7732	healthy	Urban	y
Japan_Yachida_PRJDB4176	11720	100	166.994	56752	36540386	5354570945	Japan	male	70	17.9688	healthy	Urban	y
Japan_Yachida_PRJDB4176	11754	100	169.379	57254	46121064	6743127355	Japan	male	27	24.968	healthy	Urban	y
Japan_Yachida_PRJDB4176	11788	100	354.511	121154	38456492	5635145216	Japan	male	34	21.9281	healthy	Urban	y
Japan_Yachida_PRJDB4176	11796	100	380.899	125784	44223860	6465349470	Japan	female	75	30.2112	healthy	Urban	y
Japan_Yachida_PRJDB4176	11817	100	693.958	233384	64746810	9403593515	Japan	male	75	21.3039	Stage_I_II	Urban	y
Japan_Yachida_PRJDB4176	11818	100	633.646	211500	51651238	7669566845	Japan	male	37	22.1297	healthy	Urban	y
Japan_Yachida_PRJDB4176	11819	13.1384	50.6483	17330	33492788	4857701809	Japan	male	72	24.9135	Stage_0	Urban
Japan_Yachida_PRJDB4176	11820	100	1111.1	376488	49699484	7208637954	Japan	female	49	19.2894	Stage_III_IV	Urban	y
Japan_Yachida_PRJDB4176	11821	100	277.489	94604	40523104	5944744667	Japan	female	52	17.9089	healthy	Urban	y
Japan_Yachida_PRJDB4176	11822	100	1255.41	420128	47359830	7034868515	Japan	female	55	21.0828	healthy	Urban	y
Japan_Yachida_PRJDB4176	11823	100	698.402	235654	61572180	9021889224	Japan	female	71	21.9289	Stage_I_II	Urban	y
Japan_Yachida_PRJDB4176	11826	100	688.628	231326	43374020	6441124375	Japan	female	48	29.5159	Stage_III_IV	Urban	y
Japan_Yachida_PRJDB4176	11829	100	744.788	250480	39130436	5764490844	Japan	male	43	21.6333	Stage_III_IV	Urban	y
Japan_Yachida_PRJDB4176	11831	100	511.074	174756	44974962	6599653711	Japan	male	60	19.1953	Stage_III_IV	Urban	y
Japan_Yachida_PRJDB4176	11835	100	537.694	183108	56390494	8215663774	Japan	male	51	22.2291	Stage_I_II	Urban	y
Japan_Yachida_PRJDB4176	11836	100	755.127	254954	46201556	6763403124	Japan	male	69	22.7583	Stage_0	Urban	y
Japan_Yachida_PRJDB4176	11838	100	622.295	207726	52333282	7775120125	Japan	male	69	25.6801	Stage_I_II	Urban	y
Japan_Yachida_PRJDB4176	11851	100	117.509	39486	54988048	8126731240	Japan	male	76	21.9261	Stage_0	Urban	y
Japan_Yachida_PRJDB4176	11859	100	258.483	86470	44128026	6523012340	Japan	female	64	25.333	Stage_III_IV	Urban	y
Japan_Yachida_PRJDB4176	11873	100	314.18	105446	51442050	7654799217	Japan	male	78	23.3091	healthy	Urban	y
Japan_Yachida_PRJDB4176	11879	100	440.613	149572	45807840	6824806038	Japan	female	64	29.6766	Stage_0	Urban	y
Japan_Yachida_PRJDB4176	11881	100	337.761	112354	41734988	6203231339	Japan	female	63	23.5556	Stage_I_II	Urban	y
Japan_Yachida_PRJDB4176	11885	100	385.291	129386	47886780	7128903858	Japan	male	73	22.8928	healthy	Urban	y
Japan_Yachida_PRJDB4176	11888	100	178.725	59848	38627824	5717380250	Japan	male	71	21.0498	Stage_I_II	Urban	y
Japan_Yachida_PRJDB4176	11891	100	293.957	98934	49741276	7406576491	Japan	female	72	20.3244	Stage_0	Urban	y
Japan_Yachida_PRJDB4176	11893	100	183.287	62836	40522492	6011808710	Japan	male	53	31.2314	Stage_0	Urban	y
Japan_Yachida_PRJDB4176	11899	100	195.205	65216	23151436	3432230214	Japan	male	64	26.2596	Stage_III_IV	Urban	y
Japan_Yachida_PRJDB4176	11900	100	634.058	192982	49466216	7292884532	Japan	male	59	28.0664	Stage_I_II	Urban	y
Japan_Yachida_PRJDB4176	11918	100	556.007	185572	42909740	6364250540	Japan	female	68	25.2994	Stage_I_II	Urban	y
Japan_Yachida_PRJDB4176	11920	100	165.615	55942	40307206	6003455688	Japan	male	68	23.4375	Stage_III_IV	Urban	y
Japan_Yachida_PRJDB4176	11921	100	601.837	202498	33292152	4939097354	Japan	male	40	22.5981	Stage_III_IV	Urban	y
Japan_Yachida_PRJDB4176	11922	100	746.087	248858	41853144	6231642760	Japan	female	58	22.5069	Stage_III_IV	Urban	y
Japan_Yachida_PRJDB4176	11927	100	336.76	113112	49851690	7395601384	Japan	male	58	22.2291	healthy	Urban	y
Japan_Yachida_PRJDB4176	11929	100	650.979	219744	39093096	5722979512	Japan	male	57	27.0169	Stage_0	Urban	y
Japan_Yachida_PRJDB4176	11940	100	223.071	74814	34002564	5044581269	Japan	male	61	27.102	Stage_III_IV	Urban	y
Japan_Yachida_PRJDB4176	11942	100	310.29	105440	30781246	4427379304	Japan	female	76	21.5019	healthy	Urban	y
Japan_Yachida_PRJDB4176	11951	100	765.907	255746	36258812	5377654725	Japan	female	77	20.2694	Stage_I_II	Urban	y
Japan_Yachida_PRJDB4176	11955	100	691.647	232760	51117058	7597878919	Japan	male	70	22.68	healthy	Urban	y
Japan_Yachida_PRJDB4176	11956	100	559.514	187364	46313864	6867316151	Japan	male	45	22.2753	Stage_I_II	Urban	y
Japan_Yachida_PRJDB4176	11957	100	209.742	67428	40213758	5969866740	Japan	male	59	20.1995	Stage_III_IV	Urban	y
Japan_Yachida_PRJDB4176	11965	100	725.081	242856	51755168	7700470059	Japan	female	41	26.079	healthy	Urban	y
Japan_Yachida_PRJDB4176	11973	100	135.975	45472	42911692	6380799568	Japan	male	67	23.6244	Stage_I_II	Urban	y
Japan_Yachida_PRJDB4176	11974	100	577.647	193288	36208204	5369384399	Japan	male	69	23.8751	Stage_I_II	Urban	y
Japan_Yachida_PRJDB4176	11982	100	244.284	82940	54965252	8176914383	Japan	female	68	22.4323	Stage_III_IV	Urban	y
Japan_Yachida_PRJDB4176	11984	100	379.068	128876	51450668	7635940638	Japan	male	62	21.7079	healthy	Urban	y
Japan_Yachida_PRJDB4176	11993	100	854.922	289468	58181592	8540489535	Japan	female	73	21.4903	Stage_0	Urban	y
Japan_Yachida_PRJDB4176	11996	100	387.553	130392	38012092	5561362304	Japan	female	51	21.2306	healthy	Urban	y
Japan_Yachida_PRJDB4176	12002	100	254.922	85442	50909738	7553352328	Japan	male	55	22.5981	Stage_I_II	Urban	y
Japan_Yachida_PRJDB4176	12005	100	449.209	151542	71435418	10558713242	Japan	female	48	23.1911	Stage_III_IV	Urban	y
Japan_Yachida_PRJDB4176	12011	100	165.857	55372	41433422	6127740963	Japan	female	45	18.9036	HS	Urban	y
Japan_Yachida_PRJDB4176	12014	100	278.682	94156	49878836	7318969658	Japan	male	59	25.9516	Stage_III_IV	Urban	y
Japan_Yachida_PRJDB4176	12016	100	226.577	76612	31861120	4645833994	Japan	female	60	18.5901	healthy	Urban	y
Japan_Yachida_PRJDB4176	12020	100	588.918	199794	29935190	4296112339	Japan	female	67	24.4444	Stage_I_II	Urban	y
Japan_Yachida_PRJDB4176	12022	100	480.051	160856	44085468	6521104149	Japan	female	74	23.5556	Stage_I_II	Urban	y
Japan_Yachida_PRJDB4176	12024	100	30.9836	12194	35677058	5242788369	Japan	male	73	19.8413	Stage_I_II	Urban	y
Japan_Yachida_PRJDB4176	12025	100	511.098	170628	39293028	5818857825	Japan	female	46	20.5457	Stage_I_II	Urban	y
Japan_Yachida_PRJDB4176	12070	100	342.214	115726	47833958	6966743509	Japan	female	49	20.83	healthy	Urban	y
Japan_Yachida_PRJDB4176	12082	100	187.889	64294	41955864	6065332495	Japan	male	30	unknown	healthy	Urban	y
Japan_Yachida_PRJDB4176	12101	100	231.451	77950	46244470	6713829457	Japan	male	56	24.093	healthy	Urban	y
Japan_Yachida_PRJDB4176	12106	100	445.426	150960	45339082	6570859432	Japan	female	77	21.9261	healthy	Urban	y
Japan_Yachida_PRJDB4176	12165	100	778.167	263460	49731716	7106369357	Japan	female	64	21.0938	healthy	Urban	y
Japan_Yachida_PRJDB4176	12197	100	668.265	228128	51289600	7282027461	Japan	male	43	24.7409	healthy	Urban	y
Japan_Yachida_PRJDB4176	12204	100	328.3	110410	45785256	6671866623	Japan	female	55	19.7777	healthy	Urban	y
Japan_Yachida_PRJDB4176	12242	99.0281	98.6842	33642	35580114	5116387649	Japan	female	33	22.2063	healthy	Urban	y
Japan_Yachida_PRJDB4176	12243	1.1223	0.0133	8	15858212	2238042340	Japan	female	74	19.91	healthy	Urban
Japan_Yachida_PRJDB4176	12276	100	871.831	293456	54492670	7921074890	Japan	male	46	21.7994	healthy	Urban	y
Japan_Yachida_PRJDB4176	12340	100	656.884	222998	43740482	6391661569	Japan	male	59	26.5338	healthy	Urban	y
Japan_Yachida_PRJDB4176	12370	99.8658	13.0583	4424	4509980	664422438	Japan	female	65	18.2563	healthy	Urban	y
Japan_Yachida_PRJDB4176	12389	100	157.381	53404	39322318	5773424384	Japan	male	35	24.2215	healthy	Urban	y
Japan_Yachida_PRJDB4176	12396	100	327.724	110848	34575120	5076142163	Japan	female	38	17.8506	healthy	Urban	y
Madagascar_Pasolli_PRJNA485056	112	subjects
Madagascar_Pasolli_PRJNA485056	A01_02_1FE	99.3982	102.896	51952	34068734	3369532795	Madagascar	female	21	24.12	healthy	non-Western	y	91
Madagascar_Pasolli_PRJNA485056	A02_01_1FE	91.5603	7.7559	3938	15705676	1564259553	Madagascar	female	24	23.14	healthy	non-Western	y
Madagascar_Pasolli_PRJNA485056	A03_01_1FE	58.8972	2.3483	1120	5327406	533203108	Madagascar	male	38	22.13	healthy	non-Western
Madagascar_Pasolli_PRJNA485056	A04_01_1FE	96.7001	71.2391	35434	76552676	7616210275	Madagascar	female	34	24.17	healthy	non-Western	y
Madagascar_Pasolli_PRJNA485056	A04_04_1FE	99.4002	202.158	101362	106117224	10596207611	Madagascar	male	28	20.66	healthy	non-Western	y
Madagascar_Pasolli_PRJNA485056	A05_01_1FE	48.2393	0.9358	480	2945650	295248280	Madagascar	female	30	23.89	healthy	non-Western
Madagascar_Pasolli_PRJNA485056	A06_01_1FE	42.2048	1.8324	936	682468	68288151	Madagascar	male	31	19.59	healthy	non-Western
Madagascar_Pasolli_PRJNA485056	A07_01_1FE	99.6218	93.4325	47060	70322274	7048442487	Madagascar	male	48	22.07	healthy	non-Western	y
Madagascar_Pasolli_PRJNA485056	A08_01_1FE	100	146.188	72856	66839968	6697126334	Madagascar	female	46	20.58	healthy	non-Western	y
Madagascar_Pasolli_PRJNA485056	A09_01_1FE	90.871	22.086	11150	57471574	5753000933	Madagascar	male	52	23.29	healthy	non-Western	y
Madagascar_Pasolli_PRJNA485056	A09_02_1FE	100	41.8201	20990	218939862	21948339302	Madagascar	female	50	21.83	healthy	non-Western	y
Madagascar_Pasolli_PRJNA485056	A10_01_1FE	80.7092	27.9051	13804	45574000	4508423806	Madagascar	male	23	22.72	healthy	non-Western	y
Madagascar_Pasolli_PRJNA485056	A10_02_1FE	97.5744	12.3354	6142	15425868	1539415787	Madagascar	female	22	18.84	healthy	non-Western	y
Madagascar_Pasolli_PRJNA485056	A11_01_1FE	72.8408	4.9203	2496	54390734	5408631283	Madagascar	male	52	19.77	healthy	non-Western
Madagascar_Pasolli_PRJNA485056	A13_01_1FE	98.1071	29.7814	14988	52421660	5207295467	Madagascar	male	52	21.77	healthy	non-Western	y
Madagascar_Pasolli_PRJNA485056	A13_03_1FE	97.3081	48.2217	24410	68096090	6705801940	Madagascar	female	21	19.28	healthy	non-Western	y
Madagascar_Pasolli_PRJNA485056	A14_01_1FE	65.684	6.4543	3290	50601868	4992037521	Madagascar	male	36	19.66	healthy	non-Western
Madagascar_Pasolli_PRJNA485056	A15_02_1FE	99.5202	215.335	108806	60558908	5978925275	Madagascar	female	21	20.85	healthy	non-Western	y
Madagascar_Pasolli_PRJNA485056	A19_01_1FE	84.1371	7.8186	3934	35490490	3535407298	Madagascar	male	63	23.15	healthy	non-Western	y
Madagascar_Pasolli_PRJNA485056	A19_03_1FE	94.3722	28.8098	14586	10312514	1017072745	Madagascar	male	16	19.84	healthy	non-Western	y
Madagascar_Pasolli_PRJNA485056	A20_01_1FE	92.8656	11.5925	5846	15873932	1558297319	Madagascar	male	45	23.91	healthy	non-Western	y
Madagascar_Pasolli_PRJNA485056	A20_03_1FE	96.6371	18.2411	9322	41143110	4064686790	Madagascar	male	23	23.58	healthy	non-Western	y
Madagascar_Pasolli_PRJNA485056	A22_01_1FE	97.0539	15.5584	7912	10815548	1072175741	Madagascar	male	27	22.83	healthy	non-Western	y
Madagascar_Pasolli_PRJNA485056	A23_01_1FE	54.7881	2.8632	1454	51850178	5141140982	Madagascar	female	40	23.4	healthy	non-Western
Madagascar_Pasolli_PRJNA485056	A24_02_1FE	89.3705	7.4243	3784	20062510	1988208156	Madagascar	female	34	22.72	healthy	non-Western	y
Madagascar_Pasolli_PRJNA485056	A24_04_1FE	91.2959	7.2681	3658	9085264	908002024	Madagascar	male	22	21.1	healthy	non-Western	y
Madagascar_Pasolli_PRJNA485056	A25_01_1FE	99.9695	40.7657	20396	25474504	2502544663	Madagascar	male	23	22.22	healthy	non-Western	y
Madagascar_Pasolli_PRJNA485056	A27_02_1FE	98.6561	78.5465	39434	46739390	4592223578	Madagascar	female	25	19.44	healthy	non-Western	y
Madagascar_Pasolli_PRJNA485056	A28_02_1FE	92.9042	42.6932	21498	164844578	16428587374	Madagascar	female	21	20.24	healthy	non-Western	y
Madagascar_Pasolli_PRJNA485056	A29_01_1FE	78.5865	8.5209	4364	21195618	2124451675	Madagascar	male	50	18.94	healthy	non-Western	y
Madagascar_Pasolli_PRJNA485056	A32_01_1FE	99.9817	99.9938	50012	72309958	7153555064	Madagascar	male	51	21.51	healthy	non-Western	y
Madagascar_Pasolli_PRJNA485056	A34_01_1FE	100	26.4105	13010	18266686	1829843229	Madagascar	male	32	22.38	healthy	non-Western	y
Madagascar_Pasolli_PRJNA485056	A34_02_1FE	84.0721	3.9581	2008	38636734	3822291810	Madagascar	female	30	28.68	healthy	non-Western
Madagascar_Pasolli_PRJNA485056	A35_01_1FE	90.0333	23.2148	11740	12881640	1286869414	Madagascar	male	33	22.22	healthy	non-Western	y
Madagascar_Pasolli_PRJNA485056	A36_01_1FE	97.2267	10.743	5384	49793480	4989139372	Madagascar	male	48	22.39	healthy	non-Western	y
Madagascar_Pasolli_PRJNA485056	A36_02_1FE	98.4853	57.7181	28810	13397026	1338278269	Madagascar	female	43	23.42	healthy	non-Western	y
Madagascar_Pasolli_PRJNA485056	A39_01_1FE	69.3152	2.6947	1368	66307656	6645457417	Madagascar	male	52	19.23	healthy	non-Western
Madagascar_Pasolli_PRJNA485056	A39_02_1FE	99.8536	55.4764	27836	37298146	3734824820	Madagascar	female	51	18.17	healthy	non-Western	y
Madagascar_Pasolli_PRJNA485056	A39_04_1FE	58.6146	3.552	1800	76639120	7676240272	Madagascar	male	21	22.48	healthy	non-Western
Madagascar_Pasolli_PRJNA485056	A40_02_1FE	97.1596	12.5982	6282	33400638	3331205956	Madagascar	female	39	21.83	healthy	non-Western	y
Madagascar_Pasolli_PRJNA485056	A41_01_1FE	95.3257	48.7885	24888	36947174	3696905346	Madagascar	male	26	21.07	healthy	non-Western	y
Madagascar_Pasolli_PRJNA485056	A42_02_1FE	87.193	7.2957	3628	35779230	3544692096	Madagascar	female	44	25.48	healthy	non-Western	y
Madagascar_Pasolli_PRJNA485056	A43_02_1FE	99.5324	20.3254	10244	17549070	1705924800	Madagascar	female	36	19.58	healthy	non-Western	y
Madagascar_Pasolli_PRJNA485056	A44_01_1FE	30.0057	1.4835	754	43119712	4251914941	Madagascar	male	35	22.93	healthy	non-Western
Madagascar_Pasolli_PRJNA485056	A45_02_1FE	97.2349	46.2033	23356	15075840	1484151620	Madagascar	female	29	18.53	healthy	non-Western	y
Madagascar_Pasolli_PRJNA485056	A46_01_1FE	99.8861	88.3673	44506	57002392	5631962535	Madagascar	male	37	20.81	healthy	non-Western	y
Madagascar_Pasolli_PRJNA485056	A46_02_1FE	83.2039	3.5029	1780	25568770	2534406842	Madagascar	female	33	23.16	healthy	non-Western
Madagascar_Pasolli_PRJNA485056	A47_01_1FE	81.8945	5.6783	2884	18350454	1800368988	Madagascar	male	39	20.96	healthy	non-Western	y
Madagascar_Pasolli_PRJNA485056	A47_02_1FE	25.7462	0.9877	502	67182444	6661282211	Madagascar	female	33	29.46	healthy	non-Western
Madagascar_Pasolli_PRJNA485056	A48_01_1FE	79.593	9.0361	4546	12156964	1206037336	Madagascar	female	35	19.39	healthy	non-Western	y
Madagascar_Pasolli_PRJNA485056	A48_05_1FE	96.7591	28.1648	14276	26033066	2606147705	Madagascar	male	35	24.08	healthy	non-Western	y
Madagascar_Pasolli_PRJNA485056	A49_01_1FE	97.3853	27.793	14016	30940942	3098129582	Madagascar	male	35	20.84	healthy	non-Western	y
Madagascar_Pasolli_PRJNA485056	A53_01_1FE	91.2451	47.8025	24180	67713040	6784882747	Madagascar	male	29	18.69	healthy	non-Western	y
Madagascar_Pasolli_PRJNA485056	A54_02_1FE	90.2977	14.5008	7208	25892768	2593005595	Madagascar	female	26	22.99	healthy	non-Western	y
Madagascar_Pasolli_PRJNA485056	A55_01_1FE	100	257.991	128212	76164016	7629312346	Madagascar	female	34	22.31	healthy	non-Western	y
Madagascar_Pasolli_PRJNA485056	A55_02_1FE	99.0525	12.8373	6122	115980674	11620449615	Madagascar	male	27	23.06	healthy	non-Western	y
Madagascar_Pasolli_PRJNA485056	A56_01_1FE	94.4108	81.7239	40756	51327308	5122698941	Madagascar	male	44	19.29	healthy	non-Western	y
Madagascar_Pasolli_PRJNA485056	A58_01_1FE	99.0058	45.7132	23242	15767638	1576816067	Madagascar	male	44	22.62	healthy	non-Western	y
Madagascar_Pasolli_PRJNA485056	A58_03_1FE	99.8455	85.4343	42542	26513362	2630503156	Madagascar	female	55	20.46	healthy	non-Western	y
Madagascar_Pasolli_PRJNA485056	A59_01_1FE	99.5364	17.4428	8622	83149084	8329753079	Madagascar	female	26	25.34	healthy	non-Western	y
Madagascar_Pasolli_PRJNA485056	A62_01_1FE	99.9919	35.309	17718	67399482	6750225667	Madagascar	female	58	18.11	healthy	non-Western	y
Madagascar_Pasolli_PRJNA485056	A62_03_1FE	67.648	3.0299	1532	22934272	2297415648	Madagascar	male	31	19.3	healthy	non-Western
Madagascar_Pasolli_PRJNA485056	A66_02_1FE	97.5256	11.0854	5568	53675748	5374510285	Madagascar	female	22	24.3	healthy	non-Western	y
Madagascar_Pasolli_PRJNA485056	A67_01_1FE	97.7452	7.5741	3854	6251050	626053086	Madagascar	female	46	20.67	healthy	non-Western	y
Madagascar_Pasolli_PRJNA485056	A68_01_1FE	63.3641	1.889	952	81972528	8221975147	Madagascar	female	46	19.76	healthy	non-Western
Madagascar_Pasolli_PRJNA485056	A69_01_1FE	98.9	28.4989	14272	65227972	6536407933	Madagascar	male	35	18.8	healthy	non-Western	y
Madagascar_Pasolli_PRJNA485056	A69_02_1FE	99.7865	23.801	12016	60100950	6009358106	Madagascar	female	26	21.4	healthy	non-Western	y
Madagascar_Pasolli_PRJNA485056	A70_01_1FE	100	64.0528	32224	23150306	2317866614	Madagascar	male	55	17.98	healthy	non-Western	y
Madagascar_Pasolli_PRJNA485056	A70_03_1FE	99.4897	215.306	108788	69793746	6976673881	Madagascar	male	21	21.53	healthy	non-Western	y
Madagascar_Pasolli_PRJNA485056	A72_01_1FE	99.3494	26.103	13206	16721326	1676342733	Madagascar	male	24	20.5	healthy	non-Western	y
Madagascar_Pasolli_PRJNA485056	A72_02_1FE	99.4612	37.9013	19234	31363544	3140063899	Madagascar	female	22	20.42	healthy	non-Western	y
Madagascar_Pasolli_PRJNA485056	A73_01_1FE	100	69.3515	34890	30790474	3084737371	Madagascar	male	32	20.08	healthy	non-Western	y
Madagascar_Pasolli_PRJNA485056	A73_02_1FE	99.2071	20.5067	10354	122581570	12281994986	Madagascar	female	25	20.42	healthy	non-Western	y
Madagascar_Pasolli_PRJNA485056	A75_02_1FE	99.9715	235.712	120556	85588874	8577351482	Madagascar	female	24	22.41	healthy	non-Western	y
Madagascar_Pasolli_PRJNA485056	A79_02_1FE	99.9878	30.2891	15174	116564528	11674987760	Madagascar	female	47	19.45	healthy	non-Western	y
Madagascar_Pasolli_PRJNA485056	A81_01_1FE	98.1295	32.4102	16592	37978888	3807406136	Madagascar	male	58	18.58	healthy	non-Western	y
Madagascar_Pasolli_PRJNA485056	A81_03_1FE	100	62.1562	31158	44137562	4421266618	Madagascar	female	26	23.22	healthy	non-Western	y
Madagascar_Pasolli_PRJNA485056	A82_02_1FE	50.858	1.0491	540	5160578	516171031	Madagascar	female	51	18.24	healthy	non-Western
Madagascar_Pasolli_PRJNA485056	A83_02_1FE	78.9525	4.2837	2164	105329262	10548486039	Madagascar	female	38	26.72	healthy	non-Western
Madagascar_Pasolli_PRJNA485056	A85_01_1FE	94.1282	25.9041	13372	31652368	3173687651	Madagascar	male	37	21.13	healthy	non-Western	y
Madagascar_Pasolli_PRJNA485056	A88_02_1FE	99.2355	28.5096	14114	92960178	9291208952	Madagascar	female	42	22.14	healthy	non-Western	y
Madagascar_Pasolli_PRJNA485056	A89_01_1FE	99.691	119.263	59976	85522338	8572299124	Madagascar	male	26	22.07	healthy	non-Western	y
Madagascar_Pasolli_PRJNA485056	A89_02_1FE	99.9939	60.0991	30038	57165974	5728929112	Madagascar	female	27	23.45	healthy	non-Western	y
Madagascar_Pasolli_PRJNA485056	A90_03_1FE	99.2416	27.4069	13826	66579808	6666015429	Madagascar	male	26	20.37	healthy	non-Western	y
Madagascar_Pasolli_PRJNA485056	A90_04_1FE	99.3961	40.469	20516	97679014	9785332462	Madagascar	female	28	20.3	healthy	non-Western	y
Madagascar_Pasolli_PRJNA485056	A91_01_1FE	100	143.274	69900	42256244	4226142101	Madagascar	male	43	20.31	healthy	non-Western	y
Madagascar_Pasolli_PRJNA485056	A91_02_1FE	100	42.3774	21306	29551986	2958655081	Madagascar	female	50	20.58	healthy	non-Western	y
Madagascar_Pasolli_PRJNA485056	A92_01_1FE	72.1007	4.9122	2482	108295878	10846420589	Madagascar	female	23	20.59	healthy	non-Western
Madagascar_Pasolli_PRJNA485056	A93_01_1FE	96.4521	28.7668	14816	145454712	14593991949	Madagascar	male	30	20.11	healthy	non-Western	y
Madagascar_Pasolli_PRJNA485056	A94_01_1FE	100	245.12	124140	76314684	7647249580	Madagascar	male	32	23.44	healthy	non-Western	y
Madagascar_Pasolli_PRJNA485056	A94_02_1FE	99.1766	98.3494	49444	56318136	5646069269	Madagascar	female	37	18.2	healthy	non-Western	y
Madagascar_Pasolli_PRJNA485056	A94_03_1FE	99.9227	36.9958	18740	57287200	5741959748	Madagascar	female	44	16.87	healthy	non-Western	y
Madagascar_Pasolli_PRJNA485056	A95_01_1FE	88.5146	25.923	13094	116435670	11601592902	Madagascar	male	34	20.48	healthy	non-Western	y
Madagascar_Pasolli_PRJNA485056	V01_01_1FE	43.6117	4.6294	2338	122563118	12163249187	Madagascar	male	24	19.93	healthy	non-Western
Madagascar_Pasolli_PRJNA485056	V06_02_1FE	99.7662	21.3696	10650	14841360	1481334749	Madagascar	female	29	24.77	healthy	non-Western	y
Madagascar_Pasolli_PRJNA485056	V07_01_2FE	100	76.4035	38036	28203922	2814067142	Madagascar	male	42	20.51	healthy	non-Western	y
Madagascar_Pasolli_PRJNA485056	V07_02_2FE	96.1166	12.6919	6386	9029068	897158429	Madagascar	female	33	20.57	healthy	non-Western	y
Madagascar_Pasolli_PRJNA485056	V12_01_2FE	100	103.502	52264	78891192	7886769319	Madagascar	male	46	21.11	healthy	non-Western	y
Madagascar_Pasolli_PRJNA485056	V18_02_1FE	98.7028	12.7699	6474	90256322	8962640285	Madagascar	female	29	18.3	healthy	non-Western	y
Madagascar_Pasolli_PRJNA485056	V19_01_2FE	91.8998	40.9859	20828	52133298	5192542367	Madagascar	male	33	19.77	healthy	non-Western	y
Madagascar_Pasolli_PRJNA485056	V19_02_2FE	98.7882	28.1766	14174	36707764	3638602307	Madagascar	female	26	21.26	healthy	non-Western	y
Madagascar_Pasolli_PRJNA485056	V30_01_1FE	100	154.29	76912	110337100	10908889273	Madagascar	male	72	19.7	healthy	non-Western	y
Madagascar_Pasolli_PRJNA485056	V31_01_2FE	98.471	74.3818	37846	86625656	8567970173	Madagascar	male	29	21.03	healthy	non-Western	y
Madagascar_Pasolli_PRJNA485056	V32_02_2FE	5.758	0.0776	38	7755560	770007493	Madagascar	female	37	20.35	healthy	non-Western
Madagascar_Pasolli_PRJNA485056	V36_02_2FE	99.8983	21.7843	10982	21623894	2155506483	Madagascar	female	40	24.3	healthy	non-Western	y
Madagascar_Pasolli_PRJNA485056	V40_01_1FE	100	90.5286	45630	82766976	8245243373	Madagascar	male	52	19.91	healthy	non-Western	y
Madagascar_Pasolli_PRJNA485056	V48_03_2FE	99.4205	14.8888	7360	19303508	1934171512	Madagascar	male	21	18.33	healthy	non-Western	y
Madagascar_Pasolli_PRJNA485056	V50_01_1FE	85.6905	3.6408	1834	5813594	576010030	Madagascar	male	33	23.65	healthy	non-Western
Madagascar_Pasolli_PRJNA485056	V50_01_2FE	99.3697	8.6287	4120	22527388	2257937083	Madagascar	male	30	20.21	healthy	non-Western	y
Madagascar_Pasolli_PRJNA485056	V50_02_1FE	99.2782	44.8429	22408	39160592	3923993997	Madagascar	female	25	22.85	healthy	non-Western	y
Madagascar_Pasolli_PRJNA485056	V53_02_1FE	99.3555	18.0068	9056	89049582	8835411147	Madagascar	female	36	18.75	healthy	non-Western	y
Madagascar_Pasolli_PRJNA485056	V54_01_1FE	68.1502	14.3938	7296	58731516	5802954145	Madagascar	male	24	23.36	healthy	non-Western
Peru.USA_Obregon_PRJNA268964	58	subjects
Peru.USA_Obregon_PRJNA268964	HCO02	81.7786	3.7704	1462	6091876	795440448	Peru	female	9	14.05	healthy	Agricultural		6
Peru.USA_Obregon_PRJNA268964	HCO07	43.9513	3.2692	1358	10819844	1373573156	Peru	female	3	19.67	Obese	Agricultural
Peru.USA_Obregon_PRJNA268964	HCO09	80.7925	2.0709	880	10420192	1391345541	Peru		13	18.77	healthy	Agricultural
Peru.USA_Obregon_PRJNA268964	HCO11	99.9553	18.7762	7076	9979932	1287869758	Peru	male	36	23.05	healthy	Agricultural	y
Peru.USA_Obregon_PRJNA268964	HCO12	95.7588	10.0196	3902	9346478	1175651280	Peru	female	35	27.01	Overweight	Agricultural	y
Peru.USA_Obregon_PRJNA268964	HCO53	100	38.9101	15282	6799994	863340751	Peru	female	44	29.52	Overweight	Agricultural	y
Peru.USA_Obregon_PRJNA268964	HCO61	100	64.8618	25576	12112070	1515051260	Peru	female	20			Agricultural	y
Peru.USA_Obregon_PRJNA268964	HCO64	91.5582	4.3804	1776	13305388	1755698980	Peru	female	NA			Agricultural
Peru.USA_Obregon_PRJNA268964	HCO67	100	31.9786	12540	11192514	1435052700	Peru	female	26	19.53	healthy	Agricultural	y
Peru.USA_Obregon_PRJNA268964	HCO70	100	40.7905	15806	13394394	1758305274	Peru	female	40			Agricultural	y
Peru.USA_Obregon_PRJNA268964	HCO72	92.2902	4.7104	1678	7025546	927329287	Peru	female	5	20.36	Obese	Agricultural
Peru.USA_Obregon_PRJNA268964	HCO74	81.9982	4.318	1704	12048244	1568731625	Peru	female	36	31.53	Obese	Agricultural
Peru.USA_Obregon_PRJNA268964	NO01	35.6071	26.0728	14266	41228768	3773705274	USA	male	23	21.69	healthy	Urban		19
Peru.USA_Obregon_PRJNA268964	NO02	100	57.309	31182	51851920	4773164534	USA	female	37	20.52	healthy	Urban	y
Peru.USA_Obregon_PRJNA268964	NO03	100	111.704	60068	53588754	4912186520	USA	male	40	23.37	healthy	Urban	y
Peru.USA_Obregon_PRJNA268964	NO04	100	160.61	86586	47575342	4335544198	USA	male	26	24.16	healthy	Urban	y
Peru.USA_Obregon_PRJNA268964	NO05	100	148.179	80650	48299374	4430431369	USA	male	28	22.19	healthy	Urban	y
Peru.USA_Obregon_PRJNA268964	NO06	100	88.5911	48312	39414466	3608028687	USA	male	28	23.49	healthy	Urban	y
Peru.USA_Obregon_PRJNA268964	NO08	99.5913	10.5233	5628	42705628	3976506013	USA	female	32	20.01	healthy	Urban	y
Peru.USA_Obregon_PRJNA268964	NO09	92.2088	11.6713	6344	37445106	3472434379	USA	female	34	23.77	healthy	Urban	y
Peru.USA_Obregon_PRJNA268964	NO10	99.9837	13.0589	7064	46864118	4409609313	USA	male	41	26.58	Overweight	Urban	y
Peru.USA_Obregon_PRJNA268964	NO11	100	66.5878	35286	49937614	4656764850	USA	male	26	23.93	healthy	Urban	y
Peru.USA_Obregon_PRJNA268964	NO12	100	479.256	254822	48526574	4548277954	USA	female	27	28.62	Overweight	Urban	y
Peru.USA_Obregon_PRJNA268964	NO13	100	204.381	107588	44279732	4156464930	USA	male	35	20.34	healthy	Urban	y
Peru.USA_Obregon_PRJNA268964	NO14	100	98.6464	52582	46249986	4259993162	USA	female	10	14.97	healthy	Urban	y
Peru.USA_Obregon_PRJNA268964	NO15	100	50.9838	27464	40887966	3712724996	USA	female	50	25.92	Overweight	Urban	y
Peru.USA_Obregon_PRJNA268964	NO16	100	324.039	175544	56587752	5205046649	USA	male	47	30.86	Obese	Urban	y
Peru.USA_Obregon_PRJNA268964	NO17	80.6502	2.0728	1120	42723480	3981091704	USA	male	10	21.53	Overweight	Urban
Peru.USA_Obregon_PRJNA268964	NO18	87.5712	3.1323	1714	48959170	4516052555	USA	male	7	17.31	healthy	Urban
Peru.USA_Obregon_PRJNA268964	NO19	100	101.216	55006	46011110	4226579258	USA	female	32	19.3	healthy	Urban	y
Peru.USA_Obregon_PRJNA268964	NO20	100	394.363	212550	45393790	4237025495	USA	male	26	27.86	Overweight	Urban	y
Peru.USA_Obregon_PRJNA268964	NO21	100	105.361	56674	43852644	4052973041	USA	male	23	24.78	healthy	Urban	y
Peru.USA_Obregon_PRJNA268964	NO22	100	65.6205	35712	48925604	4519285747	USA	male	26	30.22	Obese	Urban	y
Peru.USA_Obregon_PRJNA268964	NO23	100	105.362	57080	53139708	4872126643	USA	female	26	26.53	Overweight	Urban	y
Peru.USA_Obregon_PRJNA268964	SM01	100	35.4173	24560	70798988	5028485471	Peru	male	30			hunter-gatherer	y	22
Peru.USA_Obregon_PRJNA268964	SM02	99.9553	20.7018	14370	90047818	6483165776	Peru	female	25	23.95	healthy	hunter-gatherer	y
Peru.USA_Obregon_PRJNA268964	SM03	100	36.5075	24604	44433320	3171690766	Peru	male	10	15.77	healthy	hunter-gatherer	y
Peru.USA_Obregon_PRJNA268964	SM05	100	75.1352	51716	46061586	3275749530	Peru	male	1			hunter-gatherer	y
Peru.USA_Obregon_PRJNA268964	SM11	99.4897	69.0281	44562	64274686	4587079056	Peru	female	4	15.78	healthy	hunter-gatherer	y
Peru.USA_Obregon_PRJNA268964	SM18	100	58.3822	40358	62225764	4445758191	Peru	female	36	26.44	Overweight	hunter-gatherer	y
Peru.USA_Obregon_PRJNA268964	SM20	100	13.1574	9098	58107124	4119690433	Peru	female	20	21.27	healthy	hunter-gatherer	y
Peru.USA_Obregon_PRJNA268964	SM23	100	91.5312	64036	58453308	4216587615	Peru	male	7	15.66	healthy	hunter-gatherer	y
Peru.USA_Obregon_PRJNA268964	SM24	99.3128	70.9855	48844	64246800	4650661730	Peru	male	2	17.85	healthy	hunter-gatherer	y
Peru.USA_Obregon_PRJNA268964	SM25	99.9044	41.1771	28092	61151082	4430046566	Peru	female	2			hunter-gatherer	y
Peru.USA_Obregon_PRJNA268964	SM28	100	80.4812	55138	53826426	3910583357	Peru	female	52	19.47	healthy	hunter-gatherer	y
Peru.USA_Obregon_PRJNA268964	SM29	99.9248	9.5916	6576	59296106	4313279802	Peru	female	50	17.9	Underweight	hunter-gatherer	y
Peru.USA_Obregon_PRJNA268964	SM30	93.9533	29.5438	20120	54795168	3988594284	Peru	male	4	18.26	healthy	hunter-gatherer	y
Peru.USA_Obregon_PRJNA268964	SM31	99.5507	17.6095	12026	59507584	4273645916	Peru	male	30	22.6	healthy	hunter-gatherer	y
Peru.USA_Obregon_PRJNA268964	SM32	73.4487	2.2427	1544	68630212	4939832411	Peru	female	21	22.14	healthy	hunter-gatherer
Peru.USA_Obregon_PRJNA268964	SM33	73.5544	2.9262	1944	56013838	4010214081	Peru	female	5	16.45	healthy	hunter-gatherer
Peru.USA_Obregon_PRJNA268964	SM34	100	35.4217	24348	53025866	3828673871	Peru	male	4	15.62	healthy	hunter-gatherer	y
Peru.USA_Obregon_PRJNA268964	SM37	100	29.7785	20482	53759636	3839676642	Peru	male	12	19.84	healthy	hunter-gatherer	y
Peru.USA_Obregon_PRJNA268964	SM39	100	29.7661	20488	66278546	4749688872	Peru	female	40	28.93	Overweight	hunter-gatherer	y
Peru.USA_Obregon_PRJNA268964	SM40	100	85.9624	62072	63999480	4449472984	Peru	female	18	22.72	healthy	hunter-gatherer	y
Peru.USA_Obregon_PRJNA268964	SM41	90.3444	16.6219	11890	59981100	4150058711	Peru	male	6			hunter-gatherer	y
Peru.USA_Obregon_PRJNA268964	SM42	100	60.9985	43644	55679472	3893133547	Peru	male	4	16.73	healthy	hunter-gatherer	y
Peru.USA_Obregon_PRJNA268964	SM43	99.9919	60.3296	42946	58169924	4057159740	Peru	female	2	15.15	healthy	hunter-gatherer	y
Peru.USA_Obregon_PRJNA268964	SM44	100	49.2007	35296	58106422	4006512999	Peru	male	4	19.83	healthy	hunter-gatherer	y
Sweden_Karlsson_PRJEB1786	145	subjects
Sweden_Karlsson_PRJEB1786	112	100	24.6787	12198	19348860	1954234860	Sweden	female	69.92		impaired glucose tolerance	Urban	y	137
Sweden_Karlsson_PRJEB1786	118	100	215.747	106866	32745496	3307295096	Sweden	female	70.02		healthy (normal glucose)	Urban	y
Sweden_Karlsson_PRJEB1786	121	100	67.0895	32960	24783600	2503143600	Sweden	female	69.27		healthy (normal glucose)	Urban	y
Sweden_Karlsson_PRJEB1786	126	100	50.9828	25184	29518826	2981401426	Sweden	female	69.48		healthy (normal glucose)	Urban	y
Sweden_Karlsson_PRJEB1786	127	76.3419	2.8392	1406	24554634	2480018034	Sweden	female	70.01		healthy (normal glucose)	Urban
Sweden_Karlsson_PRJEB1786	131	93.8496	5.3246	2646	25818192	2607637392	Sweden	female	69.89		impaired glucose tolerance	Urban	y
Sweden_Karlsson_PRJEB1786	137	99.7764	36.8475	19756	8310416	797799936	Sweden	female	70.05		healthy (normal glucose)	Urban	y
Sweden_Karlsson_PRJEB1786	141	100	75.1979	37322	19800586	1999859186	Sweden	female	69.42		healthy (normal glucose)	Urban	y
Sweden_Karlsson_PRJEB1786	143	100	35.4423	17374	29845020	3014347020	Sweden	female	69.49		healthy (normal glucose)	Urban	y
Sweden_Karlsson_PRJEB1786	144	100	45.9357	22580	45073856	4552459456	Sweden	female	69.79		impaired glucose tolerance	Urban	y
Sweden_Karlsson_PRJEB1786	146	98.9854	11.1714	5416	23655754	2389231154	Sweden	female	69.53		healthy (normal glucose)	Urban	y
Sweden_Karlsson_PRJEB1786	153	100	110.776	53754	38903876	3929291476	Sweden	female	70.24		healthy (normal glucose)	Urban	y
Sweden_Karlsson_PRJEB1786	155	100	117.822	57846	38363260	3874689260	Sweden	female	70.34		healthy (normal glucose)	Urban	y
Sweden_Karlsson_PRJEB1786	158	100	275.111	134576	40135708	4053706508	Sweden	female	68.98		diabetes	Urban	y
Sweden_Karlsson_PRJEB1786	186	100	54.699	26702	29658228	2995481028	Sweden	female	70.7		impaired glucose tolerance	Urban	y
Sweden_Karlsson_PRJEB1786	187	100	142.876	70352	45176390	4562815390	Sweden	female	70.06		healthy (normal glucose)	Urban	y
Sweden_Karlsson_PRJEB1786	193	100	219.744	108028	49036084	4952644484	Sweden	female	70.21		healthy (normal glucose)	Urban	y
Sweden_Karlsson_PRJEB1786	194	100	123.366	60536	44043924	4448436324	Sweden	female	70.85		healthy (normal glucose)	Urban	y
Sweden_Karlsson_PRJEB1786	195	99.7581	22.1483	10672	38875356	3926410956	Sweden	female	71.1		healthy (normal glucose)	Urban	y
Sweden_Karlsson_PRJEB1786	198	100	50.2959	24790	40382652	4078647852	Sweden	female	69.03		healthy (normal glucose)	Urban	y
Sweden_Karlsson_PRJEB1786	200	100	39.7633	19406	38103798	3848483598	Sweden	female	69.43		impaired glucose tolerance	Urban	y
Sweden_Karlsson_PRJEB1786	205	100	242.452	119714	28722460	2900968460	Sweden	female	70.02		diabetes	Urban	y
Sweden_Karlsson_PRJEB1786	224	96.751	11.2319	5574	19767240	1996491240	Sweden	female	69.87		healthy (normal glucose)	Urban	y
Sweden_Karlsson_PRJEB1786	225	100	53.418	26426	20784914	2099276314	Sweden	female	70.21		healthy (normal glucose)	Urban	y
Sweden_Karlsson_PRJEB1786	227	100	47.7387	23604	18666804	1885347204	Sweden	female	69.7		impaired glucose tolerance	Urban	y
Sweden_Karlsson_PRJEB1786	229	100	67.8606	33596	20674898	2088164698	Sweden	female	69.36		impaired glucose tolerance	Urban	y
Sweden_Karlsson_PRJEB1786	231	100	19.9376	9910	24580092	2482589292	Sweden	female	70.43		healthy (normal glucose)	Urban	y
Sweden_Karlsson_PRJEB1786	235	100	20.9545	10328	15067162	1521783362	Sweden	female	69.32		diabetes	Urban	y
Sweden_Karlsson_PRJEB1786	239	67.2271	2.4421	1240	20156288	2035785088	Sweden	female	71		impaired glucose tolerance	Urban
Sweden_Karlsson_PRJEB1786	243	100	89.7576	44536	27182734	2745456134	Sweden	female	70.03		impaired glucose tolerance	Urban	y
Sweden_Karlsson_PRJEB1786	244	100	68.8097	33620	28080196	2836099796	Sweden	female	69.49		diabetes	Urban	y
Sweden_Karlsson_PRJEB1786	248	100	96.4891	47688	25515900	2577105900	Sweden	female	69.98		diabetes	Urban	y
Sweden_Karlsson_PRJEB1786	249	99.9553	18.0689	9690	10072012	966913152	Sweden	female	70.31		impaired glucose tolerance	Urban	y
Sweden_Karlsson_PRJEB1786	258	100	32.3904	15968	26470326	2673502926	Sweden	female	69.18		diabetes	Urban	y
Sweden_Karlsson_PRJEB1786	263	100	40.1494	19484	23163254	2339488654	Sweden	female	69.91		diabetes	Urban	y
Sweden_Karlsson_PRJEB1786	264	99.9634	26.9722	13444	15859028	1601761828	Sweden	female	69.78		healthy (normal glucose)	Urban	y
Sweden_Karlsson_PRJEB1786	268	100	18.6859	9190	22742796	2297022396	Sweden	female	69.89		healthy (normal glucose)	Urban	y
Sweden_Karlsson_PRJEB1786	269	100	20.1362	9976	19204028	1939606828	Sweden	female	70.07		healthy (normal glucose)	Urban	y
Sweden_Karlsson_PRJEB1786	278	100	105.737	52258	26841956	2711037556	Sweden	female	70.27		impaired glucose tolerance	Urban	y
Sweden_Karlsson_PRJEB1786	286	100	44.1494	23334	11057174	1061488704	Sweden	female	69.54		diabetes	Urban	y
Sweden_Karlsson_PRJEB1786	288	100	113.727	56094	24650958	2489746758	Sweden	female	70.24		healthy (normal glucose)	Urban	y
Sweden_Karlsson_PRJEB1786	290	100	64.0819	31574	23278288	2351107088	Sweden	female	70.96		impaired glucose tolerance	Urban	y
Sweden_Karlsson_PRJEB1786	297	99.9146	11.7418	6034	7935474	761805504	Sweden	female	69.32		diabetes	Urban	y
Sweden_Karlsson_PRJEB1786	299	100	49.7511	24528	22601588	2282760388	Sweden	female	70.67		impaired glucose tolerance	Urban	y
Sweden_Karlsson_PRJEB1786	304	100	77.6271	38434	27288910	2756179910	Sweden	female	70.21		impaired glucose tolerance	Urban	y
Sweden_Karlsson_PRJEB1786	305	100	97.863	48298	26377590	2664136590	Sweden	female	70.56		impaired glucose tolerance	Urban	y
Sweden_Karlsson_PRJEB1786	312	100	121.494	59654	147994042	14947398242	Sweden	female	70.46		impaired glucose tolerance	Urban	y
Sweden_Karlsson_PRJEB1786	317	100	1073.31	527234	138428860	13981314860	Sweden	female	70.57		impaired glucose tolerance	Urban	y
Sweden_Karlsson_PRJEB1786	327	88.3092	7.1174	3542	25638112	2589449312	Sweden	female	70.15		impaired glucose tolerance	Urban	y
Sweden_Karlsson_PRJEB1786	330	100	21.9212	10810	19232142	1942446342	Sweden	female	70.16		impaired glucose tolerance	Urban	y
Sweden_Karlsson_PRJEB1786	332	99.7215	13.019	6442	33969438	3430913238	Sweden	female	71.12		impaired glucose tolerance	Urban	y
Sweden_Karlsson_PRJEB1786	334	95.0451	3.7267	1866	20165114	2036676514	Sweden	female	70.25		diabetes	Urban
Sweden_Karlsson_PRJEB1786	342	100	14.6186	7668	8218862	789010752	Sweden	female	70.91		impaired glucose tolerance	Urban	y
Sweden_Karlsson_PRJEB1786	344	100	53.0947	26792	19166900	1935856900	Sweden	female	70.15		diabetes	Urban	y
Sweden_Karlsson_PRJEB1786	347	100	24.9553	12198	24639634	2488603034	Sweden	female	71.1		impaired glucose tolerance	Urban	y
Sweden_Karlsson_PRJEB1786	349	100	38.4805	18854	24283274	2452610674	Sweden	female	70.84		impaired glucose tolerance	Urban	y
Sweden_Karlsson_PRJEB1786	350	100	60.7411	29670	28209356	2849144956	Sweden	female	70.35		impaired glucose tolerance	Urban	y
Sweden_Karlsson_PRJEB1786	353	99.9858	23.5533	11590	24593094	2483902494	Sweden	female	69.58		diabetes	Urban	y
Sweden_Karlsson_PRJEB1786	354	96.2793	4.4338	2178	28040928	2832133728	Sweden	female	70.19		impaired glucose tolerance	Urban
Sweden_Karlsson_PRJEB1786	356	100	179.504	88116	27775412	2805316612	Sweden	female	70.45		impaired glucose tolerance	Urban	y
Sweden_Karlsson_PRJEB1786	365	100	39.7435	19536	27938300	2821768300	Sweden	female	71.39		healthy (normal glucose)	Urban	y
Sweden_Karlsson_PRJEB1786	367	100	99.3863	48870	21879794	2209859194	Sweden	female	70.91		impaired glucose tolerance	Urban	y
Sweden_Karlsson_PRJEB1786	370	100	96.8223	47314	30512864	3081799264	Sweden	female	70.14		diabetes	Urban	y
Sweden_Karlsson_PRJEB1786	372	100	63.559	31212	30132010	3043333010	Sweden	female	71.58		impaired glucose tolerance	Urban	y
Sweden_Karlsson_PRJEB1786	378	100	146.695	72154	26043874	2630431274	Sweden	female	71.57		diabetes	Urban	y
Sweden_Karlsson_PRJEB1786	380	100	12.9641	6452	17956034	1813559434	Sweden	female	71.24		diabetes	Urban	y
Sweden_Karlsson_PRJEB1786	381	99.9024	16.2469	8126	27835062	2811341262	Sweden	female	70.42		healthy (normal glucose)	Urban	y
Sweden_Karlsson_PRJEB1786	384	100	29.5935	14708	24607238	2485331038	Sweden	female	71.04		impaired glucose tolerance	Urban	y
Sweden_Karlsson_PRJEB1786	389	100	24.2921	12064	25495356	2575030956	Sweden	female	69.08		diabetes	Urban	y
Sweden_Karlsson_PRJEB1786	393	72.5175	2.0433	988	16672406	1683913006	Sweden	female	70.59		impaired glucose tolerance	Urban
Sweden_Karlsson_PRJEB1786	395	99.9614	9.3337	4584	23324154	2355739554	Sweden	female	70.96		impaired glucose tolerance	Urban	y
Sweden_Karlsson_PRJEB1786	397	100	71.7077	35526	20860192	2106879392	Sweden	female	71.31		impaired glucose tolerance	Urban	y
Sweden_Karlsson_PRJEB1786	398	100	99.1207	48798	21659400	2187599400	Sweden	female	70.55		diabetes	Urban	y
Sweden_Karlsson_PRJEB1786	420	100	101.448	49812	23103574	2333460974	Sweden	female	69.02		impaired glucose tolerance	Urban	y
Sweden_Karlsson_PRJEB1786	421	100	41.2508	20348	42892356	4332127956	Sweden	female	70.39		diabetes	Urban	y
Sweden_Karlsson_PRJEB1786	422	100	129.353	64048	61451340	6206585340	Sweden	female	71.01		diabetes	Urban	y
Sweden_Karlsson_PRJEB1786	424	100	71.0412	35180	31866570	3218523570	Sweden	female	70.14		healthy (normal glucose)	Urban	y
Sweden_Karlsson_PRJEB1786	432	100	76.6342	37736	34934812	3528416012	Sweden	female	71.01		impaired glucose tolerance	Urban	y
Sweden_Karlsson_PRJEB1786	434	100	125.294	62032	46197960	4665993960	Sweden	female	69.74		diabetes	Urban	y
Sweden_Karlsson_PRJEB1786	436	96.3382	23.0045	11308	43523716	4395895316	Sweden	female	71.25		diabetes	Urban	y
Sweden_Karlsson_PRJEB1786	439	100	209.335	104272	43061284	4349189684	Sweden	female	70.97		diabetes	Urban	y
Sweden_Karlsson_PRJEB1786	441	100	30.4374	15044	46307042	4677011242	Sweden	female	70.42		impaired glucose tolerance	Urban	y
Sweden_Karlsson_PRJEB1786	446	100	87.279	43380	19017376	1920754976	Sweden	female	68.96		diabetes	Urban	y
Sweden_Karlsson_PRJEB1786	451	100	180.064	88874	30299038	3060202838	Sweden	female	71.11		healthy (normal glucose)	Urban	y
Sweden_Karlsson_PRJEB1786	456	100	312.434	152538	57713204	5829033604	Sweden	female	70.55		healthy (normal glucose)	Urban	y
Sweden_Karlsson_PRJEB1786	457	100	79.0275	38488	54090994	5463190394	Sweden	female	71.01		impaired glucose tolerance	Urban	y
Sweden_Karlsson_PRJEB1786	458	100	56.9253	27830	59566518	6016218318	Sweden	female	70.11		diabetes	Urban	y
Sweden_Karlsson_PRJEB1786	462	100	182.546	88932	45121654	4557287054	Sweden	female	70.78		diabetes	Urban	y
Sweden_Karlsson_PRJEB1786	463	100	42.4404	20702	31699834	3201683234	Sweden	female	71.02		healthy (normal glucose)	Urban	y
Sweden_Karlsson_PRJEB1786	468	93.6321	52.0611	25448	37056984	3742755384	Sweden	female	70.72		diabetes	Urban	y
Sweden_Karlsson_PRJEB1786	470	99.8658	7.3554	3846	8550254	820824384	Sweden	female	70.85		diabetes	Urban	y
Sweden_Karlsson_PRJEB1786	472	100	35.4497	15542	42926714	4335598114	Sweden	female	70.2		impaired glucose tolerance	Urban	y
Sweden_Karlsson_PRJEB1786	475	94.0285	4.2336	2290	11936028	1145858688	Sweden	female	70.52		diabetes	Urban
Sweden_Karlsson_PRJEB1786	476	100	82.2479	40352	51227616	5173989216	Sweden	female	71.12		diabetes	Urban	y
Sweden_Karlsson_PRJEB1786	478	100	148.144	72662	41782266	4220008866	Sweden	female	70.16		diabetes	Urban	y
Sweden_Karlsson_PRJEB1786	479	92.0055	3.9676	1950	31942632	3226205832	Sweden	female	71.38		healthy (normal glucose)	Urban
Sweden_Karlsson_PRJEB1786	483	100	165.619	81652	49645670	5014212670	Sweden	female	71.36		diabetes	Urban	y
Sweden_Karlsson_PRJEB1786	484	100	114.168	56664	43744106	4418154706	Sweden	female	71.36		diabetes	Urban	y
Sweden_Karlsson_PRJEB1786	485	100	20.4294	10628	11362750	1090824000	Sweden	female	69.97		impaired glucose tolerance	Urban	y
Sweden_Karlsson_PRJEB1786	487	100	47.9949	23648	45755364	4621291764	Sweden	female	71.21		impaired glucose tolerance	Urban	y
Sweden_Karlsson_PRJEB1786	488	100	88.7563	42088	43030594	4346089994	Sweden	female	70.12		impaired glucose tolerance	Urban	y
Sweden_Karlsson_PRJEB1786	495	100	88.8149	43732	42247318	4266979118	Sweden	female	69.47		diabetes	Urban	y
Sweden_Karlsson_PRJEB1786	497	100	89.0713	44120	39825574	4022382974	Sweden	female	70.22		diabetes	Urban	y
Sweden_Karlsson_PRJEB1786	51	100	46.2398	22766	21306442	2151950642	Sweden	female	69.06		impaired glucose tolerance	Urban	y
Sweden_Karlsson_PRJEB1786	517	99.4449	12.3432	6218	41415244	4182939644	Sweden	female	71.16		diabetes	Urban	y
Sweden_Karlsson_PRJEB1786	524	100	75.2912	37264	36461816	3682643416	Sweden	female	70.9		diabetes	Urban	y
Sweden_Karlsson_PRJEB1786	526	100	59.8557	29406	41016080	4142624080	Sweden	female	71.39		diabetes	Urban	y
Sweden_Karlsson_PRJEB1786	529	100	12.5927	6292	48998086	4948806686	Sweden	female	69.98		diabetes	Urban	y
Sweden_Karlsson_PRJEB1786	53	100	110.568	54684	27943736	2822317336	Sweden	female	70.25		healthy (normal glucose)	Urban	y
Sweden_Karlsson_PRJEB1786	530	99.9431	10.797	5390	38222934	3860516334	Sweden	female	70.08		diabetes	Urban	y
Sweden_Karlsson_PRJEB1786	536	98.6235	7.582	3800	42498998	4292398798	Sweden	female	70.78		diabetes	Urban	y
Sweden_Karlsson_PRJEB1786	54	100	53.2995	26312	27122662	2739388862	Sweden	female	69.88		impaired glucose tolerance	Urban	y
Sweden_Karlsson_PRJEB1786	543	100	262.796	131318	42116800	4253796800	Sweden	female	71.47		diabetes	Urban	y
Sweden_Karlsson_PRJEB1786	547	100	97.0114	48428	41104258	4151530058	Sweden	female	70.68		impaired glucose tolerance	Urban	y
Sweden_Karlsson_PRJEB1786	550	99.998	31.0534	16536	10375490	996047040	Sweden	female	70.03		diabetes	Urban	y
Sweden_Karlsson_PRJEB1786	551	100	43.6307	21760	47134880	4760622880	Sweden	female	71.16		diabetes	Urban	y
Sweden_Karlsson_PRJEB1786	552	100	120.014	60062	30027546	3032782146	Sweden	female	70.52		diabetes	Urban	y
Sweden_Karlsson_PRJEB1786	558	100	124.963	62204	35211294	3556340694	Sweden	female	71.03		impaired glucose tolerance	Urban	y
Sweden_Karlsson_PRJEB1786	561	100	37.8865	19006	42792280	4322020280	Sweden	female	71.29		diabetes	Urban	y
Sweden_Karlsson_PRJEB1786	563	99.8373	8.3123	4150	34299550	3464254550	Sweden	female	69.97		diabetes	Urban	y
Sweden_Karlsson_PRJEB1786	577	100	43.3284	21388	28311558	2859467358	Sweden	female	70.86		diabetes	Urban	y
Sweden_Karlsson_PRJEB1786	58	100	43.6801	21364	26426600	2669086600	Sweden	female	70.23		healthy (normal glucose)	Urban	y
Sweden_Karlsson_PRJEB1786	584	100	40.4071	20238	29998756	3029874356	Sweden	female	70.63		healthy (normal glucose)	Urban	y
Sweden_Karlsson_PRJEB1786	587	100	67.9862	33760	27393282	2766721482	Sweden	female	70.71		diabetes	Urban	y
Sweden_Karlsson_PRJEB1786	589	99.7723	12.0014	6020	31392146	3170606746	Sweden	female	71.49		diabetes	Urban	y
Sweden_Karlsson_PRJEB1786	59	100	45.4976	22174	24920030	2516923030	Sweden	female	69.41		healthy (normal glucose)	Urban	y
Sweden_Karlsson_PRJEB1786	591	100	98.9369	49684	37952212	3833173412	Sweden	female	71.71		diabetes	Urban	y
Sweden_Karlsson_PRJEB1786	598	96.936	12.1022	5546	34799354	3514734754	Sweden	female	71.24		diabetes	Urban	y
Sweden_Karlsson_PRJEB1786	60	100	59.3305	29212	29849304	3014779704	Sweden	female	69.15		impaired glucose tolerance	Urban	y
Sweden_Karlsson_PRJEB1786	600	98.467	5.5524	2800	30743224	3105065624	Sweden	female	71.28		impaired glucose tolerance	Urban	y
Sweden_Karlsson_PRJEB1786	602	100	66.008	33170	35680006	3603680606	Sweden	female	71.65		diabetes	Urban	y
Sweden_Karlsson_PRJEB1786	604	100	23.6336	11778	38845972	3923443172	Sweden	female	71.63		diabetes	Urban	y
Sweden_Karlsson_PRJEB1786	614	87.2357	5.8942	2902	15306548	1545961348	Sweden	female	71.26		healthy (normal glucose)	Urban	y
Sweden_Karlsson_PRJEB1786	617	100	22.0992	10902	9698560	979554560	Sweden	female	71.84		healthy (normal glucose)	Urban	y
Sweden_Karlsson_PRJEB1786	618	100	23.1918	11460	16826714	1699498114	Sweden	female	71.53		healthy (normal glucose)	Urban	y
Sweden_Karlsson_PRJEB1786	628	96.5029	41.253	20282	13839180	1397757180	Sweden	female	71.44		healthy (normal glucose)	Urban	y
Sweden_Karlsson_PRJEB1786	638	100	37.5936	18560	11425522	1153977722	Sweden	female	71.17		impaired glucose tolerance	Urban	y
Sweden_Karlsson_PRJEB1786	640	100	20.1011	9862	25319242	2557243442	Sweden	female	71.25		impaired glucose tolerance	Urban	y
Sweden_Karlsson_PRJEB1786	643	100	58.1129	28842	15307646	1546072246	Sweden	female	70.47		healthy (normal glucose)	Urban	y
Sweden_Karlsson_PRJEB1786	646	100	75.7222	37190	14215080	1435723080	Sweden	female	71.4		impaired glucose tolerance	Urban	y
Sweden_Karlsson_PRJEB1786	655	89.0838	18.1931	8896	12535874	1266123274	Sweden	female	71.45		healthy (normal glucose)	Urban	y
Sweden_Karlsson_PRJEB1786	77	100	46.9502	23276	27378948	2765273748	Sweden	female	69.67		healthy (normal glucose)	Urban	y
Sweden_Karlsson_PRJEB1786	80	100	30.8937	15232	18620022	1880622222	Sweden	female	70.33		healthy (normal glucose)	Urban	y
Sweden_Karlsson_PRJEB1786	88	99.9898	13.1762	6546	27299226	2757221826	Sweden	female	69.7		healthy (normal glucose)	Urban	y
Sweden_Karlsson_PRJEB1786	92	91.8469	3.7271	1860	21940486	2215989086	Sweden	female	69.74		healthy (normal glucose)	Urban
Tanzania_Tett_PRJNA529400	67	subjects
Tanzania_Tett_PRJNA529400	C16-20002-TZ	100	71.4107	36366	29527510	2972120687	Tanzania	female	24		healthy	non-Western	y	65
Tanzania_Tett_PRJNA529400	C16-20003-TZ	100	104.281	52518	81287962	8103016821	Tanzania	male	25		healthy	non-Western	y
Tanzania_Tett_PRJNA529400	C16-20005-TZ	100	46.4806	23778	24703384	2485139538	Tanzania		20		healthy	non-Western	y
Tanzania_Tett_PRJNA529400	C16-20070-TZ	100	252.494	128942	37593824	3784284638	Tanzania	male	30		healthy	non-Western	y
Tanzania_Tett_PRJNA529400	C16-20071-TZ	100	121.577	59988	38497404	3874528123	Tanzania	female	21		healthy	non-Western	y
Tanzania_Tett_PRJNA529400	C16-20072-TZ	100	53.0864	27596	18605620	1871723705	Tanzania		3		healthy	non-Western	y
Tanzania_Tett_PRJNA529400	C16-20073-TZ	100	212.001	99470	38416108	3864718574	Tanzania		15		healthy	non-Western	y
Tanzania_Tett_PRJNA529400	C16-20117-TZ	100	658.667	323464	29983748	3016892586	Tanzania	male	34		healthy	non-Western	y
Tanzania_Tett_PRJNA529400	C16-20118-TZ	99.5019	159.805	85694	43087666	4337242169	Tanzania	female	28		healthy	non-Western	y
Tanzania_Tett_PRJNA529400	C16-20119-TZ	100	210.301	106042	45011758	4532613137	Tanzania		12		healthy	non-Western	y
Tanzania_Tett_PRJNA529400	C16-20123-TZ	100	161.678	81680	34224244	3445318736	Tanzania		3		healthy	non-Western	y
Tanzania_Tett_PRJNA529400	C16-20135-TZ	100	528.591	263402	52407132	5272987077	Tanzania		9		healthy	non-Western	y
Tanzania_Tett_PRJNA529400	C16-20152-TZ	100	168.149	85310	30381172	3055967660	Tanzania	male	30		healthy	non-Western	y
Tanzania_Tett_PRJNA529400	C16-20153-TZ	100	207.55	107334	57155136	5752817598	Tanzania	female	24		healthy	non-Western	y
Tanzania_Tett_PRJNA529400	C16-20197-TZ	100	288.359	138746	42076294	4236505141	Tanzania	male	31		healthy	non-Western	y
Tanzania_Tett_PRJNA529400	C16-20198-TZ	100	286.091	141384	40845038	4113037853	Tanzania	female	18		healthy	non-Western	y
Tanzania_Tett_PRJNA529400	C16-20211-TZ	100	80.9671	41504	52207962	5253825297	Tanzania	female	20		healthy	non-Western	y
Tanzania_Tett_PRJNA529400	C16-20212-TZ	100	242.81	124632	76722076	7724459922	Tanzania	male	22		healthy	non-Western	y
Tanzania_Tett_PRJNA529400	C16-20215-TZ	100	99.9559	50340	47720450	4801151656	Tanzania		61		healthy	non-Western	y
Tanzania_Tett_PRJNA529400	C16-20237-TZ	100	215.674	110742	69644212	7009475183	Tanzania		36		healthy	non-Western	y
Tanzania_Tett_PRJNA529400	C16-20238-TZ	100	193.945	100442	48794876	4910836612	Tanzania		45		healthy	non-Western	y
Tanzania_Tett_PRJNA529400	C16-20247-TZ	100	51.1847	25842	53306990	5367637369	Tanzania		3		healthy	non-Western	y
Tanzania_Tett_PRJNA529400	C16-20248-TZ	100	341.644	175032	51831372	5215784029	Tanzania	female	20		healthy	non-Western	y
Tanzania_Tett_PRJNA529400	C16-20340-TZ	100	274.652	136586	42576890	4282929813	Tanzania	male	40		healthy	non-Western	y
Tanzania_Tett_PRJNA529400	C16-20341-TZ	100	805.992	397176	98181314	9876774783	Tanzania		5		healthy	non-Western	y
Tanzania_Tett_PRJNA529400	C16-20345-TZ	100	485.051	239078	62982302	6333569533	Tanzania	female	28		healthy	non-Western	y
Tanzania_Tett_PRJNA529400	C16-20346-TZ	99.2803	76.1174	39908	49005356	4932715904	Tanzania	male	28		healthy	non-Western	y
Tanzania_Tett_PRJNA529400	C16-20347-TZ	100	537.403	249714	60408512	6073560271	Tanzania		9		healthy	non-Western	y
Tanzania_Tett_PRJNA529400	C16-20371-TZ	100	100.344	50224	52255062	5257747455	Tanzania	female	28		healthy	non-Western	y
Tanzania_Tett_PRJNA529400	C16-20372-TZ	100	198.02	101476	62156428	6256917951	Tanzania		12		healthy	non-Western	y
Tanzania_Tett_PRJNA529400	C16-20373-TZ	100	172.037	88904	45237774	4554545142	Tanzania		15		healthy	non-Western	y
Tanzania_Tett_PRJNA529400	C16-20374-TZ	100	226.376	115034	35096126	3532638938	Tanzania		12		healthy	non-Western	y
Tanzania_Tett_PRJNA529400	C16-20415-TZ	78.0965	17.4512	8772	34666406	3467352347	Tanzania	male	31		healthy	non-Western	y
Tanzania_Tett_PRJNA529400	C16-20416-TZ	100	132.62	67020	39071842	3905288220	Tanzania	female	25		healthy	non-Western	y
Tanzania_Tett_PRJNA529400	C16-20417-TZ	73.7293	36.15	18122	8866840	887205146	Tanzania		5		healthy	non-Western
Tanzania_Tett_PRJNA529400	C16-20437-TZ	100	74.8818	38554	30716318	3089331898	Tanzania	male	47		healthy	non-Western	y
Tanzania_Tett_PRJNA529400	C16-20438-TZ	100	140.49	70808	43343234	4351603518	Tanzania	female	33		healthy	non-Western	y
Tanzania_Tett_PRJNA529400	C16-20439-TZ	100	120.462	57032	44246680	4433207144	Tanzania		9		healthy	non-Western	y
Tanzania_Tett_PRJNA529400	C16-20440-TZ	99.39	157.813	80522	46072856	4622918321	Tanzania		9		healthy	non-Western	y
Tanzania_Tett_PRJNA529400	C16-20441-TZ	99.7032	133.3	66548	58279718	5839962033	Tanzania		3		healthy	non-Western	y
Tanzania_Tett_PRJNA529400	C16-20470-TZ	99.9878	145.389	75616	54296622	5451738137	Tanzania	female	20		healthy	non-Western	y
Tanzania_Tett_PRJNA529400	C16-20471-TZ	100	336.218	156968	59243142	5931070492	Tanzania	male	27		healthy	non-Western	y
Tanzania_Tett_PRJNA529400	C16-20473-TZ	100	1175.13	587716	66886882	6703384416	Tanzania		25		healthy	non-Western	y
Tanzania_Tett_PRJNA529400	C16-20474-TZ	100	114.796	56896	35134202	3533360928	Tanzania		5		healthy	non-Western	y
Tanzania_Tett_PRJNA529400	C16-20475-TZ	99.8617	85.8836	40142	65499950	6590211313	Tanzania		3		healthy	non-Western	y
Tanzania_Tett_PRJNA529400	C16-20491-TZ	25.8824	3.2206	1700	28341526	2852135842	Tanzania	male	34		healthy	non-Western
Tanzania_Tett_PRJNA529400	C16-20492-TZ	99.4998	175.819	89384	41264952	4148851416	Tanzania		14		healthy	non-Western	y
Tanzania_Tett_PRJNA529400	C16-20493-TZ	100	48.1638	25642	36076216	3632733925	Tanzania		9		healthy	non-Western	y
Tanzania_Tett_PRJNA529400	C16-20494-TZ	100	90.7823	46868	23099390	2325788787	Tanzania		9		healthy	non-Western	y
Tanzania_Tett_PRJNA529400	C16-20548-TZ	100	134.022	68526	64742688	6517974966	Tanzania		15		healthy	non-Western	y
Tanzania_Tett_PRJNA529400	C16-20549-TZ	100	119.3	61594	50882552	5123332532	Tanzania		12		healthy	non-Western	y
Tanzania_Tett_PRJNA529400	C16-20550-TZ	100	115.793	58222	48787636	4912630309	Tanzania		7		healthy	non-Western	y
Tanzania_Tett_PRJNA529400	C16-20551-TZ	100	75.6346	38392	51360820	5169453636	Tanzania		5		healthy	non-Western	y
Tanzania_Tett_PRJNA529400	C16-20554-TZ	100	336.087	167482	69287472	6964469456	Tanzania	female	28		healthy	non-Western	y
Tanzania_Tett_PRJNA529400	C16-20557-TZ	98.3633	77.0388	38582	52436656	5275883937	Tanzania		1		healthy	non-Western	y
Tanzania_Tett_PRJNA529400	C16-20558-TZ	99.5568	82.1625	39896	33258986	3346662464	Tanzania	male	31		healthy	non-Western	y
Tanzania_Tett_PRJNA529400	C16-20625-TZ	99.0912	98.9347	52286	48414080	4875269283	Tanzania	female	20		healthy	non-Western	y
Tanzania_Tett_PRJNA529400	C16-20626-TZ	100	80.5367	41154	35863226	3611767950	Tanzania	male	25		healthy	non-Western	y
Tanzania_Tett_PRJNA529400	C16-20627-TZ	100	200.426	99192	37938802	3819108073	Tanzania		20		healthy	non-Western	y
Tanzania_Tett_PRJNA529400	C16-20645-TZ	100	191.526	95324	65377160	6550107858	Tanzania	female	34		healthy	non-Western	y
Tanzania_Tett_PRJNA529400	C16-20646-TZ	100	136.419	69464	65879434	6620604842	Tanzania	male	40		healthy	non-Western	y
Tanzania_Tett_PRJNA529400	C16-20647-TZ	100	152.773	76486	61545924	6158158873	Tanzania		18		healthy	non-Western	y
Tanzania_Tett_PRJNA529400	C16-20648-TZ	100	62.1111	29938	38356114	3851459000	Tanzania		14		healthy	non-Western	y
Tanzania_Tett_PRJNA529400	C16-20649-TZ	100	114.684	57648	59608870	5995264489	Tanzania		7		healthy	non-Western	y
Tanzania_Tett_PRJNA529400	C16-20650-TZ	100	78.6013	39118	43889770	4376929254	Tanzania		7		healthy	non-Western	y
Tanzania_Tett_PRJNA529400	C16-20651-TZ	100	434.414	217124	119381566	11987564124	Tanzania				healthy	non-Western	y
Tanzania_Tett_PRJNA529400	C16-20652-TZ	100	368.228	185534	82779390	8318488750	Tanzania		5		healthy	non-Western	y
Thailand_Vangay_PRJEB28687	55	subjects
Thailand_Vangay_PRJEB28687	CS_079	100	83.2176	29554	43967150	5539860900	USA		32	28.94	Overweight	Urban	y	39
Thailand_Vangay_PRJEB28687	CS_145	100	42.6031	16802	27158104	3421921104	USA		50	33.16	Obese	Urban	y
Thailand_Vangay_PRJEB28687	CS_146	100	85.5189	34028	44437868	5599171368	USA		28	27.43	Overweight	Urban	y
Thailand_Vangay_PRJEB28687	CS_165	100	46.9669	18426	41631494	5245568244	USA		56	36.36	Obese	Urban	y
Thailand_Vangay_PRJEB28687	CS_166	100	328.844	128854	45442688	5725778688	USA		43	21.69	healthy	Urban	y
Thailand_Vangay_PRJEB28687	CS_177	100	373.149	146544	47377914	5969617164	USA		24	21.14	healthy	Urban	y
Thailand_Vangay_PRJEB28687	CS_178	100	132.628	50452	38041556	4793236056	USA		63	20.52	healthy	Urban	y
Thailand_Vangay_PRJEB28687	CS_181	100	315.392	123668	58154702	7327492452	USA		57	21.11	healthy	Urban	y
Thailand_Vangay_PRJEB28687	CS_222	100	304.418	120540	41297004	5203422504	USA		43	28.02	Overweight	Urban	y
Thailand_Vangay_PRJEB28687	CS_248	100	430.912	166340	36897168	4649043168	USA		50	21.32	healthy	Urban	y
Thailand_Vangay_PRJEB28687	CS_249	100	386.236	148280	36600024	4611603024	USA		37	27.07	Overweight	Urban	y
Thailand_Vangay_PRJEB28687	CS_255	100	140.18	55364	42592708	5366681208	USA		55	30.86	Obese	Urban	y
Thailand_Vangay_PRJEB28687	CS_256	100	125.474	49252	62390770	7861237020	USA		44	23.29	healthy	Urban	y
Thailand_Vangay_PRJEB28687	CS_262	100	1127.2	443648	50457388	6357630888	USA		27	35.21	Obese	Urban	y
Thailand_Vangay_PRJEB28687	CS_268	100	165.507	65190	50604426	6376157676	USA		41	20.85	healthy	Urban	y
Thailand_Vangay_PRJEB28687	CS_275	100	148.028	57144	41787020	5265164520	USA		45	27.88	Overweight	Urban	y
Thailand_Vangay_PRJEB28687	CS_290	100	209.94	82820	45031436	5673960936	USA		43	19.49	healthy	Urban	y
Thailand_Vangay_PRJEB28687	CS_308_0	100	1045.91	411198	47156622	5941734372	USA		38	43.14	Obese	Urban	y
Thailand_Vangay_PRJEB28687	CS_311	100	107.843	42360	38586502	4861899252	USA		53	30.19	Obese	Urban	y
Thailand_Vangay_PRJEB28687	CS_312	100	241.26	95392	31194416	3930496416	USA		65	26.5	Overweight	Urban	y
Thailand_Vangay_PRJEB28687	CS_325	100	235.737	93338	42013020	5293640520	USA		31	34.11	Obese	Urban	y
Thailand_Vangay_PRJEB28687	CS_326	100	209.621	82736	53856644	6785937144	USA		61	33.64	Obese	Urban	y
Thailand_Vangay_PRJEB28687	CS_335	91.4505	30.1478	12040	38232044	4817237544	USA		45	20.2	healthy	Urban	y
Thailand_Vangay_PRJEB28687	CS_358	100	286.878	113302	50907940	6414400440	USA		54	30.72	Obese	Urban	y
Thailand_Vangay_PRJEB28687	CS_360	100	111.761	44336	50241938	6330484188	USA		38	22.51	healthy	Urban	y
Thailand_Vangay_PRJEB28687	CS_369	100	143.855	56678	45356394	5714905644	USA		34	21.3	healthy	Urban	y
Thailand_Vangay_PRJEB28687	CS_370	100	268.335	105876	55382064	6978140064	USA		56	32.75	Obese	Urban	y
Thailand_Vangay_PRJEB28687	CS_391	100	134.589	52596	47053682	5928763932	USA		34	28.65	Overweight	Urban	y
Thailand_Vangay_PRJEB28687	CS_393	100	137.056	52908	51851070	6533234820	USA		45	46.07	Obese	Urban	y
Thailand_Vangay_PRJEB28687	L_002_M1	47.4382	4.4206	1794	50260334	6332802084	USA		28	17.1	healthy	Urban
Thailand_Vangay_PRJEB28687	L_002_M6_0	100	174.121	66642	40507926	5103998676	USA		28	17.1	healthy	Urban	y
Thailand_Vangay_PRJEB28687	L_003_M1	97.7208	91.7371	35742	46340344	5838883344	USA		28	25.63	Overweight	Urban	y
Thailand_Vangay_PRJEB28687	L_003_M6	99.8882	81.0914	31388	42887854	5403869604	USA		28	25.63	Overweight	Urban	y
Thailand_Vangay_PRJEB28687	L_022_M1	100	86.5375	33926	47342042	5965097292	USA		24	23.12	healthy	Urban	y
Thailand_Vangay_PRJEB28687	L_022_M6	100	128.602	49966	38011674	4789470924	USA		24	23.12	healthy	Urban	y
Thailand_Vangay_PRJEB28687	L_024_M1	96.0394	118.22	45796	45328504	5711391504	USA		42	34.24	Obese	Urban	y
Thailand_Vangay_PRJEB28687	L_024_M6	100	99.8937	38654	34430182	4338202932	USA		42	34.24	Obese	Urban	y
Thailand_Vangay_PRJEB28687	L_031_M1	100	110.326	43150	39372644	4960953144	USA		20	18.7	healthy	Urban	y
Thailand_Vangay_PRJEB28687	L_031_M6	99.9817	24.9948	9834	39695532	5001637032	USA		20	18.7	healthy	Urban	y
Thailand_Vangay_PRJEB28687	L_034_M6	100	131.831	51532	43814886	5520675636	USA		34	30.72	Obese	Urban	y
Thailand_Vangay_PRJEB28687	T_CS_008	100	151.14	57776	44563054	5614944804	Thailand		48	32.52	Obese	non-Western	y	15
Thailand_Vangay_PRJEB28687	T_CS_018	100	79.7201	30898	42375758	5339345508	Thailand		42	26.76	Overweight	non-Western	y
Thailand_Vangay_PRJEB28687	T_CS_030	100	250.715	96060	36369894	4582606644	Thailand		54	29.88	Overweight	non-Western	y
Thailand_Vangay_PRJEB28687	T_CS_042	100	340.79	129082	56362032	7101616032	Thailand		24	21.49	healthy	non-Western	y
Thailand_Vangay_PRJEB28687	T_CS_051	100	241.781	91848	47004232	5922533232	Thailand		32	26.15	Overweight	non-Western	y
Thailand_Vangay_PRJEB28687	T_CS_061	100	169.213	67000	45232594	5699306844	Thailand		51	31.55	Obese	non-Western	y
Thailand_Vangay_PRJEB28687	T_CS_065	100	124.53	47182	36143578	4554090828	Thailand		50	26.31	Overweight	non-Western	y
Thailand_Vangay_PRJEB28687	T_CS_069	100	107.223	41592	40482060	5100739560	Thailand		68	18.22	healthy	non-Western	y
Thailand_Vangay_PRJEB28687	T_CS_070	100	188.227	69770	54250834	6835605084	Thailand		35	26.4	Overweight	non-Western	y
Thailand_Vangay_PRJEB28687	T_CS_071	100	179.733	69008	48383768	6096354768	Thailand		33	21.4	healthy	non-Western	y
Thailand_Vangay_PRJEB28687	T_CS_073	100	143.221	53790	40063802	5048039052	Thailand		39	26.66	Overweight	non-Western	y
Thailand_Vangay_PRJEB28687	T_CS_081	100	211.662	79574	41544102	5234556852	Thailand		48	29.67	Overweight	non-Western	y
Thailand_Vangay_PRJEB28687	T_CS_084	100	353.007	133204	48863944	6156856944	Thailand		31	26.43	Overweight	non-Western	y
Thailand_Vangay_PRJEB28687	T_CS_087	75.9048	108.29	41778	40696832	5127800832	Thailand		49	28.16	Overweight	non-Western	y
Thailand_Vangay_PRJEB28687	T_CS_089	100	115.827	45848	51054772	6432901272	Thailand		30	22.98	healthy	non-Western	y
USA.Broad_Lloyd-Price_PRJNA389280.most.reads	130	subjects
USA.Broad_Lloyd-Price_PRJNA389280.most.reads	C3001_C03	100	121.421	62998	47270672	4596924058	USA	female	43		CD	nd	y	122
USA.Broad_Lloyd-Price_PRJNA389280.most.reads	C3002_C04	100	611.838	315622	59801356	5818504816	USA	female	76		CD	nd	y
USA.Broad_Lloyd-Price_PRJNA389280.most.reads	C3003_C03	100	626.675	323012	56302556	5469260569	USA	female	43		UC	nd	y
USA.Broad_Lloyd-Price_PRJNA389280.most.reads	C3004_C05	100	422.498	215378	53307870	5181819566	USA	female	47		UC	nd	y
USA.Broad_Lloyd-Price_PRJNA389280.most.reads	C3005_C06	100	631.564	323836	53081158	5161713917	USA	female	76		UC	nd	y
USA.Broad_Lloyd-Price_PRJNA389280.most.reads	C3006_C04	100	250.827	126406	50257662	4975198156	USA	male	32		UC	nd	y
USA.Broad_Lloyd-Price_PRJNA389280.most.reads	C3007_C02	100	93.5038	48354	27735946	2694566912	USA	female	31		CD	nd	y
USA.Broad_Lloyd-Price_PRJNA389280.most.reads	C3008_C03	100	592.567	306830	35220998	3435325837	USA	female	53		CD	nd	y
USA.Broad_Lloyd-Price_PRJNA389280.most.reads	C3009_C03	100	40.5432	20290	35166740	3480298662	USA	male	56		CD	nd	y
USA.Broad_Lloyd-Price_PRJNA389280.most.reads	C3010_C01	100	489.82	247604	33728662	3334895375	USA	female	51		CD	nd	y
USA.Broad_Lloyd-Price_PRJNA389280.most.reads	C3011_C20	100	66.4653	30712	36277008	3598914865	USA	female	37		UC	nd	y
USA.Broad_Lloyd-Price_PRJNA389280.most.reads	C3012_C01	100	50.3388	25442	11930402	1166240011	USA	female	37		CD	nd	y
USA.Broad_Lloyd-Price_PRJNA389280.most.reads	C3013_C02	100	85.168	42450	72839466	7213494033	USA	female	26		UC	nd	y
USA.Broad_Lloyd-Price_PRJNA389280.most.reads	C3015_C01	100	420.506	209776	36256050	3593918305	USA	female	50		UC	nd	y
USA.Broad_Lloyd-Price_PRJNA389280.most.reads	C3016_C01	100	257.854	130268	25517248	2494285114	USA	female	32		CD	nd	y
USA.Broad_Lloyd-Price_PRJNA389280.most.reads	C3017_C04	100	393.399	196762	43969870	4353512632	USA	male	45		CD	nd	y
USA.Broad_Lloyd-Price_PRJNA389280.most.reads	C3019_C02	100	236.232	119670	20630972	2017152900	USA	female	39		CD	nd	y
USA.Broad_Lloyd-Price_PRJNA389280.most.reads	C3020_C01	7.3337	0.0927	52	15217656	1506350505	USA	female	47		CD	nd
USA.Broad_Lloyd-Price_PRJNA389280.most.reads	C3021_C06	100	198.431	102266	46610392	4375797865	USA	female	38		CD	nd	y
USA.Broad_Lloyd-Price_PRJNA389280.most.reads	C3022_C03	100	255.435	127498	43901686	4351529127	USA	male	69		healthy (nonIBD)	nd	y
USA.Broad_Lloyd-Price_PRJNA389280.most.reads	C3023_C02	100	168	83086	42030512	4169346568	USA	male	60		CD	nd	y
USA.Broad_Lloyd-Price_PRJNA389280.most.reads	C3024_C01	100	177.577	89686	12027680	1176600643	USA	female	40		CD	nd	y
USA.Broad_Lloyd-Price_PRJNA389280.most.reads	C3027_C01	100	263.19	131986	20707356	2047594286	USA	female	36		CD	nd	y
USA.Broad_Lloyd-Price_PRJNA389280.most.reads	C3028_C11	100	111.728	57266	33929132	3238175678	USA	male	33		CD	nd	y
USA.Broad_Lloyd-Price_PRJNA389280.most.reads	C3029_C03	89.1896	9.1221	4644	13107622	1277306790	USA	male	32		UC	nd	y
USA.Broad_Lloyd-Price_PRJNA389280.most.reads	C3030_C01	100	212.256	105924	40581088	4015579212	USA	male	44		CD	nd	y
USA.Broad_Lloyd-Price_PRJNA389280.most.reads	C3031_C01	100	65.2862	32812	8715342	862706791	USA	female	18		CD	nd	y
USA.Broad_Lloyd-Price_PRJNA389280.most.reads	C3032_C07	100	291.981	145634	26195862	2593327749	USA	female	42		UC	nd	y
USA.Broad_Lloyd-Price_PRJNA389280.most.reads	C3033_C03	4.0216	0.0552	34	15970914	1553643712	USA	female	40		CD	nd
USA.Broad_Lloyd-Price_PRJNA389280.most.reads	C3034_C01	93.2885	3.6004	1826	4709746	459616038	USA	female	36		UC	nd
USA.Broad_Lloyd-Price_PRJNA389280.most.reads	C3035_C12	100	357.076	189262	29556724	2779302832	USA	male	62		CD	nd	y
USA.Broad_Lloyd-Price_PRJNA389280.most.reads	C3036_C01	98.774	7.2473	3636	17891134	1763487387	USA	female	26		UC	nd	y
USA.Broad_Lloyd-Price_PRJNA389280.most.reads	C3037_C02	100	195.492	98320	19626436	1938870124	USA	female	46		UC	nd	y
USA.Broad_Lloyd-Price_PRJNA389280.most.reads	E5001_C04	100	150.753	77892	40255626	3925564401	USA	female	8		CD	nd	y
USA.Broad_Lloyd-Price_PRJNA389280.most.reads	E5002_C06	100	102.323	51472	38623582	3823787788	USA	female	15		healthy (nonIBD)	nd	y
USA.Broad_Lloyd-Price_PRJNA389280.most.reads	E5003_C02	100	114.88	59554	21841776	2107351268	USA	male	15		CD	nd	y
USA.Broad_Lloyd-Price_PRJNA389280.most.reads	E5004_C03	100	474.725	243234	45514674	4439087314	USA	female	7		UC	nd	y
USA.Broad_Lloyd-Price_PRJNA389280.most.reads	E5006_C01	100	426.025	219738	38172082	3714611153	USA	male	12		CD	nd	y
USA.Broad_Lloyd-Price_PRJNA389280.most.reads	E5008_C04	100	176.514	87830	23296102	2298406709	USA	male	13		UC	nd	y
USA.Broad_Lloyd-Price_PRJNA389280.most.reads	E5009_C03	100	243.834	122652	32216750	3144677066	USA	female	17		CD	nd	y
USA.Broad_Lloyd-Price_PRJNA389280.most.reads	E5013_C01	100	56.9584	28614	34708040	3400961290	USA	female	15		CD	nd	y
USA.Broad_Lloyd-Price_PRJNA389280.most.reads	E5019_C01	100	133.603	66756	24169094	2374828946	USA	male	8		CD	nd	y
USA.Broad_Lloyd-Price_PRJNA389280.most.reads	E5022_C02	100	619.852	309674	48185548	4764253543	USA	male	15		UC	nd	y
USA.Broad_Lloyd-Price_PRJNA389280.most.reads	E5023_C02	99.9756	14.5194	7310	14126312	1379028472	USA	female	14		CD	nd	y
USA.Broad_Lloyd-Price_PRJNA389280.most.reads	H4001_C05	100	131.129	67346	40716026	3974503373	USA	male	14		CD	nd	y
USA.Broad_Lloyd-Price_PRJNA389280.most.reads	H4004_C03	99.2599	286.23	148234	31641480	3064927290	USA	male	14		CD	nd	y
USA.Broad_Lloyd-Price_PRJNA389280.most.reads	H4006_C05	92.7517	110.804	55512	35333690	3501313475	USA	male	8		CD	nd	y
USA.Broad_Lloyd-Price_PRJNA389280.most.reads	H4007_C01	100	177.553	90802	34119912	3322710383	USA	female	15		CD	nd	y
USA.Broad_Lloyd-Price_PRJNA389280.most.reads	H4008_C03	100	218.103	112076	37266902	3642195769	USA	female	13		healthy (nonIBD)	nd	y
USA.Broad_Lloyd-Price_PRJNA389280.most.reads	H4009_C03	100	557.014	287128	50587926	4924305733	USA	female	6		healthy (nonIBD)	nd	y
USA.Broad_Lloyd-Price_PRJNA389280.most.reads	H4010_C04	100	226.472	113548	33431872	3316156223	USA	male	13		UC	nd	y
USA.Broad_Lloyd-Price_PRJNA389280.most.reads	H4011_C01	100	25.7109	13382	18714906	1819839446	USA	female	7		CD	nd	y
USA.Broad_Lloyd-Price_PRJNA389280.most.reads	H4012_C01	100	205.904	104898	19653160	1935755986	USA	female	16		CD	nd	y
USA.Broad_Lloyd-Price_PRJNA389280.most.reads	H4013_C02	100	439.725	218396	52632242	5216295097	USA	male	8		healthy (nonIBD)	nd	y
USA.Broad_Lloyd-Price_PRJNA389280.most.reads	H4014_C01	100	18.8048	9644	7436356	722131650	USA	female	10		CD	nd	y
USA.Broad_Lloyd-Price_PRJNA389280.most.reads	H4015_C01	100	64.4958	32314	39754946	3934236793	USA	male	15		CD	nd	y
USA.Broad_Lloyd-Price_PRJNA389280.most.reads	H4016_C05	100	219.861	109838	27073084	2682475949	USA	female	10		healthy (nonIBD)	nd	y
USA.Broad_Lloyd-Price_PRJNA389280.most.reads	H4017_C01	100	308.232	153584	40907158	4053864258	USA	female	16		CD	nd	y
USA.Broad_Lloyd-Price_PRJNA389280.most.reads	H4018_C01	94.9923	32.4583	16326	4919398	479560291	USA	female	13		healthy (nonIBD)	nd	y
USA.Broad_Lloyd-Price_PRJNA389280.most.reads	H4019_C01	80.7458	2.4947	1262	16529594	1607801029	USA	female	11		UC	nd
USA.Broad_Lloyd-Price_PRJNA389280.most.reads	H4020_C02	100	96.8154	48558	24127030	2363027553	USA	male	13		CD	nd	y
USA.Broad_Lloyd-Price_PRJNA389280.most.reads	H4022_C01	100	279.775	139926	33353714	3265735159	USA	female	9		healthy (nonIBD)	nd	y
USA.Broad_Lloyd-Price_PRJNA389280.most.reads	H4023_C01	100	107.842	54296	21426526	2100601948	USA	male	16		healthy (nonIBD)	nd	y
USA.Broad_Lloyd-Price_PRJNA389280.most.reads	H4024_C01	100	223.808	111602	31299976	3103181481	USA	male	11		healthy (nonIBD)	nd	y
USA.Broad_Lloyd-Price_PRJNA389280.most.reads	H4027_C02	100	76.0896	38392	32706360	3207793393	USA	male	15		UC	nd	y
USA.Broad_Lloyd-Price_PRJNA389280.most.reads	H4028_C05	100	109.639	54392	34624514	3433623614	USA	female	13		CD	nd	y
USA.Broad_Lloyd-Price_PRJNA389280.most.reads	H4030_C01	100	96.9566	48698	13447644	1325416145	USA	male	16		CD	nd	y
USA.Broad_Lloyd-Price_PRJNA389280.most.reads	H4031_C01	100	180.525	90058	27652048	2743654940	USA	male	12		CD	nd	y
USA.Broad_Lloyd-Price_PRJNA389280.most.reads	H4032_C03	100	219.185	110408	27018110	2638725449	USA	male	12		CD	nd	y
USA.Broad_Lloyd-Price_PRJNA389280.most.reads	H4035_C01	99.9959	91.4678	46552	20381866	1997804086	USA	male	16		UC	nd	y
USA.Broad_Lloyd-Price_PRJNA389280.most.reads	H4038_C11	100	133.35	67308	26210388	2563733720	USA	male	15		CD	nd	y
USA.Broad_Lloyd-Price_PRJNA389280.most.reads	H4039_C15	100	388.845	205606	31990052	2972941109	USA	female	12		CD	nd	y
USA.Broad_Lloyd-Price_PRJNA389280.most.reads	H4040_C01	100	71.1938	35708	36313608	3565299249	USA	female	17		UC	nd	y
USA.Broad_Lloyd-Price_PRJNA389280.most.reads	H4042_C01	100	41.1806	20516	15328896	1499220077	USA	male	15		UC	nd	y
USA.Broad_Lloyd-Price_PRJNA389280.most.reads	H4043_C12	100	109.389	57316	42020498	3911872993	USA	female	14		CD	nd	y
USA.Broad_Lloyd-Price_PRJNA389280.most.reads	H4044_C02	100	323.014	160736	29631468	2934765866	USA	male	16		UC	nd	y
USA.Broad_Lloyd-Price_PRJNA389280.most.reads	H4045_C02	100	69.2866	35104	19022196	1859337152	USA	female	14		healthy (nonIBD)	nd	y
USA.Broad_Lloyd-Price_PRJNA389280.most.reads	M2008_C11	100	783.1	399686	63325972	6162873698	USA	female	30		CD	nd	y
USA.Broad_Lloyd-Price_PRJNA389280.most.reads	M2010_C04	84.0111	2.6427	1366	34223306	3310452584	USA	male	18		CD	nd
USA.Broad_Lloyd-Price_PRJNA389280.most.reads	M2014_C12	100	82.4988	42520	46042096	4489840822	USA	male	30		CD	nd	y
USA.Broad_Lloyd-Price_PRJNA389280.most.reads	M2021_C06	100	614.454	309110	42906738	4252060287	USA	male	26		CD	nd	y
USA.Broad_Lloyd-Price_PRJNA389280.most.reads	M2024_C01	100	94.8488	48866	18601998	1795901039	USA	female	38		UC	nd	y
USA.Broad_Lloyd-Price_PRJNA389280.most.reads	M2025_C07	100	134.407	69280	40857846	3967863408	USA	female	43		CD	nd	y
USA.Broad_Lloyd-Price_PRJNA389280.most.reads	M2026_C04	100	30.0614	15358	25192970	2451869111	USA	female	21		UC	nd	y
USA.Broad_Lloyd-Price_PRJNA389280.most.reads	M2027_C03	100	57.2146	28936	50710014	5010998169	USA	male	41		CD	nd	y
USA.Broad_Lloyd-Price_PRJNA389280.most.reads	M2028_C02	100	519.569	268666	41935422	4076063678	USA	female	24		CD	nd	y
USA.Broad_Lloyd-Price_PRJNA389280.most.reads	M2034_C04	90.1899	3.5914	1820	11182582	1108542010	USA	female	22		CD	nd
USA.Broad_Lloyd-Price_PRJNA389280.most.reads	M2039_C01	100	143.524	73950	55732718	5421301445	USA	female	40		healthy (nonIBD)	nd	y
USA.Broad_Lloyd-Price_PRJNA389280.most.reads	M2041_C01	100	222.157	111250	38017264	3763138790	USA	male	55		healthy (nonIBD)	nd	y
USA.Broad_Lloyd-Price_PRJNA389280.most.reads	M2042_C01	100	35.7401	18034	24414102	2390387570	USA	male	44		healthy (nonIBD)	nd	y
USA.Broad_Lloyd-Price_PRJNA389280.most.reads	M2047_C02	100	27.4904	13852	32900594	3199393910	USA	male	57		healthy (nonIBD)	nd	y
USA.Broad_Lloyd-Price_PRJNA389280.most.reads	M2048_C05	100	199.778	99644	33218830	3294276582	USA	male	28		healthy (nonIBD)	nd	y
USA.Broad_Lloyd-Price_PRJNA389280.most.reads	M2058_C01	100	197.806	97960	38410466	3809567444	USA	female	25		CD	nd	y
USA.Broad_Lloyd-Price_PRJNA389280.most.reads	M2059_C01	97.3589	22.7804	11602	18208648	1781081666	USA	male			UC	nd	y
USA.Broad_Lloyd-Price_PRJNA389280.most.reads	M2060_C02	100	154.696	78124	15608358	1523163853	USA	female	62		healthy (nonIBD)	nd	y
USA.Broad_Lloyd-Price_PRJNA389280.most.reads	M2061_C06	100	502.168	265636	34267148	3183064202	USA	male	56		healthy (nonIBD)	nd	y
USA.Broad_Lloyd-Price_PRJNA389280.most.reads	M2064_C01	100	46.829	23688	19659376	1920968855	USA	male	74		UC	nd	y
USA.Broad_Lloyd-Price_PRJNA389280.most.reads	M2067_C06	100	49.7239	24854	29365134	2905924305	USA	male	35		UC	nd	y
USA.Broad_Lloyd-Price_PRJNA389280.most.reads	M2068_C01	100	95.4266	48086	23600874	2309957994	USA	female	19		CD	nd	y
USA.Broad_Lloyd-Price_PRJNA389280.most.reads	M2069_C02	100	97.2159	48514	48514122	4786920426	USA	female	29		UC	nd	y
USA.Broad_Lloyd-Price_PRJNA389280.most.reads	M2071_C01	100	318.861	159046	28258622	2797207034	USA	female	26		UC	nd	y
USA.Broad_Lloyd-Price_PRJNA389280.most.reads	M2072_C04	89.9215	195.351	98554	29306904	2868513234	USA	male	51		healthy (nonIBD)	nd	y
USA.Broad_Lloyd-Price_PRJNA389280.most.reads	M2075_C04	100	313.784	156468	57428098	5693342777	USA	male	61		healthy (nonIBD)	nd	y
USA.Broad_Lloyd-Price_PRJNA389280.most.reads	M2077_C01	100	448.524	223844	66179026	6555127480	USA	female	32		healthy (nonIBD)	nd	y
USA.Broad_Lloyd-Price_PRJNA389280.most.reads	M2079_C01	100	441.486	220212	33617016	3329639357	USA	male	29		healthy (nonIBD)	nd	y
USA.Broad_Lloyd-Price_PRJNA389280.most.reads	M2081_C04	100	82.6743	41634	20168574	1975916713	USA	male	39		UC	nd	y
USA.Broad_Lloyd-Price_PRJNA389280.most.reads	M2082_C01	100	140.294	71016	27397506	2665792829	USA	male	18		CD	nd	y
USA.Broad_Lloyd-Price_PRJNA389280.most.reads	M2083_C01	100	262.873	140628	29934234	2754178669	USA	male	25		UC	nd	y
USA.Broad_Lloyd-Price_PRJNA389280.most.reads	M2084_C01	100	514.718	272642	43479636	4043515285	USA	female	23		healthy (nonIBD)	nd	y
USA.Broad_Lloyd-Price_PRJNA389280.most.reads	M2085_C01	99.2213	7.5809	3804	1264434	123911092	USA	male	23		CD	nd	y
USA.Broad_Lloyd-Price_PRJNA389280.most.reads	M2086_C03	100	292.291	146300	28952038	2868047123	USA	male	22		CD	nd	y
USA.Broad_Lloyd-Price_PRJNA389280.most.reads	M2091_C01	100	71.8938	35452	26525506	2619550976	USA	male	56		UC	nd	y
USA.Broad_Lloyd-Price_PRJNA389280.most.reads	M2097_C02	100	270.159	144772	34431970	3168674119	USA	male	21		healthy (nonIBD)	nd	y
USA.Broad_Lloyd-Price_PRJNA389280.most.reads	M2103_C14	100	97.7294	52652	26277774	2388814857	USA	female	35		UC	nd	y
USA.Broad_Lloyd-Price_PRJNA389280.most.reads	P6005_C01	100	77.5634	38926	12721074	1255699973	USA	male	11		CD	nd	y
USA.Broad_Lloyd-Price_PRJNA389280.most.reads	P6009_C01	100	625.9	311128	80071108	7915696757	USA	male	16		CD	nd	y
USA.Broad_Lloyd-Price_PRJNA389280.most.reads	P6010_C01	100	142.242	71800	28104964	2747149912	USA	male	10		CD	nd	y
USA.Broad_Lloyd-Price_PRJNA389280.most.reads	P6012_C01	100	24.8084	11890	22413676	2220144108	USA	female	16		UC	nd	y
USA.Broad_Lloyd-Price_PRJNA389280.most.reads	P6013_C01	100	18.8041	9370	16370852	1601936378	USA	male	6		UC	nd	y
USA.Broad_Lloyd-Price_PRJNA389280.most.reads	P6014_C07	100	140.667	70476	19272602	1889796967	USA	male	15		healthy (nonIBD)	nd	y
USA.Broad_Lloyd-Price_PRJNA389280.most.reads	P6016_C01	100	140.461	70186	24382702	2384723039	USA	male	16		CD	nd	y
USA.Broad_Lloyd-Price_PRJNA389280.most.reads	P6017_C01	100	96.2682	48060	30269858	3005126675	USA	male	11		healthy (nonIBD)	nd	y
USA.Broad_Lloyd-Price_PRJNA389280.most.reads	P6018_C02	12.4715	0.1869	102	19658524	1921730141	USA	female	17		healthy (nonIBD)	nd
USA.Broad_Lloyd-Price_PRJNA389280.most.reads	P6024_C05	13.1364	0.4097	216	16874498	1644070417	USA	male	16		CD	nd
USA.Broad_Lloyd-Price_PRJNA389280.most.reads	P6025_C05	100	715.58	361124	36842368	3610057836	USA	male	17		UC	nd	y
USA.Broad_Lloyd-Price_PRJNA389280.most.reads	P6028_C01	100	70.5528	35368	27954442	2764087466	USA	male	9		CD	nd	y
USA.Broad_Lloyd-Price_PRJNA389280.most.reads	P6033_C08	100	272.978	136044	28166912	2784594461	USA	male	15		CD	nd	y
USA.Broad_Lloyd-Price_PRJNA389280.most.reads	P6035_C17	100	47.5862	24354	34432030	3256776642	USA	male	16		UC	nd	y
USA.Broad_Lloyd-Price_PRJNA389280.most.reads	P6037_C06	100	193.459	104828	32503014	2938872686	USA	male	15		CD	nd	y
USA.Broad_Lloyd-Price_PRJNA389280.most.reads	P6038_C01	100	270.956	143822	41900132	3891199550	USA	female	16		UC	nd	y
USA.Children_Flannery_PRJNA496479	40	subjects
USA.Children_Flannery_PRJNA496479	SP001_2	100	223.068	74098	20250206	3057781106	USA				healthy	nd	y	37
USA.Children_Flannery_PRJNA496479	SP002	100	37.6294	12510	10502328	1585851528	USA				healthy	nd	y
USA.Children_Flannery_PRJNA496479	SP004	100	496.012	167056	27420520	4140498520	USA				healthy	nd	y
USA.Children_Flannery_PRJNA496479	SP005	33.7406	0.4607	166	50982	7698282	USA				healthy	nd
USA.Children_Flannery_PRJNA496479	SP006	100	105.049	34958	12883430	1945397930	USA				healthy	nd	y
USA.Children_Flannery_PRJNA496479	SP008	100	74.8795	24862	18284532	2760964332	USA				healthy	nd	y
USA.Children_Flannery_PRJNA496479	SP009	100	121.718	41032	17518872	2645349672	USA				healthy	nd	y
USA.Children_Flannery_PRJNA496479	SP010	100	329.988	110282	24959628	3768903828	USA				healthy	nd	y
USA.Children_Flannery_PRJNA496479	SP011	100	282.919	94582	15277642	2306923942	USA				healthy	nd	y
USA.Children_Flannery_PRJNA496479	SP012	100	355.709	118426	22426930	3386466430	USA				healthy	nd	y
USA.Children_Flannery_PRJNA496479	SP013	100	288.515	95546	17984058	2715592758	USA				healthy	nd	y
USA.Children_Flannery_PRJNA496479	SP014	100	25.0614	8700	15772088	2381585288	USA				healthy	nd	y
USA.Children_Flannery_PRJNA496479	SP015	100	19.0354	6512	10101188	1525279388	USA				healthy	nd	y
USA.Children_Flannery_PRJNA496479	SP016	100	227.06	75656	18734194	2828863294	USA				healthy	nd	y
USA.Children_Flannery_PRJNA496479	SP017	100	94.659	31406	14270832	2154895632	USA				healthy	nd	y
USA.Children_Flannery_PRJNA496479	SP018	93.3474	20.9462	7254	17281844	2609558444	USA				healthy	nd	y
USA.Children_Flannery_PRJNA496479	SP019	100	580.782	195864	28539674	4309490774	USA				healthy	nd	y
USA.Children_Flannery_PRJNA496479	SP020	100	125.656	42376	15811758	2387575458	USA				healthy	nd	y
USA.Children_Flannery_PRJNA496479	SP022	100	196.645	65924	16991842	2565768142	USA				healthy	nd	y
USA.Children_Flannery_PRJNA496479	SP023	35.5115	0.5171	176	61982	9359282	USA				healthy	nd
USA.Children_Flannery_PRJNA496479	SP024	100	533.85	175306	33554532	5066734332	USA				healthy	nd	y
USA.Children_Flannery_PRJNA496479	SP025	100	143.715	47162	17225760	2601089760	USA				healthy	nd	y
USA.Children_Flannery_PRJNA496479	SP026	100	69.6126	23516	21535766	3251900666	USA				healthy	nd	y
USA.Children_Flannery_PRJNA496479	SP027	39.1957	0.5902	200	57954	8751054	USA				healthy	nd
USA.Children_Flannery_PRJNA496479	SP028	100	190.62	57782	21751262	3284440562	USA				healthy	nd	y
USA.Children_Flannery_PRJNA496479	SP029	100	211.454	71382	21443712	3238000512	USA				healthy	nd	y
USA.Children_Flannery_PRJNA496479	SP030	100	99.2819	31012	11561556	1745794956	USA				healthy	nd	y
USA.Children_Flannery_PRJNA496479	SP031	100	239.531	80116	20091006	3033741906	USA				healthy	nd	y
USA.Children_Flannery_PRJNA496479	SP032	100	73.321	24876	22264270	3361904770	USA				healthy	nd	y
USA.Children_Flannery_PRJNA496479	SP033	100	51.1954	17248	13500474	2038571574	USA				healthy	nd	y
USA.Children_Flannery_PRJNA496479	SP034	100	122.175	41052	14833072	2239793872	USA				healthy	nd	y
USA.Children_Flannery_PRJNA496479	SP035	100	41.9844	14096	14314260	2161453260	USA				healthy	nd	y
USA.Children_Flannery_PRJNA496479	SP036	100	168.745	56936	36426016	5500328416	USA				healthy	nd	y
USA.Children_Flannery_PRJNA496479	SP037	100	62.0403	20728	18784126	2836403026	USA				healthy	nd	y
USA.Children_Flannery_PRJNA496479	SP038	99.937	30.7555	10382	27679474	4179600574	USA				healthy	nd	y
USA.Children_Flannery_PRJNA496479	SP039	100	205.318	67540	16776148	2533198348	USA				healthy	nd	y
USA.Children_Flannery_PRJNA496479	SP040	100	264.636	89230	36064740	5445775740	USA				healthy	nd	y
USA.Children_Flannery_PRJNA496479	SP042	100	116.561	39752	13825932	2087715732	USA				healthy	nd	y
USA.Children_Flannery_PRJNA496479	SP043	100	340.561	114024	39772882	6005705182	USA				healthy	nd	y
USA.Children_Flannery_PRJNA496479	SP045	99.3778	11.8677	4020	9038044	1364744644	USA				healthy	nd	y

## Sheet: cluster 4
metagenome set	subject id	percent coverage (≥ 80)	avg fold coverage (≥ 5)	assigned reads (≥ 20)	no. reads	no. bases	country	gender	age	BMI	health	lifestyle	call	count
China_Liu_PRJNA328899	110	subjects
China_Liu_PRJNA328899	Sample_001	24.8916	1.3878	792	78376762	11756514300	Mongolia/China				healthy	non-Western		28
China_Liu_PRJNA328899	Sample_002	22.0449	1.8031	1328	43599100	6539865000	Mongolia/China				healthy	non-Western
China_Liu_PRJNA328899	Sample_003	15.11	6.3191	4738	36293988	5444098200	Mongolia/China				healthy	non-Western
China_Liu_PRJNA328899	Sample_004	59.5934	13.8021	9548	44247666	6637149900	Mongolia/China				healthy	non-Western
China_Liu_PRJNA328899	Sample_005	99.9653	400.211	262018	85952440	12892866000	Mongolia/China				healthy	non-Western	y
China_Liu_PRJNA328899	Sample_006	10.6843	0.3931	308	37899142	5684871300	Mongolia/China				healthy	non-Western
China_Liu_PRJNA328899	Sample_007	21.2921	33.9041	21402	49443318	7416497700	Mongolia/China				healthy	non-Western
China_Liu_PRJNA328899	Sample_008	30.222	4.1905	3276	57174816	7693480900	Mongolia/China				healthy	non-Western
China_Liu_PRJNA328899	Sample_009	50.4228	6.3519	3880	55840912	8376136800	Mongolia/China				healthy	non-Western
China_Liu_PRJNA328899	Sample_010	30.6494	1.3209	944	48978572	7346785800	Mongolia/China				healthy	non-Western
China_Liu_PRJNA328899	Sample_011	9.3196	8.3853	5930	34782688	5217403200	Mongolia/China				healthy	non-Western
China_Liu_PRJNA328899	Sample_012	50.7951	3.1968	2218	43738436	6560765400	Mongolia/China				healthy	non-Western
China_Liu_PRJNA328899	Sample_013	36.4021	35.9422	25376	107831094	16018041780	Mongolia/China				healthy	non-Western
China_Liu_PRJNA328899	Sample_014	11.4585	1.1534	852	41504748	6168729624	Mongolia/China				healthy	non-Western
China_Liu_PRJNA328899	Sample_015	28.8951	3.3272	2470	62024590	8543619274	Mongolia/China				healthy	non-Western
China_Liu_PRJNA328899	Sample_016	9.239	1.7027	1052	42672324	6400848600	Mongolia/China				healthy	non-Western
China_Liu_PRJNA328899	Sample_017	58.1012	39.4128	26586	130254616	19538192400	Mongolia/China				healthy	non-Western
China_Liu_PRJNA328899	Sample_018	24.9834	6.931	4888	38469236	5770385400	Mongolia/China				healthy	non-Western
China_Liu_PRJNA328899	Sample_019	21.3054	1.3961	982	37260382	5589057300	Mongolia/China				healthy	non-Western
China_Liu_PRJNA328899	Sample_020	33.3034	4.3277	3198	37093368	5564005200	Mongolia/China				healthy	non-Western
China_Liu_PRJNA328899	Sample_021	36.9753	1.5887	1176	63939470	9027440026	Mongolia/China				healthy	non-Western
China_Liu_PRJNA328899	Sample_022	65.5542	3.428	2030	42545206	6381780900	Mongolia/China				healthy	non-Western
China_Liu_PRJNA328899	Sample_023	41.297	2.4246	1946	50954622	7246675442	Mongolia/China				healthy	non-Western
China_Liu_PRJNA328899	Sample_024	91.578	5.5627	3456	58568686	8150639550	Mongolia/China				healthy	non-Western	y
China_Liu_PRJNA328899	Sample_025	94.7655	18.9397	12120	35619256	5318867328	Mongolia/China				healthy	non-Western	y
China_Liu_PRJNA328899	Sample_026	63.603	11.6781	6684	39630138	5944520700	Mongolia/China				healthy	non-Western
China_Liu_PRJNA328899	Sample_027	61.6507	11.6013	8868	50284672	7173167082	Mongolia/China				healthy	non-Western
China_Liu_PRJNA328899	Sample_028	99.9337	382.518	273896	110446032	15917332176	Mongolia/China				healthy	non-Western	y
China_Liu_PRJNA328899	Sample_029	46.8559	17.2396	12844	46408432	6828053616	Mongolia/China				healthy	non-Western
China_Liu_PRJNA328899	Sample_030	50.6145	49.2846	42344	181557884	22876293384	Mongolia/China				healthy	non-Western
China_Liu_PRJNA328899	Sample_031	35.0384	1.2667	952	42365764	6026353950	Mongolia/China				healthy	non-Western
China_Liu_PRJNA328899	Sample_032	19.3276	2.3311	1642	67393674	10109051100	Mongolia/China				healthy	non-Western
China_Liu_PRJNA328899	Sample_033	41.1726	6.8747	4868	193607438	28769574948	Mongolia/China				healthy	non-Western
China_Liu_PRJNA328899	Sample_034	65.8061	2.977	2238	32956896	4864216992	Mongolia/China				healthy	non-Western
China_Liu_PRJNA328899	Sample_035	50.3932	8.0368	6030	72036280	10429200720	Mongolia/China				healthy	non-Western
China_Liu_PRJNA328899	Sample_036	61.4192	20.5458	16976	40329806	5626804050	Mongolia/China				healthy	non-Western
China_Liu_PRJNA328899	Sample_037	46.4897	1.4761	946	77807568	11548861824	Mongolia/China				healthy	non-Western
China_Liu_PRJNA328899	Sample_038	45.1954	2.0507	1492	37433788	5235064116	Mongolia/China				healthy	non-Western
China_Liu_PRJNA328899	Sample_039	26.441	2.4533	2196	70848376	10373864112	Mongolia/China				healthy	non-Western
China_Liu_PRJNA328899	Sample_040	20.4425	1.774	1416	68869128	10215484416	Mongolia/China				healthy	non-Western
China_Liu_PRJNA328899	Sample_041	95.864	11.0643	8274	56078692	7550371894	Mongolia/China				healthy	non-Western	y
China_Liu_PRJNA328899	Sample_042	31.6867	1.8851	1262	57493562	8624034300	Mongolia/China				healthy	non-Western
China_Liu_PRJNA328899	Sample_043	55.7542	2.8054	2150	60532296	8225654200	Mongolia/China				healthy	non-Western
China_Liu_PRJNA328899	Sample_044	72.8818	6.2391	6578	52714170	7357813702	Mongolia/China				healthy	non-Western
China_Liu_PRJNA328899	Sample_045	16.7073	0.6885	528	49572892	7435933800	Mongolia/China				healthy	non-Western
China_Liu_PRJNA328899	Sample_046	21.2523	4.7997	3558	80015598	11924989668	Mongolia/China				healthy	non-Western
China_Liu_PRJNA328899	Sample_047	54.8444	2.1623	1542	39770632	5965594800	Mongolia/China				healthy	non-Western
China_Liu_PRJNA328899	Sample_048	97.5408	36.6567	22800	57170972	8390789496	Mongolia/China				healthy	non-Western	y
China_Liu_PRJNA328899	Sample_049	90.2714	24.7901	17338	37886052	5682907800	Mongolia/China				healthy	non-Western	y
China_Liu_PRJNA328899	Sample_050	20.4312	0.8738	690	40074110	5849530644	Mongolia/China				healthy	non-Western
China_Liu_PRJNA328899	Sample_051	17.2571	0.7725	624	36444756	5408561880	Mongolia/China				healthy	non-Western
China_Liu_PRJNA328899	Sample_053	74.7952	51.4854	40230	79729538	11749259052	Mongolia/China				healthy	non-Western
China_Liu_PRJNA328899	Sample_054	22.664	13.5771	9440	72365638	10754632308	Mongolia/China				healthy	non-Western
China_Liu_PRJNA328899	Sample_055	24.4184	5.9624	4064	65522780	9828417000	Mongolia/China				healthy	non-Western
China_Liu_PRJNA328899	Sample_056	42.37	4.5241	3234	59676656	8951498400	Mongolia/China				healthy	non-Western
China_Liu_PRJNA328899	Sample_057	99.9113	37.7503	27780	58508914	8657611212	Mongolia/China				healthy	non-Western	y
China_Liu_PRJNA328899	Sample_058	77.5665	6.6067	4716	38185330	5727799500	Mongolia/China				healthy	non-Western	y
China_Liu_PRJNA328899	Sample_059	39.1652	21.0604	15576	63578668	9189995688	Mongolia/China				healthy	non-Western
China_Liu_PRJNA328899	Sample_060	99.95	122.353	84128	46867926	6945887940	Mongolia/China				healthy	non-Western	y
China_Liu_PRJNA328899	Sample_061	54.2283	20.4131	14612	57445366	8434896804	Mongolia/China				healthy	non-Western
China_Liu_PRJNA328899	Sample_062	97.6734	32.2177	21954	64086092	9558530280	Mongolia/China				healthy	non-Western	y
China_Liu_PRJNA328899	Sample_063	42.4914	12.4874	8544	60882172	9066744792	Mongolia/China				healthy	non-Western
China_Liu_PRJNA328899	Sample_064	79.9951	7.0895	5144	39841842	5852812236	Mongolia/China				healthy	non-Western	y
China_Liu_PRJNA328899	Sample_065	30.5046	24.076	16592	37180160	5577024000	Mongolia/China				healthy	non-Western
China_Liu_PRJNA328899	Sample_066	97.2308	21.6391	14878	34047852	5102996088	Mongolia/China				healthy	non-Western	y
China_Liu_PRJNA328899	Sample_067	73.0052	63.245	39948	29156322	4351368972	Mongolia/China				healthy	non-Western
China_Liu_PRJNA328899	Sample_068	70.2043	5.2253	3948	22673124	3400968600	Mongolia/China				healthy	non-Western
China_Liu_PRJNA328899	Sample_069	99.1453	11.4502	7842	28195206	4229280900	Mongolia/China				healthy	non-Western	y
China_Liu_PRJNA328899	Sample_070	17.3519	8.5023	6352	75342254	11301338100	Mongolia/China				healthy	non-Western
China_Liu_PRJNA328899	Sample_071	22.3672	13.0058	9658	65267646	9790146900	Mongolia/China				healthy	non-Western
China_Liu_PRJNA328899	Sample_072	68.9303	17.5401	12006	43980074	6597011100	Mongolia/China				healthy	non-Western
China_Liu_PRJNA328899	Sample_073	47.3241	2.0365	1402	56041196	8406179400	Mongolia/China				healthy	non-Western
China_Liu_PRJNA328899	Sample_074	99.9867	428.562	305744	108443032	16266454800	Mongolia/China				healthy	non-Western	y
China_Liu_PRJNA328899	Sample_075	97.2155	30.7576	18542	39847704	5977155600	Mongolia/China				healthy	non-Western	y
China_Liu_PRJNA328899	Sample_076	75.1461	17.1144	11484	67201156	10080173400	Mongolia/China				healthy	non-Western	y
China_Liu_PRJNA328899	Sample_077	64.8525	7.4056	5128	36435938	5465390700	Mongolia/China				healthy	non-Western
China_Liu_PRJNA328899	Sample_078	28.1851	0.9952	834	27438600	4115790000	Mongolia/China				healthy	non-Western
China_Liu_PRJNA328899	Sample_079	97.3052	96.0948	62124	72434026	10865103900	Mongolia/China				healthy	non-Western	y
China_Liu_PRJNA328899	Sample_080	27.6486	3.4411	2920	86032132	12904819800	Mongolia/China				healthy	non-Western
China_Liu_PRJNA328899	Sample_081	54.8923	9.0708	5790	80753778	12113066700	Mongolia/China				healthy	non-Western
China_Liu_PRJNA328899	Sample_082	52.4077	3.5596	2432	78685516	11802827400	Mongolia/China				healthy	non-Western
China_Liu_PRJNA328899	Sample_083	43.1993	2.3041	1508	87820694	13055662644	Mongolia/China				healthy	non-Western
China_Liu_PRJNA328899	Sample_084	95.6875	11.401	9042	58766464	8814969600	Mongolia/China				healthy	non-Western	y
China_Liu_PRJNA328899	Sample_085	94.7257	15.2501	10474	50485574	7572836100	Mongolia/China				healthy	non-Western	y
China_Liu_PRJNA328899	Sample_086	28.1902	1.0456	826	46672508	6831562872	Mongolia/China				healthy	non-Western
China_Liu_PRJNA328899	Sample_087	63.5591	3.1994	2136	42885312	6432796800	Mongolia/China				healthy	non-Western
China_Liu_PRJNA328899	Sample_088	49.4803	7.65	5778	39917980	5987697000	Mongolia/China				healthy	non-Western
China_Liu_PRJNA328899	Sample_089	49.1927	4.4023	3068	38697234	5804585100	Mongolia/China				healthy	non-Western
China_Liu_PRJNA328899	Sample_090	83.8231	3.7371	2442	32202896	4749085968	Mongolia/China				healthy	non-Western
China_Liu_PRJNA328899	Sample_091	98.4792	17.7959	13530	29835590	4408673652	Mongolia/China				healthy	non-Western	y
China_Liu_PRJNA328899	Sample_092	72.7471	8.1873	5886	100450542	14612927028	Mongolia/China				healthy	non-Western
China_Liu_PRJNA328899	Sample_093	45.6013	18.7716	15270	54392858	8057958780	Mongolia/China				healthy	non-Western
China_Liu_PRJNA328899	Sample_094	77.1657	6.727	4294	72633154	10894973100	Mongolia/China				healthy	non-Western	y
China_Liu_PRJNA328899	Sample_095	80.3195	32.206	21586	56474380	8471157000	Mongolia/China				healthy	non-Western	y
China_Liu_PRJNA328899	Sample_096	60.7409	22.4478	16748	78443610	11455645452	Mongolia/China				healthy	non-Western
China_Liu_PRJNA328899	Sample_097	61.717	4.1924	3196	73467432	10733227584	Mongolia/China				healthy	non-Western
China_Liu_PRJNA328899	Sample_098	79.3892	8.2772	5866	78786790	11474978388	Mongolia/China				healthy	non-Western	y
China_Liu_PRJNA328899	Sample_099	30.1048	11.4241	8332	37437004	5615550600	Mongolia/China				healthy	non-Western
China_Liu_PRJNA328899	Sample_100	93.4956	5.5207	3966	54129152	8025801600	Mongolia/China				healthy	non-Western	y
China_Liu_PRJNA328899	Sample_102	57.0731	2.7771	1922	37171850	5575777500	Mongolia/China				healthy	non-Western
China_Liu_PRJNA328899	Sample_103	36.243	2.4505	1712	54269420	8140413000	Mongolia/China				healthy	non-Western
China_Liu_PRJNA328899	Sample_104	62.2097	12.6496	8488	64648644	9697296600	Mongolia/China				healthy	non-Western
China_Liu_PRJNA328899	Sample_105	59.1069	4.9928	2560	40220748	6033112200	Mongolia/China				healthy	non-Western
China_Liu_PRJNA328899	Sample_106	40.7829	1.8749	1338	82546276	12009412152	Mongolia/China				healthy	non-Western
China_Liu_PRJNA328899	Sample_107	22.203	2.5862	2068	65661186	9663515484	Mongolia/China				healthy	non-Western
China_Liu_PRJNA328899	Sample_108	44.87	4.5584	3308	44154270	6459391572	Mongolia/China				healthy	non-Western
China_Liu_PRJNA328899	Sample_109	95.6192	32.6146	23216	32447746	4867161900	Mongolia/China				healthy	non-Western	y
China_Liu_PRJNA328899	Sample_110	33.4207	4.3332	3214	88086108	13212916200	Mongolia/China				healthy	non-Western
China_Liu_PRJNA328899	Sample_111	86.7423	14.5995	9560	43384542	6507681300	Mongolia/China				healthy	non-Western	y
China_Liu_PRJNA328899	Sample_112	96.9013	17.5526	10698	62844638	9426695700	Mongolia/China				healthy	non-Western	y
Ethiopia_Tett_PRJNA504891	50	subjects
Ethiopia_Tett_PRJNA504891	CM_A01_I1_18	92.9764	7.2408	7114	68518818	6897585809	Ethiopia		1		healthy	non-Western	y	20
Ethiopia_Tett_PRJNA504891	CM_A01_M0_18	5.4436	2.1073	2236	46972830	4726725329	Ethiopia	female	30		healthy	non-Western
Ethiopia_Tett_PRJNA504891	CM_A04_I1_18	99.7226	10.1505	9736	67499272	6785645026	Ethiopia		0.75		healthy	non-Western	y			adults	y	%
Ethiopia_Tett_PRJNA504891	CM_A04_M0_18	28.2331	2.6277	2592	43059186	4319087111	Ethiopia	female	37		healthy	non-Western				24	8	33.3333
Ethiopia_Tett_PRJNA504891	CM_A06_I1_18	3.5597	0.7143	712	44118728	4374783513	Ethiopia		0.666667		healthy	non-Western				children	y
Ethiopia_Tett_PRJNA504891	CM_A06_M0_18	3.5118	1.2574	1410	38838106	3910238498	Ethiopia	female	30		healthy	non-Western				26	12	46.1538
Ethiopia_Tett_PRJNA504891	CM_D02_I1_18	37.2456	3.4714	3298	51081654	5097060616	Ethiopia		3		healthy	non-Western
Ethiopia_Tett_PRJNA504891	CM_D02_M0_18	8.1017	2.7464	2764	45546242	4536105620	Ethiopia	female	25		healthy	non-Western
Ethiopia_Tett_PRJNA504891	CM_D03_I12_18	3.012	1.2715	1432	28466570	2866420588	Ethiopia		0.583333		healthy	non-Western
Ethiopia_Tett_PRJNA504891	CM_D03_M0_18	15.7954	3.3525	3556	50054020	5012790843	Ethiopia	female	25		healthy	non-Western
Ethiopia_Tett_PRJNA504891	CM_D04_I1_18	87.0738	4.0565	4166	58514248	5889106034	Ethiopia		1.58333		healthy	non-Western
Ethiopia_Tett_PRJNA504891	CM_D04_M0_18	10.3436	0.7168	710	49418508	4929854470	Ethiopia	female	28		healthy	non-Western
Ethiopia_Tett_PRJNA504891	CM_D05_I1_18	99.2646	18.3017	16596	42479920	4222763246	Ethiopia		2.66667		healthy	non-Western	y
Ethiopia_Tett_PRJNA504891	CM_D05_M0_18	99.9684	60.1997	53640	91419586	9060859469	Ethiopia	female	45		healthy	non-Western	y
Ethiopia_Tett_PRJNA504891	CM_D06_I1_18	16.2595	8.5312	7100	129404050	12969612211	Ethiopia		0.25		healthy	non-Western
Ethiopia_Tett_PRJNA504891	CM_D06_M0_18	21.3227	1.6719	1710	51455630	5158806483	Ethiopia	female	35		healthy	non-Western
Ethiopia_Tett_PRJNA504891	CM_D07_I1_18	100	55.9591	47286	34482490	3471386011	Ethiopia		1.75		healthy	non-Western	y
Ethiopia_Tett_PRJNA504891	CM_D07_M0_18	6.3453	5.3729	5968	78527636	7908122086	Ethiopia	female	22		healthy	non-Western
Ethiopia_Tett_PRJNA504891	CM_D08_I1_18	96.0384	6.5202	6426	25122248	2529361558	Ethiopia		2.16667		healthy	non-Western	y
Ethiopia_Tett_PRJNA504891	CM_D08_M0_18	69.1853	3.9368	4044	40577478	4084208111	Ethiopia	female	22		healthy	non-Western
Ethiopia_Tett_PRJNA504891	CM_D09_I1_18	35.0731	1.3415	1252	37722294	3799359483	Ethiopia		3		healthy	non-Western
Ethiopia_Tett_PRJNA504891	CM_D09_M0_18	3.2466	5.3913	5718	38230974	3841951943	Ethiopia	female	27		healthy	non-Western
Ethiopia_Tett_PRJNA504891	CM_D10_I1_18	96.3189	16.0198	16058	46110924	4642507072	Ethiopia		1.16667		healthy	non-Western	y
Ethiopia_Tett_PRJNA504891	CM_D10_M0_18	38.5451	2.4843	2734	89872686	9047859631	Ethiopia	female	25		healthy	non-Western
Ethiopia_Tett_PRJNA504891	CM_D11_I1_18	100	73.6743	59948	60317580	6021496045	Ethiopia		1.41667		healthy	non-Western	y
Ethiopia_Tett_PRJNA504891	CM_D11_M0_18	9.7592	2.2702	2108	72761218	7241951776	Ethiopia	female	25		healthy	non-Western
Ethiopia_Tett_PRJNA504891	CM_D13_I1_18	96.2322	7.0679	5760	110568052	11108616944	Ethiopia		1.16667		healthy	non-Western	y
Ethiopia_Tett_PRJNA504891	CM_D13_M0_18	99.9388	22.6209	20086	45931684	4550104058	Ethiopia	female	26		healthy	non-Western	y
Ethiopia_Tett_PRJNA504891	CM_D15_I1_18	1.9584	3.6512	3690	59029786	5893326808	Ethiopia		4.5		healthy	non-Western
Ethiopia_Tett_PRJNA504891	CM_D15_M0_18	4.7072	2.2535	2132	48324384	4806711046	Ethiopia	female	28		healthy	non-Western
Ethiopia_Tett_PRJNA504891	CM_D21B_I12_18	2.3939	0.0359	38	39712710	3992921343	Ethiopia		0.166667		healthy	non-Western
Ethiopia_Tett_PRJNA504891	CM_D21_I1_18	90.9579	5.372	5220	36331478	3655632464	Ethiopia		0.5		healthy	non-Western	y
Ethiopia_Tett_PRJNA504891	CM_D21_M0_18	99.1585	9.9358	9204	50045718	4967204091	Ethiopia	female			healthy	non-Western	y
Ethiopia_Tett_PRJNA504891	CM_D24_I1_18	2.0787	6.2977	6974	59816326	6020097279	Ethiopia		2		healthy	non-Western
Ethiopia_Tett_PRJNA504891	CM_D24_M0_18	32.1335	2.9923	3364	60270408	6067074441	Ethiopia	female	25		healthy	non-Western
Ethiopia_Tett_PRJNA504891	CM_D26AB_I1_18	81.7811	4.2675	4106	46292942	4661733750	Ethiopia		0.5		healthy	non-Western
Ethiopia_Tett_PRJNA504891	CM_D26A_I13_18	71.2569	6.0289	5884	51508584	5183028044	Ethiopia		0.166667		healthy	non-Western
Ethiopia_Tett_PRJNA504891	CM_D26K_I12_18	90.4744	6.6537	5858	64548054	6492144788	Ethiopia		0.666667		healthy	non-Western	y
Ethiopia_Tett_PRJNA504891	CM_D26_M0_18	99.3482	11.305	11152	58556904	5893725551	Ethiopia	female	30		healthy	non-Western	y
Ethiopia_Tett_PRJNA504891	CM_D33_I1_18	0.4692	0.005	6	51404076	5165135243	Ethiopia		0.583333		healthy	non-Western
Ethiopia_Tett_PRJNA504891	CM_D33_M0_18	90.7834	5.1439	4498	33648126	3386004632	Ethiopia	female	27		healthy	non-Western	y
Ethiopia_Tett_PRJNA504891	CM_D39_I1_18	91.0527	5.8604	5572	60359854	6048177340	Ethiopia		0.833333		healthy	non-Western	y
Ethiopia_Tett_PRJNA504891	CM_D39_M0_18	3.1517	1.4628	1514	53457546	5360405017	Ethiopia	female	28		healthy	non-Western
Ethiopia_Tett_PRJNA504891	CM_D40_I1_18	93.9342	31.6651	31250	50297178	5043362451	Ethiopia		0.416667		healthy	non-Western	y
Ethiopia_Tett_PRJNA504891	CM_D40_M0_18	26.6623	7.2668	7440	51487702	5152055284	Ethiopia	female	26		healthy	non-Western
Ethiopia_Tett_PRJNA504891	CM_D43_I1_18	29.4336	1.0207	1036	48726758	4889056262	Ethiopia		1.5		healthy	non-Western
Ethiopia_Tett_PRJNA504891	CM_D43_M0_18	94.078	7.9948	7936	60111810	6025853814	Ethiopia	female	42		healthy	non-Western	y
Ethiopia_Tett_PRJNA504891	CM_D48_M0_18	98.3048	10.4012	10214	45404852	4568777209	Ethiopia	female	40		healthy	non-Western	y
Ethiopia_Tett_PRJNA504891	CM_D50_I1_18	18.2679	1.1045	1082	101521560	10138400269	Ethiopia		1		healthy	non-Western
Ethiopia_Tett_PRJNA504891	CM_D50_M0_18	99.4176	11.0178	10132	70476226	7065785933	Ethiopia	female	27		healthy	non-Western	y
Europeans_Qin_PRJEB2054	124	subjects
Europeans_Qin_PRJEB2054	MH0001	23.4269	0.4224	1086	23280112	1024324928	Denmark	female	49	25.55	healthy (nonIBD)	Urban		18
Europeans_Qin_PRJEB2054	MH0002	19.1481	1.5534	1790	22330366	1674777450	Denmark	female	59	27.28	healthy (nonIBD)	Urban
Europeans_Qin_PRJEB2054	MH0003	99.8327	14.2382	18664	21712038	1628402850	Denmark	male	69	33.19	healthy (nonIBD)	Urban	y
Europeans_Qin_PRJEB2054	MH0004	55.4564	1.5503	3568	21615994	951103736	Denmark	male	59	31.18	healthy (nonIBD)	Urban
Europeans_Qin_PRJEB2054	MH0005	6.4626	0.4817	1500	19972470	878788680	Denmark	male	64	21.68	healthy (nonIBD)	Urban
Europeans_Qin_PRJEB2054	MH0006	80.3511	12.4798	15822	31833324	2387499300	Denmark	female	59	22.38	healthy (nonIBD)	Urban	y
Europeans_Qin_PRJEB2054	MH0007	99.6542	17.2196	35088	18966080	834507520	Denmark	male	69	33.6	healthy (nonIBD)	Urban	y
Europeans_Qin_PRJEB2054	MH0008	40.2291	1.4248	3290	19396090	853427960	Denmark	male	59	24.35	healthy (nonIBD)	Urban
Europeans_Qin_PRJEB2054	MH0009	63.4459	1.5303	2110	26125858	1959439350	Denmark	male	64	29.04	healthy (nonIBD)	Urban
Europeans_Qin_PRJEB2054	MH0010	16.8776	2.8983	6776	20732152	912214688	Denmark	male	64	33.27	healthy (nonIBD)	Urban
Europeans_Qin_PRJEB2054	MH0011	15.824	1.0104	1392	26403230	1980242250	Denmark	female	0	22.31	healthy (nonIBD)	Urban
Europeans_Qin_PRJEB2054	MH0012	87.1207	7.5195	9562	33121454	2484109050	Denmark	female	42	32.1	healthy (nonIBD)	Urban	y
Europeans_Qin_PRJEB2054	MH0013	33.0005	0.8958	1938	20051984	882287296	Denmark	male	54	20.46	healthy (nonIBD)	Urban
Europeans_Qin_PRJEB2054	MH0014	41.1226	4.1166	5664	26681146	2001085950	Denmark	female	54	38.49	healthy (nonIBD)	Urban
Europeans_Qin_PRJEB2054	MH0015	12.6875	0.5267	1370	17173606	755638664	Denmark	male	59	25.47	healthy (nonIBD)	Urban
Europeans_Qin_PRJEB2054	MH0016	65.8551	7.2327	9812	26643658	1998274350	Denmark	female	49	30.5	healthy (nonIBD)	Urban
Europeans_Qin_PRJEB2054	MH0017	19.3674	0.5218	1204	19012670	836557480	Denmark	male	64	21.81	healthy (nonIBD)	Urban
Europeans_Qin_PRJEB2054	MH0018	19.501	0.9244	2384	20613418	906990392	Denmark	male	49	31.37	healthy (nonIBD)	Urban
Europeans_Qin_PRJEB2054	MH0019	16.7236	4.3189	10190	22001384	968060896	Denmark	female	44	20.01	healthy (nonIBD)	Urban
Europeans_Qin_PRJEB2054	MH0020	5.4477	8.0044	12716	25606122	1920459150	Denmark	female	63	33.23	healthy (nonIBD)	Urban
Europeans_Qin_PRJEB2054	MH0021	87.8204	15.6376	19038	17917466	1343809950	Denmark	female	49	25.42	healthy (nonIBD)	Urban	y
Europeans_Qin_PRJEB2054	MH0022	90.6743	8.3752	19094	20477264	900999616	Denmark	male	64	24.42	healthy (nonIBD)	Urban	y
Europeans_Qin_PRJEB2054	MH0023	34.0031	0.6944	1588	19832726	872639944	Denmark	male	69	31.74	healthy (nonIBD)	Urban
Europeans_Qin_PRJEB2054	MH0024	99.9765	19.5851	32826	33485008	2009100480	Denmark	female	59	22.72	healthy (nonIBD)	Urban	y
Europeans_Qin_PRJEB2054	MH0025	16.3727	2.0622	3686	32722594	1963355640	Denmark	female	49	34.2	healthy (nonIBD)	Urban
Europeans_Qin_PRJEB2054	MH0026	53.0299	2.9692	3802	21786400	1633980000	Denmark	female	49	37.32	healthy (nonIBD)	Urban
Europeans_Qin_PRJEB2054	MH0027	71.4997	8.062	17956	17576482	773365208	Denmark	female	59	23.07	healthy (nonIBD)	Urban
Europeans_Qin_PRJEB2054	MH0028	85.5764	13.3523	21016	34512484	2070749040	Denmark	female	44	22.7	healthy (nonIBD)	Urban	y
Europeans_Qin_PRJEB2054	MH0030	55.7807	2.0754	3466	31345442	1880726520	Denmark	male	59	35.21	healthy (nonIBD)	Urban
Europeans_Qin_PRJEB2054	MH0031	27.9526	0.5314	1044	33975438	2038526280	Denmark	male	69	22.34	healthy (nonIBD)	Urban
Europeans_Qin_PRJEB2054	MH0032	14.2369	0.4803	968	31827174	1909630440	Denmark	male	69	35.28	healthy (nonIBD)	Urban
Europeans_Qin_PRJEB2054	MH0033	24.2592	6.0057	7578	26733572	2005017900	Denmark	female	59	31.95	healthy (nonIBD)	Urban
Europeans_Qin_PRJEB2054	MH0034	90.0021	4.8504	5896	27786004	2083950300	Denmark	male	54	39.97	healthy (nonIBD)	Urban
Europeans_Qin_PRJEB2054	MH0035	74.8738	16.8289	21574	27411966	2055897450	Denmark	male	49	22.66	healthy (nonIBD)	Urban
Europeans_Qin_PRJEB2054	MH0036	11.0872	3.4471	4754	26734802	2005110150	Denmark	male	64	30.74	healthy (nonIBD)	Urban
Europeans_Qin_PRJEB2054	MH0037	44.3763	20.4939	28868	24744556	1855841700	Denmark	male	44	24.02	healthy (nonIBD)	Urban
Europeans_Qin_PRJEB2054	MH0038	24.6479	7.4036	10912	26324330	1974324750	Denmark	female	54	21.97	healthy (nonIBD)	Urban
Europeans_Qin_PRJEB2054	MH0039	74.5147	8.2259	11012	25037328	1877799600	Denmark	male	58	23.07	healthy (nonIBD)	Urban
Europeans_Qin_PRJEB2054	MH0040	41.2511	2.7703	3794	26888972	2016672900	Denmark	female	67	20.87	healthy (nonIBD)	Urban
Europeans_Qin_PRJEB2054	MH0041	95.4325	34.8306	44662	26303584	1972768800	Denmark	male	59	23.17	healthy (nonIBD)	Urban	y
Europeans_Qin_PRJEB2054	MH0042	46.4	4.1723	5776	25800828	1935062100	Denmark	male	49	24.46	healthy (nonIBD)	Urban
Europeans_Qin_PRJEB2054	MH0043	42.8974	5.7839	7522	26116162	1958712150	Denmark	male	69	23.72	healthy (nonIBD)	Urban
Europeans_Qin_PRJEB2054	MH0044	38.4564	6.8672	10646	26519090	1988931750	Denmark	male	64	24.48	healthy (nonIBD)	Urban
Europeans_Qin_PRJEB2054	MH0045	19.144	1.1686	1680	26341016	1975576200	Denmark	male	59	25.11	healthy (nonIBD)	Urban
Europeans_Qin_PRJEB2054	MH0046	32.6782	10.4637	14382	23689740	1776730500	Denmark	male	54	23.74	healthy (nonIBD)	Urban
Europeans_Qin_PRJEB2054	MH0047	73.3795	4.8097	6140	21539544	1615465800	Denmark	female	69	30.4	healthy (nonIBD)	Urban
Europeans_Qin_PRJEB2054	MH0048	21.8358	4.8313	6458	21127168	1584537600	Denmark	female	54	19.4	healthy (nonIBD)	Urban
Europeans_Qin_PRJEB2054	MH0049	100	46.9762	61690	21870556	1640291700	Denmark	female	44	35.52	healthy (nonIBD)	Urban	y
Europeans_Qin_PRJEB2054	MH0050	99.0392	10.8855	14506	24676928	1850769600	Denmark	male	49	25.08	healthy (nonIBD)	Urban	y
Europeans_Qin_PRJEB2054	MH0051	19.4276	1.6115	2136	20302698	1522702350	Denmark	female	69	23.15	healthy (nonIBD)	Urban
Europeans_Qin_PRJEB2054	MH0052	93.6404	5.9939	7924	21185426	1588906950	Denmark	female	49	33.18	healthy (nonIBD)	Urban	y
Europeans_Qin_PRJEB2054	MH0053	73.1888	1.764	2456	26032070	1952405250	Denmark	female	49	32.7	healthy (nonIBD)	Urban
Europeans_Qin_PRJEB2054	MH0054	63.3419	23.2432	31964	25272188	1895414100	Denmark	male	49	20.31	healthy (nonIBD)	Urban
Europeans_Qin_PRJEB2054	MH0055	10.8689	0.3694	582	27070830	2030312250	Denmark	male	59	30.29	healthy (nonIBD)	Urban
Europeans_Qin_PRJEB2054	MH0056	70.9152	4.2135	5700	26485810	1986435750	Denmark	male	54	25.35	healthy (nonIBD)	Urban
Europeans_Qin_PRJEB2054	MH0057	41.2735	4.0895	5502	26954716	2021603700	Denmark	female	54	32.98	healthy (nonIBD)	Urban
Europeans_Qin_PRJEB2054	MH0058	24.8957	6.4242	9002	26622272	1996670400	Denmark	female	54	22.04	healthy (nonIBD)	Urban
Europeans_Qin_PRJEB2054	MH0059	78.1143	26.8525	35240	20989222	1574191650	Denmark	male	59	33.27	healthy (nonIBD)	Urban	y
Europeans_Qin_PRJEB2054	MH0060	66.0938	3.0921	4196	24265390	1819904250	Denmark	male	54	23.52	healthy (nonIBD)	Urban
Europeans_Qin_PRJEB2054	MH0061	43.7868	5.0636	5854	22351296	1676347200	Denmark	female	69	30.12	healthy (nonIBD)	Urban
Europeans_Qin_PRJEB2054	MH0062	5.716	0.8621	1134	18700600	1402545000	Denmark	female	49	37.54	healthy (nonIBD)	Urban
Europeans_Qin_PRJEB2054	MH0063	24.8763	3.0018	3984	23675578	1775668350	Denmark	male	59	30.23	healthy (nonIBD)	Urban
Europeans_Qin_PRJEB2054	MH0064	76.6791	4.6071	6014	22392826	1679461950	Denmark	female	54	23.18	healthy (nonIBD)	Urban
Europeans_Qin_PRJEB2054	MH0065	21.7593	2.067	2570	22434244	1682568300	Denmark	male	59	28.23	healthy (nonIBD)	Urban
Europeans_Qin_PRJEB2054	MH0066	99.7154	13.1557	16838	21887792	1641584400	Denmark	female	44	20.79	healthy (nonIBD)	Urban	y
Europeans_Qin_PRJEB2054	MH0067	37.2314	10.2582	13484	23200386	1740028950	Denmark	male	54	21.07	healthy (nonIBD)	Urban
Europeans_Qin_PRJEB2054	MH0068	22.5293	3.7011	4448	22194636	1664597700	Denmark	female	54	28.97	healthy (nonIBD)	Urban
Europeans_Qin_PRJEB2054	MH0069	42.4251	6.2924	8904	24086030	1806452250	Denmark	female	59	36.71	healthy (nonIBD)	Urban
Europeans_Qin_PRJEB2054	MH0070	81.2578	10.2131	13690	25272854	1895464050	Denmark	male	49	22.69	healthy (nonIBD)	Urban	y
Europeans_Qin_PRJEB2054	MH0071	52.9309	5.8701	7912	23845600	1788420000	Denmark	female	44	25.37	healthy (nonIBD)	Urban
Europeans_Qin_PRJEB2054	MH0072	16.7777	3.0427	4526	25079810	1880985750	Denmark	female	64	40.21	healthy (nonIBD)	Urban
Europeans_Qin_PRJEB2054	MH0073	99.9102	10.7886	14636	25172888	1887966600	Denmark	male	54	32.49	healthy (nonIBD)	Urban	y
Europeans_Qin_PRJEB2054	MH0074	95.4947	26.3266	34712	23684772	1776357900	Denmark	female	49	20.46	healthy (nonIBD)	Urban	y
Europeans_Qin_PRJEB2054	MH0075	16.3748	4.0599	6188	23716220	1778716500	Denmark	male	64	30.55	healthy (nonIBD)	Urban
Europeans_Qin_PRJEB2054	MH0076	21.4859	11.2622	13866	22404016	1680301200	Denmark	female	69	34.78	healthy (nonIBD)	Urban
Europeans_Qin_PRJEB2054	MH0077	20.3864	3.7126	5416	27586776	2069008200	Denmark	female	49	24.92	healthy (nonIBD)	Urban
Europeans_Qin_PRJEB2054	MH0078	12.5009	0.3001	402	17119324	1283949300	Denmark	female	49	36.9	healthy (nonIBD)	Urban
Europeans_Qin_PRJEB2054	MH0079	45.635	8.7088	10364	20823340	1561750500	Denmark	female	64	19.97	healthy (nonIBD)	Urban
Europeans_Qin_PRJEB2054	MH0080	9.4022	0.5538	744	26077854	1955839050	Denmark	female	59	18.59	healthy (nonIBD)	Urban
Europeans_Qin_PRJEB2054	MH0081	21.8337	5.0497	7256	26118140	1958860500	Denmark	female	49	37.95	healthy (nonIBD)	Urban
Europeans_Qin_PRJEB2054	MH0082	54.6883	14.1426	19454	25581454	1918609050	Denmark	female	59	22.56	healthy (nonIBD)	Urban
Europeans_Qin_PRJEB2054	MH0083	25.5658	8.1475	11024	24534730	1840104750	Denmark	female	54	30.59	healthy (nonIBD)	Urban
Europeans_Qin_PRJEB2054	MH0084	29.6356	7.1151	9490	27465368	2059902600	Denmark	male	64	31.67	healthy (nonIBD)	Urban
Europeans_Qin_PRJEB2054	MH0085	98.9117	46.3354	58834	26574262	1993069650	Denmark	female	59	36.46	healthy (nonIBD)	Urban	y
Europeans_Qin_PRJEB2054	MH0086	62.0567	5.199	7994	32997930	2474844750	Denmark	female	59	21.59	healthy (nonIBD)	Urban
Europeans_Qin_PRJEB2054	O2.UC-1	99.2411	8.2746	12264	21327690	1599576750	Spain	male	37	31.02	IBD	Urban	y	15
Europeans_Qin_PRJEB2054	O2.UC-11	84.5024	2.6647	3536	20845846	1563438450	Spain	female	34	18.68	IBD	Urban
Europeans_Qin_PRJEB2054	O2.UC-12	53.3165	1.9256	2534	18600658	1395049350	Spain	male	43	21.6	IBD	Urban
Europeans_Qin_PRJEB2054	O2.UC-13	99.9888	34.7972	45910	24871190	1865339250	Spain	female	68	23.38	IBD	Urban	y
Europeans_Qin_PRJEB2054	O2.UC-14	29.146	1.0167	1430	18809182	1410688650	Spain	male	31	32.65	IBD	Urban
Europeans_Qin_PRJEB2054	O2.UC-16	79.5055	4.5124	5586	23997778	1799833350	Spain	male	47	26.42	IBD	Urban
Europeans_Qin_PRJEB2054	O2.UC-17	73.4305	11.4367	14320	22892174	1716913050	Spain	male	56	21.87	IBD	Urban
Europeans_Qin_PRJEB2054	O2.UC-18	21.3064	11.0877	16536	21288044	1596603300	Spain	male	48	25.72	IBD	Urban
Europeans_Qin_PRJEB2054	O2.UC-19	99.1116	20.585	26106	21742028	1630652100	Spain	male	42	24.15	IBD	Urban	y
Europeans_Qin_PRJEB2054	O2.UC-20	100	63.274	75674	21462714	1609703550	Spain	female	51	24.03	IBD	Urban	y
Europeans_Qin_PRJEB2054	O2.UC-21	93.0641	14.4328	24794	21276058	1595704350	Spain	female	49	30.46	IBD	Urban	y
Europeans_Qin_PRJEB2054	O2.UC-22	88.9597	27.0067	35542	23219626	1741471950	Spain	male	44	25.39	IBD	Urban	y
Europeans_Qin_PRJEB2054	O2.UC-23	28.9226	4.0476	4830	17105080	1282881000	Spain	female	44	28.16	IBD	Urban
Europeans_Qin_PRJEB2054	O2.UC-24	86.6964	2.9414	3658	23300776	1747558200	Spain	female	55	28.76	IBD	Urban
Europeans_Qin_PRJEB2054	O2.UC-4	99.8878	13.1532	16682	25564544	1917340800	Spain	female	57	28.53	IBD	Urban	y
Europeans_Qin_PRJEB2054	V1.CD-1	86.8677	17.9302	23688	26291838	1971887850	Spain	female	25	17.93	IBD	Urban	y
Europeans_Qin_PRJEB2054	V1.CD-11	18.1139	24.5004	31878	26409236	1980692700	Spain	female	62	35.46	healthy (nonIBD)	Urban
Europeans_Qin_PRJEB2054	V1.CD-12	19.6581	9.3318	12706	25731202	1929840150	Spain	female	41	20.2	IBD	Urban
Europeans_Qin_PRJEB2054	V1.CD-13	70.4267	4.5096	6226	22693154	1701986550	Spain	male	68	25.69	healthy (nonIBD)	Urban
Europeans_Qin_PRJEB2054	V1.CD-14	23.5575	10.9743	13602	22268954	1670171550	Spain	female	41	23.12	healthy (nonIBD)	Urban
Europeans_Qin_PRJEB2054	V1.CD-15	27.7843	23.5798	38554	21864474	1639835550	Spain	female	34	19	IBD	Urban
Europeans_Qin_PRJEB2054	V1.CD-2	29.7957	5.4815	8350	25983098	1948732350	Spain	male	49	27.76	healthy (nonIBD)	Urban
Europeans_Qin_PRJEB2054	V1.CD-3	18.4576	1.7064	2398	24421332	1831599900	Spain	female	18	21.51	healthy (nonIBD)	Urban
Europeans_Qin_PRJEB2054	V1.CD-4	19.2562	3.3633	4692	22712244	1703418300	Spain	female	46	29.69	healthy (nonIBD)	Urban
Europeans_Qin_PRJEB2054	V1.CD-6	99.9317	136.561	190644	25111406	1883355450	Spain	female	36	18.52	IBD	Urban	y
Europeans_Qin_PRJEB2054	V1.CD-8	49.2824	8.3494	9414	24959632	1871972400	Spain	male	51	29.38	healthy (nonIBD)	Urban
Europeans_Qin_PRJEB2054	V1.CD-9	26.4961	16.648	21458	24587464	1844059800	Spain	female	48	27.55	healthy (nonIBD)	Urban
Europeans_Qin_PRJEB2054	V1.UC-10	21.1646	1.3775	1854	21481612	1611120900	Spain	male	45	27.31	IBD	Urban
Europeans_Qin_PRJEB2054	V1.UC-13	95.0235	23.1147	29000	21192748	1589456100	Spain	female	51	28.51	IBD	Urban	y
Europeans_Qin_PRJEB2054	V1.UC-14	100	74.8712	98512	25143772	1885782900	Spain	female	53	20.25	IBD	Urban	y
Europeans_Qin_PRJEB2054	V1.UC-15	9.291	0.343	506	24013858	1801039350	Spain	female	25	22.77	IBD	Urban
Europeans_Qin_PRJEB2054	V1.UC-17	100	33.0844	43296	21919496	1643962200	Spain	female	41	24.46	IBD	Urban	y
Europeans_Qin_PRJEB2054	V1.UC-18	24.143	0.8576	1062	24653770	1849032750	Spain	female	63	28.67	healthy (nonIBD)	Urban
Europeans_Qin_PRJEB2054	V1.UC-19	29.1572	3.9134	4612	24959202	1871940150	Spain	female	37	21.19	healthy (nonIBD)	Urban
Europeans_Qin_PRJEB2054	V1.UC-21	42.9096	6.5258	9164	23719670	1778975250	Spain	male	62	25.21	IBD	Urban
Europeans_Qin_PRJEB2054	V1.UC-6	82.2105	34.5354	42292	21723182	1629238650	Spain	female	38	23.18	healthy (nonIBD)	Urban	y
Europeans_Qin_PRJEB2054	V1.UC-7	99.4635	27.4334	35432	19716770	1478757750	Spain	female	19	23.05	healthy (nonIBD)	Urban	y
Europeans_Qin_PRJEB2054	V1.UC-8	74.5474	6.555	8728	25242208	1893165600	Spain	male	22	25.4	healthy (nonIBD)	Urban
Europeans_Qin_PRJEB2054	V1.UC-9	100	37.024	48024	26259266	1969444950	Spain	male	32	30.37	healthy (nonIBD)	Urban	y
Fiji_Brito_PRJNA217052	172	subjects
Fiji_Brito_PRJNA217052	M1.1.ST	39.5508	2.7403	1806	119183132	12037496332	Fiji					non-Western		38
Fiji_Brito_PRJNA217052	M1.10.ST	44.5436	4.9689	4776	94943578	9589301378	Fiji					non-Western
Fiji_Brito_PRJNA217052	M1.15.ST	94.5941	24.2859	21718	105557586	10661316186	Fiji					non-Western	y
Fiji_Brito_PRJNA217052	M1.16.ST	85.501	9.1839	8390	117602944	11877897344	Fiji					non-Western	y
Fiji_Brito_PRJNA217052	M1.20.ST	33.9225	2.5937	2278	126332654	12759598054	Fiji					non-Western
Fiji_Brito_PRJNA217052	M1.22.ST	35.9431	1.75	1500	129036068	13032642868	Fiji					non-Western
Fiji_Brito_PRJNA217052	M1.23.ST	17.8191	13.3852	11676	98475674	9946043074	Fiji					non-Western
Fiji_Brito_PRJNA217052	M1.24.ST	62.4331	3.1494	2316	103971134	10501084534	Fiji					non-Western
Fiji_Brito_PRJNA217052	M1.25.ST	16.1789	5.2053	3420	106240160	10730256160	Fiji					non-Western
Fiji_Brito_PRJNA217052	M1.26.ST	27.2253	4.6103	3028	123493896	12472883496	Fiji					non-Western
Fiji_Brito_PRJNA217052	M1.27.ST	4.0728	1.8843	1276	128554516	12984006116	Fiji					non-Western
Fiji_Brito_PRJNA217052	M1.29.ST	19.9743	1.0093	846	104032216	10507253816	Fiji					non-Western
Fiji_Brito_PRJNA217052	M1.3.ST	30.9728	6.6813	5802	102012540	10303266540	Fiji					non-Western
Fiji_Brito_PRJNA217052	M1.35.ST	15.98	2.8341	2540	109809488	11090758288	Fiji					non-Western
Fiji_Brito_PRJNA217052	M1.36.ST	55.6563	21.743	20452	96975036	9794478636	Fiji					non-Western
Fiji_Brito_PRJNA217052	M1.37.ST	16.388	5.2298	4392	109981836	11108165436	Fiji					non-Western
Fiji_Brito_PRJNA217052	M1.38.ST	22.3998	3.2191	2454	96359350	9732294350	Fiji					non-Western
Fiji_Brito_PRJNA217052	M1.4.ST	90.8569	10.6046	8308	110353150	11145668150	Fiji					non-Western	y
Fiji_Brito_PRJNA217052	M1.42.ST	91.1231	4.8359	3372	96102724	9706375124	Fiji					non-Western
Fiji_Brito_PRJNA217052	M1.44.ST	42.2252	6.5806	6554	118634654	11982100054	Fiji					non-Western
Fiji_Brito_PRJNA217052	M1.48.ST	87.4277	4.5316	4158	125397978	12665195778	Fiji					non-Western
Fiji_Brito_PRJNA217052	M1.5.ST	16.1749	8.3103	7802	93594722	9453066922	Fiji					non-Western
Fiji_Brito_PRJNA217052	M1.52.ST	90.3846	5.4038	4026	102739136	10376652736	Fiji					non-Western	y
Fiji_Brito_PRJNA217052	M1.57.ST	22.9343	16.868	15384	111854390	11297293390	Fiji					non-Western
Fiji_Brito_PRJNA217052	M1.59.ST	84.585	8.1126	6910	113245350	11437780350	Fiji					non-Western	y
Fiji_Brito_PRJNA217052	M1.6.ST	88.0815	15.4283	11850	129403562	13069759762	Fiji					non-Western	y
Fiji_Brito_PRJNA217052	M1.61.ST	18.1618	4.4368	4068	112684400	11381124400	Fiji					non-Western
Fiji_Brito_PRJNA217052	M1.62.ST	19.2012	2.7817	2718	99828490	10082677490	Fiji					non-Western
Fiji_Brito_PRJNA217052	M1.63.ST	35.4066	3.0312	1792	114069914	11521061314	Fiji					non-Western
Fiji_Brito_PRJNA217052	M1.64.ST	55.8685	4.1413	3258	125041490	12629190490	Fiji					non-Western
Fiji_Brito_PRJNA217052	M1.65.ST	49.7394	8.3949	7356	111586294	11270215694	Fiji					non-Western
Fiji_Brito_PRJNA217052	M1.7.ST	11.2902	11.8757	10226	109097416	11018839016	Fiji					non-Western
Fiji_Brito_PRJNA217052	M1.8.ST	100	207.071	176174	127862240	12914086240	Fiji					non-Western	y
Fiji_Brito_PRJNA217052	M2.11.ST	88.0162	3.7637	3286	225844360	22810280360	Fiji					non-Western
Fiji_Brito_PRJNA217052	M2.3.ST	59.418	4.4376	3766	123231752	12446406952	Fiji					non-Western
Fiji_Brito_PRJNA217052	M2.31.ST	32.3222	4.4825	3974	117397496	11857147096	Fiji					non-Western
Fiji_Brito_PRJNA217052	M2.32.ST	7.5856	3.3846	2364	96312620	9727574620	Fiji					non-Western
Fiji_Brito_PRJNA217052	M2.33.ST	10.1804	1.536	1142	95701058	9665806858	Fiji					non-Western
Fiji_Brito_PRJNA217052	M2.36.ST	17.7497	2.1588	1822	106678942	10774573142	Fiji					non-Western
Fiji_Brito_PRJNA217052	M2.37.ST	22.4294	1.4462	892	98433140	9941747140	Fiji					non-Western
Fiji_Brito_PRJNA217052	M2.38.ST	52.8636	4.4548	3494	102663008	10368963808	Fiji					non-Western
Fiji_Brito_PRJNA217052	M2.39.ST	45.1801	8.6255	7890	90651698	9155821498	Fiji					non-Western
Fiji_Brito_PRJNA217052	M2.40.ST	5.0581	1.588	1440	89120558	9001176358	Fiji					non-Western
Fiji_Brito_PRJNA217052	M2.41.ST	99.9765	26.315	24688	102496796	10352176396	Fiji					non-Western	y
Fiji_Brito_PRJNA217052	M2.44.ST	56.7813	3.6696	3290	98933730	9992306730	Fiji					non-Western
Fiji_Brito_PRJNA217052	M2.45.ST	34.0817	6.703	5892	109619684	11071588084	Fiji					non-Western
Fiji_Brito_PRJNA217052	M2.46.ST	19.0726	8.4846	8344	102307322	10333039522	Fiji					non-Western
Fiji_Brito_PRJNA217052	M2.48.ST	10.1519	3.1854	2318	110004246	11110428846	Fiji					non-Western
Fiji_Brito_PRJNA217052	M2.49.ST	97.1981	6.6658	5716	100995234	10200518634	Fiji					non-Western	y
Fiji_Brito_PRJNA217052	M2.5.ST	92.8713	7.4632	6576	115705522	11686257722	Fiji					non-Western	y
Fiji_Brito_PRJNA217052	M2.50.ST	19.3184	5.2707	4910	95098484	9604946884	Fiji					non-Western
Fiji_Brito_PRJNA217052	M2.51.ST	10.3508	4.4934	3026	104539248	10558464048	Fiji					non-Western
Fiji_Brito_PRJNA217052	M2.52.ST	48.6643	3.3449	2956	97293300	9826623300	Fiji					non-Western
Fiji_Brito_PRJNA217052	M2.56.ST	9.8989	1.4318	1178	117711288	11888840088	Fiji					non-Western
Fiji_Brito_PRJNA217052	M2.57.ST	45.6013	15.806	15110	105579112	10663490312	Fiji					non-Western
Fiji_Brito_PRJNA217052	M2.58.ST	70.2135	4.7967	3158	112624382	11375062582	Fiji					non-Western
Fiji_Brito_PRJNA217052	M2.60.ST	16.5869	3.6372	2630	96562826	9752845426	Fiji					non-Western
Fiji_Brito_PRJNA217052	M2.63.ST	86.4036	3.9347	3780	107103870	10817490870	Fiji					non-Western
Fiji_Brito_PRJNA217052	W1.1.ST	97.1716	12.1394	10940	126854526	12812307126	Fiji					non-Western	y
Fiji_Brito_PRJNA217052	W1.11.ST	80.9651	3.2306	2552	95986252	9694611452	Fiji					non-Western
Fiji_Brito_PRJNA217052	W1.13.ST	95.4662	35.4544	33170	117718098	11889527898	Fiji					non-Western	y
Fiji_Brito_PRJNA217052	W1.14.ST	33.5451	4.7017	4380	100262724	10126535124	Fiji					non-Western
Fiji_Brito_PRJNA217052	W1.15.ST	24.7213	9.3563	7676	85532774	8638810174	Fiji					non-Western
Fiji_Brito_PRJNA217052	W1.18.ST	25.117	9.193	8580	101087874	10209875274	Fiji					non-Western
Fiji_Brito_PRJNA217052	W1.2.ST	44.8476	2.9464	2620	97977156	9895692756	Fiji					non-Western
Fiji_Brito_PRJNA217052	W1.20.ST	72.7349	7.3338	6536	106920886	10799009486	Fiji					non-Western
Fiji_Brito_PRJNA217052	W1.21.ST	58.3052	6.6159	5272	114445492	11558994692	Fiji					non-Western
Fiji_Brito_PRJNA217052	W1.22.ST	87.1697	6.8444	5476	110879988	11198878788	Fiji					non-Western	y
Fiji_Brito_PRJNA217052	W1.26.ST	27.4997	2.1833	1930	105550572	10660607772	Fiji					non-Western
Fiji_Brito_PRJNA217052	W1.27.ST	46.0756	5.2208	5178	117470096	11864479696	Fiji					non-Western
Fiji_Brito_PRJNA217052	W1.3.ST	21.1116	5.6211	5032	96327088	9729035888	Fiji					non-Western
Fiji_Brito_PRJNA217052	W1.31.ST	87.341	7.59	5120	111603172	11271920372	Fiji					non-Western	y
Fiji_Brito_PRJNA217052	W1.33.ST	72.2912	30.7675	30098	95058988	9600957788	Fiji					non-Western
Fiji_Brito_PRJNA217052	W1.34.ST	31.2533	3.036	1186	93364206	9429784806	Fiji					non-Western
Fiji_Brito_PRJNA217052	W1.36.ST	25.5628	3.236	1868	92325672	9324892872	Fiji					non-Western
Fiji_Brito_PRJNA217052	W1.37.ST	51.2347	7.4373	5948	124381026	12562483626	Fiji					non-Western
Fiji_Brito_PRJNA217052	W1.38.ST	28.1586	5.2281	4052	95320222	9627342422	Fiji					non-Western
Fiji_Brito_PRJNA217052	W1.39.ST	18.8258	4.8473	3864	129014784	13030493184	Fiji					non-Western
Fiji_Brito_PRJNA217052	W1.4.ST	67.1617	9.5072	8102	126069036	12732972636	Fiji					non-Western
Fiji_Brito_PRJNA217052	W1.40.ST	5.0968	0.8612	670	101318482	10233166682	Fiji					non-Western
Fiji_Brito_PRJNA217052	W1.41.ST	40.7697	3.5513	3416	115236832	11638920032	Fiji					non-Western
Fiji_Brito_PRJNA217052	W1.42.ST	5.6568	2.1621	1570	114861736	11601035336	Fiji					non-Western
Fiji_Brito_PRJNA217052	W1.44.ST	16.9195	4.854	3556	117253970	11842650970	Fiji					non-Western
Fiji_Brito_PRJNA217052	W1.5.ST	95.1796	22.543	17968	109763798	11086143598	Fiji					non-Western	y
Fiji_Brito_PRJNA217052	W1.51.ST	81.6475	8.2689	6784	94065812	9500647012	Fiji					non-Western	y
Fiji_Brito_PRJNA217052	W1.53.ST	33.5666	28.7122	27230	101580666	10259647266	Fiji					non-Western
Fiji_Brito_PRJNA217052	W1.54.ST	19.4317	2.2232	1652	94953926	9590346526	Fiji					non-Western
Fiji_Brito_PRJNA217052	W1.55.ST	93.8424	7.1974	5872	104661748	10570836548	Fiji					non-Western	y
Fiji_Brito_PRJNA217052	W1.6.ST	35.1802	4.4551	4286	117721448	11889866248	Fiji					non-Western
Fiji_Brito_PRJNA217052	W1.8.ST	22.2907	3.7153	2666	123815636	12505379236	Fiji					non-Western
Fiji_Brito_PRJNA217052	W1.9.ST	96.6514	22.4109	19464	101025440	10203569440	Fiji					non-Western	y
Fiji_Brito_PRJNA217052	W2.1.ST	93.7567	8.0857	6190	107883248	10896208048	Fiji					non-Western	y
Fiji_Brito_PRJNA217052	W2.11.ST	39.7252	2.8344	2492	114138764	11528015164	Fiji					non-Western
Fiji_Brito_PRJNA217052	W2.13.ST	40.4147	6.4536	4922	112027718	11314799518	Fiji					non-Western
Fiji_Brito_PRJNA217052	W2.15.ST	6.992	2.5776	1966	132096090	13341705090	Fiji					non-Western
Fiji_Brito_PRJNA217052	W2.17.ST	20.5057	6.8573	6402	103894374	10493331774	Fiji					non-Western
Fiji_Brito_PRJNA217052	W2.19.ST	20.3333	1.733	1320	123565240	12480089240	Fiji					non-Western
Fiji_Brito_PRJNA217052	W2.21.ST	45.0536	1.9669	1428	103077574	10410834974	Fiji					non-Western
Fiji_Brito_PRJNA217052	W2.23.ST	20.0324	2.0079	1918	112063430	11318406430	Fiji					non-Western
Fiji_Brito_PRJNA217052	W2.25.ST	53.6653	5.1662	4422	153657638	15519421438	Fiji					non-Western
Fiji_Brito_PRJNA217052	W2.26.ST	38.0443	4.701	4112	108923666	11001290266	Fiji					non-Western
Fiji_Brito_PRJNA217052	W2.33.ST	9.7163	5.8008	4234	122575692	12380144892	Fiji					non-Western
Fiji_Brito_PRJNA217052	W2.34.ST	22.6987	4.7265	2754	130401922	13170594122	Fiji					non-Western
Fiji_Brito_PRJNA217052	W2.35.ST	96.4352	6.3873	4814	113194618	11432656418	Fiji					non-Western	y
Fiji_Brito_PRJNA217052	W2.36.ST	63.9049	13.8076	12078	115641336	11679774936	Fiji					non-Western
Fiji_Brito_PRJNA217052	W2.39.ST	33.9409	6.1121	4834	90574556	9148030156	Fiji					non-Western
Fiji_Brito_PRJNA217052	W2.4.ST	92.6021	11.6962	10300	105006048	10605610848	Fiji					non-Western	y
Fiji_Brito_PRJNA217052	W2.40.ST	89.892	4.3184	3464	109287218	11038009018	Fiji					non-Western
Fiji_Brito_PRJNA217052	W2.41.ST	98.1069	6.7632	5582	107343888	10841732688	Fiji					non-Western	y
Fiji_Brito_PRJNA217052	W2.42.ST	93.1957	4.1372	3872	21379934	2159373334	Fiji					non-Western
Fiji_Brito_PRJNA217052	W2.43.ST	45.3637	21.5069	20526	104579714	10562551114	Fiji					non-Western
Fiji_Brito_PRJNA217052	W2.44.ST	20.3935	2.6887	1578	121180840	12239264840	Fiji					non-Western
Fiji_Brito_PRJNA217052	W2.45.ST	31.0972	8.7368	6462	116922782	11809200982	Fiji					non-Western
Fiji_Brito_PRJNA217052	W2.46.ST	69.7973	12.0435	11212	89190688	9008259488	Fiji					non-Western
Fiji_Brito_PRJNA217052	W2.47.ST	17.2652	4.0296	2552	107846358	10892482158	Fiji					non-Western
Fiji_Brito_PRJNA217052	W2.48.ST	16.5176	3.2341	2814	118251308	11943382108	Fiji					non-Western
Fiji_Brito_PRJNA217052	W2.49.ST	95.3887	18.9869	15360	113712952	11485008152	Fiji					non-Western	y
Fiji_Brito_PRJNA217052	W2.5.ST	51.7263	3.6358	2922	109246810	11033927810	Fiji					non-Western
Fiji_Brito_PRJNA217052	W2.52.ST	96.0088	13.5085	11882	101735124	10275247524	Fiji					non-Western	y
Fiji_Brito_PRJNA217052	W2.53.ST	32.3967	1.4114	902	101462660	10247728660	Fiji					non-Western
Fiji_Brito_PRJNA217052	W2.54.ST	100	255.471	214146	110196088	11129804888	Fiji					non-Western	y
Fiji_Brito_PRJNA217052	W2.56.ST	58.9865	6.0909	4932	127161440	12843305440	Fiji					non-Western
Fiji_Brito_PRJNA217052	W2.59.ST	18.7942	3.4512	2858	105987376	10704724976	Fiji					non-Western
Fiji_Brito_PRJNA217052	W2.6.ST	98.0223	15.5026	14406	94610054	9555615454	Fiji					non-Western	y
Fiji_Brito_PRJNA217052	W2.61.ST	96.1343	15.2843	14222	112633732	11376006932	Fiji					non-Western	y
Fiji_Brito_PRJNA217052	W2.62.ST	44.7272	9.8967	7446	117560618	11873622418	Fiji					non-Western
Fiji_Brito_PRJNA217052	W2.63.ST	31.0564	2.2455	1802	94462838	9540746638	Fiji					non-Western
Fiji_Brito_PRJNA217052	W2.65.ST	70.2441	7.8905	6950	86957080	8782665080	Fiji					non-Western
Fiji_Brito_PRJNA217052	W2.67.ST	32.3865	3.5925	3344	103683966	10472080566	Fiji					non-Western
Fiji_Brito_PRJNA217052	W2.68.ST	66.5181	26.1203	24606	111099810	11221080810	Fiji					non-Western
Fiji_Brito_PRJNA217052	W2.69.ST	37.9678	2.755	2072	103619212	10465540412	Fiji					non-Western
Fiji_Brito_PRJNA217052	W2.7.ST	82.5797	6.2065	5154	103445154	10447960554	Fiji					non-Western	y
Fiji_Brito_PRJNA217052	W2.8.ST	21.5328	5.487	4574	93332264	9426558664	Fiji					non-Western
Fiji_Brito_PRJNA217052	W2.9.ST	59.7067	4.9104	4552	119048724	12023921124	Fiji					non-Western
Fiji_Brito_PRJNA217052	W3.1.ST	14.3399	4.691	3386	100495576	10150053176	Fiji					non-Western
Fiji_Brito_PRJNA217052	W3.16.ST	30.7208	2.8164	2714	105974724	10703447124	Fiji					non-Western
Fiji_Brito_PRJNA217052	W3.17.ST	95.5488	17.9746	15980	105252094	10630461494	Fiji					non-Western	y
Fiji_Brito_PRJNA217052	W3.18.ST	66.2039	1.7355	1440	94676214	9562297614	Fiji					non-Western
Fiji_Brito_PRJNA217052	W3.19.ST	52.3791	12.405	9334	101832602	10285092802	Fiji					non-Western
Fiji_Brito_PRJNA217052	W3.20.ST	17.0011	2.5578	1918	105571566	10662728166	Fiji					non-Western
Fiji_Brito_PRJNA217052	W3.21.ST	34.9466	4.8679	3236	105287516	10634039116	Fiji					non-Western
Fiji_Brito_PRJNA217052	W3.22.ST	64.5536	7.4262	5558	227969022	23024871222	Fiji					non-Western
Fiji_Brito_PRJNA217052	W3.23.ST	9.8755	3.973	3128	99291686	10028460286	Fiji					non-Western
Fiji_Brito_PRJNA217052	WL.1.ST	74.9778	15.2133	13252	95162520	9611414520	Fiji					non-Western
Fiji_Brito_PRJNA217052	WL.10.ST	44.9853	3.0813	2260	206522052	20858727252	Fiji					non-Western
Fiji_Brito_PRJNA217052	WL.11.ST	55.3901	13.6446	12292	87053662	8792419862	Fiji					non-Western
Fiji_Brito_PRJNA217052	WL.12.ST	20.3078	2.5183	2414	101988484	10300836884	Fiji					non-Western
Fiji_Brito_PRJNA217052	WL.13.ST	38.2126	1.5374	1416	79826324	8062458724	Fiji					non-Western
Fiji_Brito_PRJNA217052	WL.14.ST	96.3536	10.2168	9358	104109006	10515009606	Fiji					non-Western	y
Fiji_Brito_PRJNA217052	WL.15.ST	28.1647	2.662	2288	99984748	10098459548	Fiji					non-Western
Fiji_Brito_PRJNA217052	WL.17.ST	93.4589	8.011	7116	109474990	11056973990	Fiji					non-Western	y
Fiji_Brito_PRJNA217052	WL.2.ST	47.1486	6.7733	5264	121152400	12236392400	Fiji					non-Western
Fiji_Brito_PRJNA217052	WL.20.ST	74.3434	7.5324	6542	126844194	12811263594	Fiji					non-Western
Fiji_Brito_PRJNA217052	WL.25.ST	90.4744	21.0641	19608	109699246	11079623846	Fiji					non-Western	y
Fiji_Brito_PRJNA217052	WL.26.ST	20.7893	3.4396	2860	108691856	10977877456	Fiji					non-Western
Fiji_Brito_PRJNA217052	WL.28.ST	5.767	0.2266	248	82277050	8309982050	Fiji					non-Western
Fiji_Brito_PRJNA217052	WL.3.ST	19.3358	4.0141	3426	97377820	9835159820	Fiji					non-Western
Fiji_Brito_PRJNA217052	WL.30.ST	91.2679	9.5148	8810	112877160	11400593160	Fiji					non-Western	y
Fiji_Brito_PRJNA217052	WL.32.ST	60.3033	3.6888	3396	94391892	9533581092	Fiji					non-Western
Fiji_Brito_PRJNA217052	WL.33.ST	16.3972	1.8797	1556	106810606	10787871206	Fiji					non-Western
Fiji_Brito_PRJNA217052	WL.34.ST	80.192	3.6449	2922	94586504	9553236904	Fiji					non-Western
Fiji_Brito_PRJNA217052	WL.35.ST	94.7502	13.0538	11244	101392562	10240648762	Fiji					non-Western	y
Fiji_Brito_PRJNA217052	WL.36.ST	92.906	6.783	5480	108099978	10918097778	Fiji					non-Western	y
Fiji_Brito_PRJNA217052	WL.37.ST	21.7491	1.4753	1566	78914112	7970325312	Fiji					non-Western
Fiji_Brito_PRJNA217052	WL.39.ST	17.5161	2.6742	2750	73230740	7396304740	Fiji					non-Western
Fiji_Brito_PRJNA217052	WL.43.ST	96.0741	27.7749	25924	97534370	9850971370	Fiji					non-Western	y
Fiji_Brito_PRJNA217052	WL.44.ST	46.2123	5.0471	4238	210364766	21246841366	Fiji					non-Western
Fiji_Brito_PRJNA217052	WL.45.ST	9.7153	0.9399	580	120324650	12152789650	Fiji					non-Western
Fiji_Brito_PRJNA217052	WL.5.ST	36.2675	5.2788	4350	106876000	10794476000	Fiji					non-Western
Fiji_Brito_PRJNA217052	WL.7.ST	29.0328	9.4772	8680	93133396	9406472996	Fiji					non-Western
Fiji_Brito_PRJNA217052	WL.8.ST	93.2416	13.9747	13072	214699066	21684605666	Fiji					non-Western	y
Fiji_Brito_PRJNA217052	WL.9.ST	99.8745	29.212	26262	199769786	20176748386	Fiji					non-Western	y
Ghana_Tett_PRJNA529124	44	subjects
Ghana_Tett_PRJNA529124	C16-20005-GH	5.7456	0.6318	802	35940148	3617881092	Ghana	female	34		healthy	non-Western		26
Ghana_Tett_PRJNA529124	C16-20006-GH	92.9325	9.5467	8180	58949456	5921489324	Ghana	male	33		healthy	non-Western	y
Ghana_Tett_PRJNA529124	C16-20007-GH	32.8526	3.5037	2480	73463896	7393880449	Ghana		7		healthy	non-Western
Ghana_Tett_PRJNA529124	C16-20008-GH	27.6925	3.186	3288	48358732	4866528804	Ghana		5		healthy	non-Western
Ghana_Tett_PRJNA529124	C16-20009-GH	69.7892	2.147	1722	54556228	5486194054	Ghana	female	24		healthy	non-Western
Ghana_Tett_PRJNA529124	C16-20010-GH	41.1471	3.1619	3372	44742934	4499586505	Ghana	male	28		healthy	non-Western
Ghana_Tett_PRJNA529124	C16-20011-GH	80.705	23.3327	21882	44680624	4495753533	Ghana		1		healthy	non-Western	y
Ghana_Tett_PRJNA529124	C16-20029-GH	95.3672	5.5729	5010	70979954	7119327800	Ghana	female	28		healthy	non-Western	y
Ghana_Tett_PRJNA529124	C16-20030-GH	99.9776	12.5314	11934	51493428	5181977376	Ghana	male		healthy	non-Western	nd	y
Ghana_Tett_PRJNA529124	C16-20032-GH	99.437	10.2933	8842	47413990	4772323635	Ghana		5		healthy	non-Western	y
Ghana_Tett_PRJNA529124	C16-20047-GH	99.6909	23.2111	21736	44858500	4510065804	Ghana	male	45		healthy	non-Western	y
Ghana_Tett_PRJNA529124	C16-20048-GH	100	41.252	37482	66050308	6642517344	Ghana	female	36		healthy	non-Western	y
Ghana_Tett_PRJNA529124	C16-20049-GH	85.5214	7.6382	7172	43664744	4394507742	Ghana		9		healthy	non-Western	y
Ghana_Tett_PRJNA529124	C16-20050-GH	100	46.6954	42758	49144218	4944257770	Ghana		7		healthy	non-Western	y
Ghana_Tett_PRJNA529124	C16-20065-GH	28.6013	1.3098	1402	39316508	3957406667	Ghana	female	34		healthy	non-Western
Ghana_Tett_PRJNA529124	C16-20066-GH	95.9282	112.479	87394	53022244	5334055024	Ghana	male	41		healthy	non-Western	y
Ghana_Tett_PRJNA529124	C16-20073-GH	93.7547	17.9728	16522	23236486	2337099983	Ghana		7		healthy	non-Western	y
Ghana_Tett_PRJNA529124	C16-20074-GH	90.2347	20.7088	19450	55956846	5606495684	Ghana		6		healthy	non-Western	y
Ghana_Tett_PRJNA529124	C16-20108-GH	66.7833	4.2946	4402	38779360	3902092166	Ghana	female	40		healthy	non-Western
Ghana_Tett_PRJNA529124	C16-20110-GH	98.7801	5.9422	4774	48735146	4904910670	Ghana		15		healthy	non-Western	y
Ghana_Tett_PRJNA529124	C16-20111-GH	30.6678	0.7159	576	51957206	5226054110	Ghana		12		healthy	non-Western
Ghana_Tett_PRJNA529124	C16-20112-GH	98.0824	22.3796	18326	88375214	8874489912	Ghana		7		healthy	non-Western	y
Ghana_Tett_PRJNA529124	C16-20113-GH	66.6129	4.7382	4888	53866818	5423134863	Ghana		6		healthy	non-Western
Ghana_Tett_PRJNA529124	C16-20124-GH	96.3505	7.2768	5342	41344204	4136044106	Ghana	female	38		healthy	non-Western	y
Ghana_Tett_PRJNA529124	C16-20125-GH	100	78.0609	75060	40847952	4087799788	Ghana	male	43		healthy	non-Western	y
Ghana_Tett_PRJNA529124	C16-20126-GH	95.7599	165.641	137822	71785604	7166427419	Ghana		12		healthy	non-Western	y
Ghana_Tett_PRJNA529124	C16-20127-GH	95.8793	20.3557	17560	60082646	6029941030	Ghana		10		healthy	non-Western	y
Ghana_Tett_PRJNA529124	C16-20138-GH	96.016	39.864	36858	64075488	6419277999	Ghana		3		healthy	non-Western	y
Ghana_Tett_PRJNA529124	C16-20241-GH	9.9061	7.7628	6920	84858666	8460809303	Ghana	female	31		healthy	non-Western
Ghana_Tett_PRJNA529124	C16-20242-GH	3.4322	1.0774	988	53350334	5368348422	Ghana	male	34		healthy	non-Western
Ghana_Tett_PRJNA529124	C16-20243-GH	100	111.218	104798	31799654	3200674693	Ghana		7		healthy	non-Western	y
Ghana_Tett_PRJNA529124	C16-20244-GH	61.5967	3.5756	3412	47872352	4808934704	Ghana		6		healthy	non-Western
Ghana_Tett_PRJNA529124	C16-20245-GH	94.5941	8.1174	7932	28272568	2846888383	Ghana		5		healthy	non-Western	y
Ghana_Tett_PRJNA529124	C16-20246-GH	71.0652	1.9785	2082	27175904	2736141266	Ghana		3		healthy	non-Western
Ghana_Tett_PRJNA529124	C16-20247-GH	97.3266	21.9747	19916	101115510	10143405212	Ghana		0		healthy	non-Western	y
Ghana_Tett_PRJNA529124	C16-20273-GH	27.3294	4.6227	4980	49890876	5023994428	Ghana	female	31		healthy	non-Western
Ghana_Tett_PRJNA529124	C16-20274-GH	90.044	9.7193	8138	37691612	3793922407	Ghana	male	34		healthy	non-Western	y
Ghana_Tett_PRJNA529124	C16-20275-GH	98.1651	21.8661	19720	27265244	2744422505	Ghana		10		healthy	non-Western	y
Ghana_Tett_PRJNA529124	C16-20288-GH	99.8613	13.4809	12132	30413078	3053461198	Ghana	male	41		healthy	non-Western	y
Ghana_Tett_PRJNA529124	C16-20292-GH	39.049	1.3916	1424	31351696	3147168627	Ghana	female	25		healthy	non-Western
Ghana_Tett_PRJNA529124	C16-20362-GH	89.3473	4.3949	4514	31244404	3146662482	Ghana	female	20		healthy	non-Western
Ghana_Tett_PRJNA529124	C16-20363-GH	31.5868	3.096	2990	32020464	3224329519	Ghana	male	34		healthy	non-Western
Ghana_Tett_PRJNA529124	C16-20374-GH	3.1375	1.4417	1554	31907024	3211914297	Ghana	female	24		healthy	non-Western
Ghana_Tett_PRJNA529124	C16-20375-GH	100	35.547	25526	37529868	3778801222	Ghana	male	31		healthy	non-Western	y
Italy.Tanzania_Rampelli_PRJNA278393	38	subjects
Italy.Tanzania_Rampelli_PRJNA278393	H01	3.7597	0.4754	574	29669622	2830033596	Tanzania	female	43		healthy	non-Western		0
Italy.Tanzania_Rampelli_PRJNA278393	H02	1.8043	0.1792	192	9826206	988220006	Tanzania	male	37		healthy	non-Western
Italy.Tanzania_Rampelli_PRJNA278393	H03	3.0222	1.5221	1710	33390282	3146096300	Tanzania	male	22		healthy	non-Western
Italy.Tanzania_Rampelli_PRJNA278393	H04	2.144	0.6773	764	8210938	771265475	Tanzania	male	24		healthy	non-Western
Italy.Tanzania_Rampelli_PRJNA278393	H05	1.7299	0.1128	164	10487900	883278160	Tanzania	female	70		healthy	non-Western
Italy.Tanzania_Rampelli_PRJNA278393	H06	7.9446	1.6239	1828	11074784	1054071176	Tanzania	male	30		healthy	non-Western
Italy.Tanzania_Rampelli_PRJNA278393	H07	1.8951	0.5123	556	10494336	980998249	Tanzania	female	38		healthy	non-Western
Italy.Tanzania_Rampelli_PRJNA278393	H08	8.2333	0.8667	874	8083202	760298006	Tanzania	female	20		healthy	non-Western
Italy.Tanzania_Rampelli_PRJNA278393	H09	46.4428	1.6514	1818	16013402	1527874314	Tanzania	female	47		healthy	non-Western
Italy.Tanzania_Rampelli_PRJNA278393	H10	2.9233	0.9243	1086	63686272	6142112280	Tanzania	female	40		healthy	non-Western
Italy.Tanzania_Rampelli_PRJNA278393	H11	1.8553	0.1485	180	16543096	1565359457	Tanzania	female	29		healthy	non-Western
Italy.Tanzania_Rampelli_PRJNA278393	H12	1.6789	0.1066	112	9489634	899601344	Tanzania	female	8		healthy	non-Western
Italy.Tanzania_Rampelli_PRJNA278393	H13	3.8239	2.0026	2350	28163582	2661816112	Tanzania	male	34		healthy	non-Western
Italy.Tanzania_Rampelli_PRJNA278393	H14	14.3328	3.9898	4164	71290650	6826446232	Tanzania	male	30		healthy	non-Western
Italy.Tanzania_Rampelli_PRJNA278393	H15	1.6157	3.0454	3512	20862744	1980997308	Tanzania	male	16		healthy	non-Western
Italy.Tanzania_Rampelli_PRJNA278393	H16	6.3545	2.6718	2912	30793236	2927039121	Tanzania	male	21		healthy	non-Western
Italy.Tanzania_Rampelli_PRJNA278393	H17	6.4973	10.7088	11576	77841428	7485242731	Tanzania	male	23		healthy	non-Western
Italy.Tanzania_Rampelli_PRJNA278393	H18	1.9686	2.7472	3124	30667466	2936595311	Tanzania	male	17		healthy	non-Western
Italy.Tanzania_Rampelli_PRJNA278393	H19	1.8135	0.863	866	9733720	945575362	Tanzania	male	15		healthy	non-Western
Italy.Tanzania_Rampelli_PRJNA278393	H20	2.5	0.1589	188	22627484	2149085736	Tanzania	male	13		healthy	non-Western
Italy.Tanzania_Rampelli_PRJNA278393	H21	6.6493	0.4856	622	26781422	2304894660	Tanzania	male	43		healthy	non-Western
Italy.Tanzania_Rampelli_PRJNA278393	H22	1.9645	0.2362	256	9859974	923724588	Tanzania	male	38*		healthy	non-Western
Italy.Tanzania_Rampelli_PRJNA278393	H23	4.032	2.2637	2562	16899772	1621608653	Tanzania	male	24*		healthy	non-Western
Italy.Tanzania_Rampelli_PRJNA278393	H24	12.1816	8.3739	9126	64739338	6257726926	Tanzania	male	65*		healthy	non-Western
Italy.Tanzania_Rampelli_PRJNA278393	H25	2.1256	0.1183	142	10542544	1060433847	Tanzania	male	40*		healthy	non-Western
Italy.Tanzania_Rampelli_PRJNA278393	H26	2.398	0.3916	436	13207948	1223269784	Tanzania	male	48*		healthy	non-Western
Italy.Tanzania_Rampelli_PRJNA278393	H27	2.6642	0.133	168	10111438	941269421	Tanzania	female	29		healthy	non-Western
Italy.Tanzania_Rampelli_PRJNA278393	IT01	19.5194	1.1647	1068	3880926	364905143	Italy	male	38		healthy	Urban		7
Italy.Tanzania_Rampelli_PRJNA278393	IT02	95.1112	6.5623	6510	19948528	1901675879	Italy	female	34		healthy	Urban	y
Italy.Tanzania_Rampelli_PRJNA278393	IT03	90.2531	8.8249	8644	14373500	1395564313	Italy	female	29		healthy	Urban	y
Italy.Tanzania_Rampelli_PRJNA278393	IT04	99.9643	13.2671	13094	6270148	536193207	Italy	male	27		healthy	Urban	y
Italy.Tanzania_Rampelli_PRJNA278393	IT05	84.5616	11.6086	12644	33488222	3213390403	Italy	male	30		healthy	Urban	y
Italy.Tanzania_Rampelli_PRJNA278393	IT06	100	101.074	86874	47834618	4634472140	Italy	female	32		healthy	Urban	y
Italy.Tanzania_Rampelli_PRJNA278393	IT07	12.7324	0.2432	324	6461412	548261188	Italy	female	25		healthy	Urban
Italy.Tanzania_Rampelli_PRJNA278393	IT08	1.6503	0.0232	34	7602042	643724175	Italy	male	34		healthy	Urban
Italy.Tanzania_Rampelli_PRJNA278393	IT11	59.4231	0.9926	1114	9662144	817884269	Italy	female	40		healthy	Urban
Italy.Tanzania_Rampelli_PRJNA278393	IT13	98.9617	5.1352	5762	4809534	449518356	Italy	female	30		healthy	Urban	y
Italy.Tanzania_Rampelli_PRJNA278393	IT14	99.8399	10.4481	11608	3740248	316537176	Italy	female	21		healthy	Urban	y
Italy_DAmico_PRJNA525982	8	subjects
Italy_DAmico_PRJNA525982	11	7.3612	0.0948	110	1108350	110835000	Italy	male	9		ALL	Urban		1
Italy_DAmico_PRJNA525982	15	52.7422	0.7661	548	13348888	1334888800	Italy	male	8		ALL	Urban
Italy_DAmico_PRJNA525982	19	14.7214	7.5161	7998	3847328	384732800	Italy	female	10		ALL	Urban
Italy_DAmico_PRJNA525982	20	97.8499	8.565	8154	7444492	744449200	Italy	male	7		ALL	Urban	y
Italy_DAmico_PRJNA525982	26	18.3943	2.3879	2374	2733704	273370400	Italy	male	8		AML	Urban
Italy_DAmico_PRJNA525982	5	16.3605	0.2055	212	1786870	178687000	Italy	male	10		ALL	Urban
Japan_Yachida_PRJDB4176	614	subjects
Japan_Yachida_PRJDB4176	1	12.7232	0.4371	312	32588292	4757249321	Japan	female	69	22.5069	Stage_III_IV	Urban		465
Japan_Yachida_PRJDB4176	10021	97.9437	139.588	90248	51568728	7363146531	Japan	male	57	26.881	Stage_I_II	Urban	y
Japan_Yachida_PRJDB4176	10023	100	644.18	385472	53354508	7526567159	Japan	male	65	26.5625	healthy	Urban	y
Japan_Yachida_PRJDB4176	10025	100	91.917	62242	44355082	6499155721	Japan	male	40	25	healthy	Urban	y
Japan_Yachida_PRJDB4176	10029	76.3609	171.14	116248	51664530	7528357389	Japan	female	67	20.1733	healthy	Urban	y
Japan_Yachida_PRJDB4176	10030	24.093	8.8672	6388	52572814	7615406163	Japan	male	58	24.0238	Stage_I_II	Urban
Japan_Yachida_PRJDB4176	10031	71.0335	11.3217	7896	41373138	5900413901	Japan	male	77	24.4646	healthy	Urban
Japan_Yachida_PRJDB4176	10033	100	161.04	109026	40177670	5811223699	Japan	female	54	24.7475	Stage_0	Urban	y
Japan_Yachida_PRJDB4176	10034	100	180.39	105346	62497856	8824181174	Japan	female	74	23.8048	HS	Urban	y
Japan_Yachida_PRJDB4176	10036	83.002	78.1327	54542	58630590	8209733697	Japan	female	64	21.1553	healthy	Urban	y
Japan_Yachida_PRJDB4176	10037	90.5152	182.847	115770	56880756	8039395131	Japan	female	66	25.4109	healthy	Urban	y
Japan_Yachida_PRJDB4176	10038	100	1063.54	725542	53721284	7706954871	Japan	female	66	19.0677	healthy	Urban	y
Japan_Yachida_PRJDB4176	10040	57.785	11.7663	6718	14386194	2043106940	Japan	female	66	21.6413	healthy	Urban
Japan_Yachida_PRJDB4176	10046	99.9429	364.066	193140	59909810	8365750994	Japan	male	65	23.6652	healthy	Urban	y
Japan_Yachida_PRJDB4176	10047	97.0329	21.8395	13388	62600398	8737398160	Japan	male	73	22.3214	Stage_0	Urban	y
Japan_Yachida_PRJDB4176	10048	26.6623	16.4606	11536	52592548	7425212657	Japan	female	77	23.634	healthy	Urban
Japan_Yachida_PRJDB4176	10052	100	94.0216	61300	67261062	9474354102	Japan	male	65	25.3934	healthy	Urban	y
Japan_Yachida_PRJDB4176	10055	100	341.571	237720	49063286	6840483328	Japan	female	56	17.4818	Stage_0	Urban	y
Japan_Yachida_PRJDB4176	10058	17.7365	5.1058	3540	65036026	9035285445	Japan	male	59	28.8415	healthy	Urban
Japan_Yachida_PRJDB4176	10059	46.709	61.2017	41616	38513626	5417929413	Japan	female	69	25.6369	Stage_III_IV	Urban
Japan_Yachida_PRJDB4176	10060	73.8477	286.737	205354	55070204	7361231812	Japan	female	73	20.7031	healthy	Urban
Japan_Yachida_PRJDB4176	10061	25.6709	11.0253	7718	55082242	7935848839	Japan	female	41	19.9219	MP	Urban
Japan_Yachida_PRJDB4176	10066	56.4325	24.4019	17210	36746354	5319149232	Japan	male	56	22.2041	HS	Urban
Japan_Yachida_PRJDB4176	10067	100	568.29	327606	52544048	7526068386	Japan	female	64	24.2188	Stage_I_II	Urban	y
Japan_Yachida_PRJDB4176	10073	100	220.252	152110	41821950	5986547508	Japan	female	71	29.9643	Stage_I_II	Urban	y
Japan_Yachida_PRJDB4176	10074	59.1069	9.0741	6080	54103842	7578903059	Japan	male	61	22.2291	Stage_I_II	Urban
Japan_Yachida_PRJDB4176	10076	79.5922	133.867	91578	68444598	9541637746	Japan	male	73	26.5731	HS	Urban	y
Japan_Yachida_PRJDB4176	10077	100	124.319	83674	43866058	6189869713	Japan	male	69	22.8625	HS	Urban	y
Japan_Yachida_PRJDB4176	10078	100	452.157	271172	50165802	7129710170	Japan	female	68	19.5312	HS	Urban	y
Japan_Yachida_PRJDB4176	10080	73.302	3.3837	2340	54118844	7738061923	Japan	male	74	20.6852	healthy	Urban
Japan_Yachida_PRJDB4176	10081	99.9643	47.8549	28268	32464792	4645864831	Japan	male	65	21.83	Stage_0	Urban	y
Japan_Yachida_PRJDB4176	10084	100	556.958	377332	50310518	7305470037	Japan	female	70	20.7031	HS	Urban	y
Japan_Yachida_PRJDB4176	10089	95.0908	68.8179	45234	57983836	8167475741	Japan	male	54	22.4082	MP	Urban	y
Japan_Yachida_PRJDB4176	10091	25.5791	32.5023	22594	41737794	6061600156	Japan	female	70	24.7325	Stage_I_II	Urban
Japan_Yachida_PRJDB4176	10092	76.0294	109.026	74444	57373182	8184155786	Japan	female	79	24.4444	healthy	Urban	y
Japan_Yachida_PRJDB4176	10096	99.2075	98.1804	54598	43939218	6419819557	Japan	male	69	21.3068	HS	Urban	y
Japan_Yachida_PRJDB4176	10097	100	503.12	340398	60238268	8685273937	Japan	female	62	21.875	Stage_I_II	Urban	y
Japan_Yachida_PRJDB4176	10099	100	148.827	96354	52948330	7689629241	Japan	male	51	20.7612	Stage_III_IV	Urban	y
Japan_Yachida_PRJDB4176	10100	69.1741	74.6802	56044	47727048	6911862247	Japan	male	70	23.6614	healthy	Urban
Japan_Yachida_PRJDB4176	10103	99.5073	172.412	109910	47004770	6919240016	Japan	male	55	24.5779	Stage_III_IV	Urban	y
Japan_Yachida_PRJDB4176	10105	60.8317	16.3699	11350	50935818	7360510372	Japan	female	66	19.5556	healthy	Urban
Japan_Yachida_PRJDB4176	10106	100	424.591	289098	51547602	7418247254	Japan	female	72	22.3703	healthy	Urban	y
Japan_Yachida_PRJDB4176	10107	15.2385	5.2396	3686	46308278	6604286581	Japan	male	70	29.7608	healthy	Urban
Japan_Yachida_PRJDB4176	10109	97.6214	45.9995	28828	30691490	4512780944	Japan	male	69	26.1719	MP	Urban	y
Japan_Yachida_PRJDB4176	10111	100	93.6812	55562	45573304	6344846036	Japan	female	67	22.0604	MP	Urban	y
Japan_Yachida_PRJDB4176	10114	17.4835	71.4498	51674	43835402	6029699550	Japan	female	55	23.5556	healthy	Urban
Japan_Yachida_PRJDB4176	10115	100	117.834	80114	33317762	4853078562	Japan	female	40	20.0288	HS	Urban	y
Japan_Yachida_PRJDB4176	10118	22.7497	2.6334	1790	48090976	7030799278	Japan	female	62	21.0828	Stage_III_IV	Urban
Japan_Yachida_PRJDB4176	10119	97.8784	151.015	93762	38627188	5314572532	Japan	male	76	19.17	Stage_I_II	Urban	y
Japan_Yachida_PRJDB4176	10120	26.6134	84.6047	54776	32478934	4778083915	Japan	female	38	18.132	HS	Urban
Japan_Yachida_PRJDB4176	10124	100	49.9614	32418	24964300	3669728148	Japan	male	73	22.0581	Stage_I_II	Urban	y
Japan_Yachida_PRJDB4176	10126	100	462.663	297042	71204520	9695106754	Japan	male	52	31.0204	Stage_I_II	Urban	y
Japan_Yachida_PRJDB4176	10132	83.769	168.536	108650	28652686	4203490367	Japan	male	50	24.8163	healthy	Urban	y
Japan_Yachida_PRJDB4176	10134	99.3523	496.57	330262	65570566	8849587228	Japan	female	63	36.523	Stage_0	Urban	y
Japan_Yachida_PRJDB4176	10135	100	124.205	91716	57497470	7494594526	Japan	male	65	24.281	healthy	Urban	y
Japan_Yachida_PRJDB4176	10138	100	961.458	644742	42303974	6204561843	Japan	male	72	23.6652	MP	Urban	y
Japan_Yachida_PRJDB4176	10140	81.8974	27.0991	19874	30757134	4526379414	Japan	female	64	22.4766	Stage_0	Urban	y
Japan_Yachida_PRJDB4176	10144	78.1602	349.161	235656	40953668	5984367815	Japan	female	77	21.2874	healthy	Urban	y
Japan_Yachida_PRJDB4176	10147	99.9102	139.183	100202	59939112	8172648066	Japan	female	51	18.8271	Stage_I_II	Urban	y
Japan_Yachida_PRJDB4176	10150	100	624.595	346776	75890344	10455593606	Japan	female	78	24.0344	healthy	Urban	y
Japan_Yachida_PRJDB4176	10151	100	377.236	251166	38204316	5603688139	Japan	female	59	22.2222	healthy	Urban	y
Japan_Yachida_PRJDB4176	10152	100	909.798	475424	57029830	7874507972	Japan	female	67	24.3232	Stage_III_IV	Urban	y
Japan_Yachida_PRJDB4176	10154	100	503.691	391542	47896438	5846038383	Japan	male	69	22.7583	Stage_0	Urban	y
Japan_Yachida_PRJDB4176	10158	100	660.47	345046	64105400	8963537192	Japan	male	61	26.2336	healthy	Urban	y
Japan_Yachida_PRJDB4176	10161	100	185.917	111556	65043752	9094605637	Japan	male	51	21.7982	MP	Urban	y
Japan_Yachida_PRJDB4176	10165	99.234	282.657	156070	54062368	7574117501	Japan	male	71	26.2188	Stage_0	Urban	y
Japan_Yachida_PRJDB4176	10168	99.8613	32.6827	23034	14193526	2090332272	Japan	male	78	22.68	Stage_III_IV	Urban	y
Japan_Yachida_PRJDB4176	10169	100	422.209	275326	38195498	5592064154	Japan	male	76	22.1003	healthy	Urban	y
Japan_Yachida_PRJDB4176	10170	24.1685	90.4928	65918	39988632	5867348165	Japan	female	61	24.974	HS	Urban
Japan_Yachida_PRJDB4176	10171	60.2636	19.5671	13416	74975950	10571010170	Japan	male	30	25.6896	Stage_III_IV	Urban
Japan_Yachida_PRJDB4176	10177	69.1221	18.1814	12958	53451224	7183780715	Japan	male	67	23.597	Stage_0	Urban
Japan_Yachida_PRJDB4176	10178	97.6989	422.424	226652	58967874	8001121376	Japan	female	69	23.5556	Stage_III_IV	Urban	y
Japan_Yachida_PRJDB4176	10182	98.9464	33.3485	16404	33809306	4972090351	Japan	male	52	22.571	MP	Urban	y
Japan_Yachida_PRJDB4176	10183	0.4488	0.0045	4	35589834	5234257605	Japan	male	68	23.7954	healthy	Urban
Japan_Yachida_PRJDB4176	10185	99.9541	62.9783	42026	34299064	4781365607	Japan	male	65	21.7181	Stage_I_II	Urban	y
Japan_Yachida_PRJDB4176	10188	100	1474.6	1131608	53890994	6862346454	Japan	female	71	18.0172	healthy	Urban	y
Japan_Yachida_PRJDB4176	10191	56.2204	48.781	33290	44030214	6193179606	Japan	male	59	25.4581	Stage_III_IV	Urban
Japan_Yachida_PRJDB4176	10193	36.1981	10.8895	7390	67132270	9340581470	Japan	male	58	21.9525	MP	Urban
Japan_Yachida_PRJDB4176	10194	100	131.443	94638	17344208	2235884403	Japan	female	42	20.3125	HS	Urban	y
Japan_Yachida_PRJDB4176	10195	66.3824	253.13	124718	59104598	8337183718	Japan	female	57	18.369	Stage_III_IV	Urban
Japan_Yachida_PRJDB4176	10197	88.9322	15.8382	11854	31018632	4089615540	Japan	female	68	18.8588	healthy	Urban	y
Japan_Yachida_PRJDB4176	10198	100	677.907	473138	50742080	7110887207	Japan	female	76	29.0131	Stage_0	Urban	y
Japan_Yachida_PRJDB4176	10199	25.4485	38.322	27286	38336024	5559830261	Japan	male	64	23.0518	Stage_I_II	Urban
Japan_Yachida_PRJDB4176	10200	100	1045.47	730846	57805020	8070257635	Japan	female	49	19.6311	healthy	Urban	y
Japan_Yachida_PRJDB4176	10201	100	181.038	123930	50531758	7318254432	Japan	male	38	24.3911	Stage_III_IV	Urban	y
Japan_Yachida_PRJDB4176	10203	100	251.13	155540	64821434	9300966888	Japan	male	60	27.0641	Stage_0	Urban	y
Japan_Yachida_PRJDB4176	10206	99.9357	22.0809	14442	54530440	7847902371	Japan	male	71	25.1559	healthy	Urban	y
Japan_Yachida_PRJDB4176	10207	99.5441	30.2645	17736	76429234	10834531359	Japan	male	73	25.8166	healthy	Urban	y
Japan_Yachida_PRJDB4176	10208	100	176.105	119582	34556990	5014169854	Japan	male	77	24.6094	healthy	Urban	y
Japan_Yachida_PRJDB4176	10209	42.6016	60.5431	43540	55799144	7579811132	Japan	female	64	31.1111	MP	Urban
Japan_Yachida_PRJDB4176	10210	99.9745	61.9084	41118	55813588	7828427128	Japan	male	50	23.6713	MP	Urban	y
Japan_Yachida_PRJDB4176	10212	96.9543	109.878	77124	53365044	7307050989	Japan	male	70	29.271	healthy	Urban	y
Japan_Yachida_PRJDB4176	10213	97.3797	53.3668	29570	40077748	5742793757	Japan	male	49	26.1224	Stage_III_IV	Urban	y
Japan_Yachida_PRJDB4176	10215	100	104.834	73230	39030582	5383000147	Japan	female	78	20.4294	healthy	Urban	y
Japan_Yachida_PRJDB4176	10219	96.1027	115.042	82264	84641274	11889864466	Japan	male	68	21.3839	healthy	Urban	y
Japan_Yachida_PRJDB4176	10220	35.1404	42.0487	29820	57387984	8100266925	Japan	female	67	22.83	HS	Urban
Japan_Yachida_PRJDB4176	10221	100	293.806	202958	50778298	7169906876	Japan	male	70	22.0604	healthy	Urban	y
Japan_Yachida_PRJDB4176	10223	100	119.658	83720	64633338	9042731896	Japan	male	66	23.6652	healthy	Urban	y
Japan_Yachida_PRJDB4176	10226	98.9749	54.2337	32166	47470646	6605044144	Japan	male	60	22.2291	healthy	Urban	y
Japan_Yachida_PRJDB4176	10229	100	174.284	114504	35960640	5303768237	Japan	male	66	24.6097	healthy	Urban	y
Japan_Yachida_PRJDB4176	10230	14.9866	31.6321	22142	53604706	7590793733	Japan	female	50	27.993	HS	Urban
Japan_Yachida_PRJDB4176	10231	100	173.563	118174	63387808	9103761343	Japan	male	72	25.2092	healthy	Urban	y
Japan_Yachida_PRJDB4176	10232	100	123.868	77082	57320762	8235608463	Japan	male	64	22.46	Stage_III_IV	Urban	y
Japan_Yachida_PRJDB4176	10233	99.1952	30.5644	17230	45424794	6453599372	Japan	male	55	19.3772	HS	Urban	y
Japan_Yachida_PRJDB4176	10235	100	1234.91	838696	43677986	6203963904	Japan	female	62	22.6409	healthy	Urban	y
Japan_Yachida_PRJDB4176	10236	42.0997	11.2195	7030	52707860	7486930750	Japan	male	47	23.5666	Stage_I_II	Urban
Japan_Yachida_PRJDB4176	10237	95.0103	219.462	146740	69036442	9819474757	Japan	female	64	18.026	Stage_I_II	Urban	y
Japan_Yachida_PRJDB4176	10238	99.998	254.307	175976	44784796	6344628789	Japan	female	66	22.6003	Stage_III_IV	Urban	y
Japan_Yachida_PRJDB4176	10239	100	186.134	126260	50537576	7216966317	Japan	female	43	21.7784	HS	Urban	y
Japan_Yachida_PRJDB4176	10241	76.7332	72.1889	49396	46026496	6513772705	Japan	female	42	19.433	HS	Urban	y
Japan_Yachida_PRJDB4176	10242	94.8695	96.1097	64200	35396128	5065434145	Japan	female	58	34.8087	MP	Urban	y
Japan_Yachida_PRJDB4176	10244	100	906.966	636390	74972038	10264722639	Japan	male	74	25.0593	healthy	Urban	y
Japan_Yachida_PRJDB4176	10246	99.999	150.381	103488	41304672	5877007992	Japan	female	64	23.1911	healthy	Urban	y
Japan_Yachida_PRJDB4176	10248	99.6226	41.419	23294	58485556	8102503190	Japan	male	62	23.9512	Stage_I_II	Urban	y
Japan_Yachida_PRJDB4176	10249	100	180.411	123466	53795300	7328341125	Japan	male	47	21.4533	Stage_I_II	Urban	y
Japan_Yachida_PRJDB4176	10250	100	340.745	187694	48706320	7112691790	Japan	male	47	20.679	healthy	Urban	y
Japan_Yachida_PRJDB4176	10251	100	129.432	88264	70915306	10145151907	Japan	male	64	21.7993	MP	Urban	y
Japan_Yachida_PRJDB4176	10252	100	392.884	270204	53585084	7594968737	Japan	female	55	18.8271	HS	Urban	y
Japan_Yachida_PRJDB4176	10254	75.1196	48.3932	31940	54471736	7823100676	Japan	female	67	19.6752	healthy	Urban	y
Japan_Yachida_PRJDB4176	10255	100	319.87	174756	55279258	7836950536	Japan	female	64	24.7768	HS	Urban	y
Japan_Yachida_PRJDB4176	10256	99.8123	210.122	125362	35984162	5030076085	Japan	male	70	27.3588	HS	Urban	y
Japan_Yachida_PRJDB4176	10258	47.8749	117.655	83792	80340550	11117409830	Japan	male	42	33.14	healthy	Urban
Japan_Yachida_PRJDB4176	10259	66.667	12.0552	8034	52710810	7620126580	Japan	male	69	24.3911	healthy	Urban
Japan_Yachida_PRJDB4176	10260	100	570.259	398236	76264028	10659993759	Japan	female	63	20.1348	Stage_III_IV	Urban	y
Japan_Yachida_PRJDB4176	10261	56.8935	186.427	129676	67360168	9648061763	Japan	female	70	25.5367	MP	Urban
Japan_Yachida_PRJDB4176	10262	85.909	387.668	257738	27516608	3940040422	Japan	male	45	22.2222	healthy	Urban	y
Japan_Yachida_PRJDB4176	10265	100	427.634	289928	57029126	8084849742	Japan	male	73	24.6097	Stage_I_II	Urban	y
Japan_Yachida_PRJDB4176	10266	87.8377	28.2136	19390	34567466	4963728967	Japan	male	65	21.3039	Stage_III_IV	Urban	y
Japan_Yachida_PRJDB4176	10267	42.5618	34.595	25188	34561336	5104438051	Japan	female	60	20.83	Stage_I_II	Urban
Japan_Yachida_PRJDB4176	10268	99.9184	112.492	73554	62797386	8861224393	Japan	female	70	20.0773	HS	Urban	y
Japan_Yachida_PRJDB4176	10269	100	242.497	146352	66297122	9468119865	Japan	female	76	24.974	healthy	Urban	y
Japan_Yachida_PRJDB4176	10271	100	184.619	128332	46641772	6564350839	Japan	male	68	22.8374	healthy	Urban	y
Japan_Yachida_PRJDB4176	10272	36.2879	3.66	2578	69760652	9831920234	Japan	male	44	24.1633	healthy	Urban
Japan_Yachida_PRJDB4176	10273	100	454.112	297656	52504830	7313204793	Japan	female	69	22.9591	healthy	Urban	y
Japan_Yachida_PRJDB4176	10274	100	435.724	298766	34585294	4936761456	Japan	female	62	19.052	healthy	Urban	y
Japan_Yachida_PRJDB4176	10275	100	189.455	128188	26103294	3736477657	Japan	male	69	23.4586	HS	Urban	y
Japan_Yachida_PRJDB4176	10277	95.5835	47.4387	29546	73134742	10079586430	Japan	female	73	16.8802	Stage_I_II	Urban	y
Japan_Yachida_PRJDB4176	10280	81.2844	165.107	113728	43658500	6208735948	Japan	male	38	19.9573	HS	Urban	y
Japan_Yachida_PRJDB4176	10281	57.2097	156.751	111810	87763760	12494195909	Japan	female	72	26.3779	HS	Urban
Japan_Yachida_PRJDB4176	10282	100	803.353	552448	76529258	10863903832	Japan	male	72	24.2424	HS	Urban	y
Japan_Yachida_PRJDB4176	10283	100	659.594	454610	78180466	11057983839	Japan	male	77	30.33	HS	Urban	y
Japan_Yachida_PRJDB4176	10284	100	566.327	386930	79223844	10978231799	Japan	male	73	23.3355	Stage_III_IV	Urban	y
Japan_Yachida_PRJDB4176	10285	100	683.771	465238	54974604	7819727524	Japan	male	57	21.048	HS	Urban	y
Japan_Yachida_PRJDB4176	10286	100	1411.4	970852	44785742	6377410869	Japan	female	57	23.1247	HS	Urban	y
Japan_Yachida_PRJDB4176	10288	100	127.112	85442	50830036	7422237337	Japan	female	59	20.061	MP	Urban	y
Japan_Yachida_PRJDB4176	10290	99.7542	139.667	84020	45453734	6427091738	Japan	male	68	22.9481	HS	Urban	y
Japan_Yachida_PRJDB4176	10294	77.0943	71.7639	50640	50433338	7043477498	Japan	female	74	19.1467	MP	Urban	y
Japan_Yachida_PRJDB4176	10296	100	466.027	315658	73110030	10488544084	Japan	male	78	23.03	MP	Urban	y
Japan_Yachida_PRJDB4176	10298	61.2009	65.303	43772	47548456	6737891509	Japan	male	76	22.8625	healthy	Urban
Japan_Yachida_PRJDB4176	10299	29.1245	22.1128	15074	27818658	4064001457	Japan	male	78	27.3438	MP	Urban
Japan_Yachida_PRJDB4176	10301	100	175.055	116698	27797116	4095687367	Japan	female	77	22.8571	healthy	Urban	y
Japan_Yachida_PRJDB4176	10302	92.8611	30.2471	20322	27777310	3803399325	Japan	male	64	20.5191	healthy	Urban	y
Japan_Yachida_PRJDB4176	10303	77.0219	254.906	175056	48632354	6637138255	Japan	female	44	26.6728	Stage_III_IV	Urban	y
Japan_Yachida_PRJDB4176	10304	100	453.88	297336	34888552	5036838060	Japan	male	44	22.0522	healthy	Urban	y
Japan_Yachida_PRJDB4176	10306	80.4419	350.536	239872	44934410	6133073557	Japan	male	69	19.433	Stage_I_II	Urban	y
Japan_Yachida_PRJDB4176	10307	100	923.338	649384	58057618	8045964065	Japan	female	49	22.6409	Stage_III_IV	Urban	y
Japan_Yachida_PRJDB4176	10308	71.9954	69.4807	49060	59898318	8192244032	Japan	female	69	20.6131	Stage_I_II	Urban
Japan_Yachida_PRJDB4176	10309	99.4258	23.7991	15290	52012076	7075727499	Japan	male	70	26.7698	Stage_I_II	Urban	y
Japan_Yachida_PRJDB4176	10312	85.4387	337.525	222516	44365170	6172766971	Japan	female	64	17.5431	HS	Urban	y
Japan_Yachida_PRJDB4176	10313	95.5447	143.488	81668	52659874	7508051412	Japan	female	62	21.1702	HS	Urban	y
Japan_Yachida_PRJDB4176	10315	100	210.462	112422	33340404	4923550468	Japan	female	59	20.0288	healthy	Urban	y
Japan_Yachida_PRJDB4176	10316	100	899.724	593028	56818704	7982740060	Japan	male	44	22.1297	MP	Urban	y
Japan_Yachida_PRJDB4176	10317	99.8266	69.4554	48580	53658766	7446800430	Japan	male	68	23.1206	healthy	Urban	y
Japan_Yachida_PRJDB4176	10318	100	2042.06	1432246	69990810	9730440555	Japan	female	75	18.3655	healthy	Urban	y
Japan_Yachida_PRJDB4176	10320	18.0935	5.6592	3976	43533504	6158580579	Japan	male	70	25.7117	healthy	Urban
Japan_Yachida_PRJDB4176	10322	75.3613	40.2526	27416	64409692	8861574557	Japan	female	70	21.9076	Stage_III_IV	Urban	y
Japan_Yachida_PRJDB4176	10323	36.3032	94.5412	66036	55812132	7815282738	Japan	female	68	21.7865	Stage_I_II	Urban
Japan_Yachida_PRJDB4176	10324	99.8664	28.6348	20180	30268220	4434834196	Japan	male	66	24.6755	Stage_I_II	Urban	y
Japan_Yachida_PRJDB4176	10325	98.5588	29.557	20146	82109604	11087764089	Japan	male	72	22.1367	healthy	Urban	y
Japan_Yachida_PRJDB4176	10327	100	504.797	358268	53239156	7349216327	Japan	male	60	28.4091	MP	Urban	y
Japan_Yachida_PRJDB4176	10329	48.3002	165.476	118076	71802258	9954718356	Japan	female	65	22.2137	HS	Urban
Japan_Yachida_PRJDB4176	10330	99.5828	43.3998	29420	48940244	6754809224	Japan	male	66	22.0581	Stage_I_II	Urban	y
Japan_Yachida_PRJDB4176	10332	100	507.525	361954	62484520	8552562679	Japan	male	61	28.2933	Stage_III_IV	Urban	y
Japan_Yachida_PRJDB4176	10333	100	189.822	125306	35093466	5178272787	Japan	male	45	20.6193	Stage_I_II	Urban	y
Japan_Yachida_PRJDB4176	10334	100	773.78	519948	54563590	7346552018	Japan	female	63	21.3675	Stage_0	Urban	y
Japan_Yachida_PRJDB4176	10335	6.3657	0.4074	298	50950006	7140034501	Japan	male	75	22.3081	healthy	Urban
Japan_Yachida_PRJDB4176	10336	100	312.242	219356	57135844	7769771655	Japan	male	67	23.1473	MP	Urban	y
Japan_Yachida_PRJDB4176	10338	95.8874	398.913	215634	64587232	8951773058	Japan	male	57	25.4327	Stage_0	Urban	y
Japan_Yachida_PRJDB4176	10339	100	113.799	75598	39986902	5650534883	Japan	male	76	23.8281	healthy	Urban	y
Japan_Yachida_PRJDB4176	10340	100	43.8387	29950	33296436	4727500399	Japan	female	45	19.2277	healthy	Urban	y
Japan_Yachida_PRJDB4176	10341	99.9949	137.588	98004	71692730	9889236232	Japan	female	58	22.5466	healthy	Urban	y
Japan_Yachida_PRJDB4176	10345	98.1671	56.7012	34456	57733338	8091056895	Japan	female	73	26.5731	Stage_0	Urban	y
Japan_Yachida_PRJDB4176	10349	100	444.236	249528	58876212	8216936813	Japan	female	62	19.9219	healthy	Urban	y
Japan_Yachida_PRJDB4176	10350	32.8975	139.842	101412	99353988	13818196257	Japan	female	67	26.0417	healthy	Urban
Japan_Yachida_PRJDB4176	10353	21.7695	16.8389	11712	40820974	5806934386	Japan	female	50	20.3428	healthy	Urban
Japan_Yachida_PRJDB4176	10354	93.2161	76.3553	41176	31034600	4567654797	Japan	female	60	21.1109	healthy	Urban	y
Japan_Yachida_PRJDB4176	10356	99.7766	72.8714	50684	52151166	7338903107	Japan	male	76	23.7954	healthy	Urban	y
Japan_Yachida_PRJDB4176	10357	100	205.834	141208	43669098	6156205882	Japan	female	71	24.6094	healthy	Urban	y
Japan_Yachida_PRJDB4176	10358	100	1169.92	807818	48269636	6839309774	Japan	female	61	24.6094	Stage_0	Urban	y
Japan_Yachida_PRJDB4176	10362	100	618.62	427616	47896384	6734168067	Japan	male	76	25.8806	healthy	Urban	y
Japan_Yachida_PRJDB4176	10364	99.9623	150.809	104158	53510454	7522846100	Japan	male	66	23.4375	healthy	Urban	y
Japan_Yachida_PRJDB4176	10365	87.6776	672.861	454016	48918058	6817576628	Japan	female	50	20.0288	HS	Urban	y
Japan_Yachida_PRJDB4176	10366	97.5582	35.135	24170	49690498	6963881427	Japan	male	72	20.9042	Stage_0	Urban	y
Japan_Yachida_PRJDB4176	10367	100	396.692	241540	40308864	5926537808	Japan	male	58	28.0557	Stage_III_IV	Urban	y
Japan_Yachida_PRJDB4176	10368	100	390.119	252386	35011228	5122906707	Japan	female	41	22.3757	HS	Urban	y
Japan_Yachida_PRJDB4176	10371	100	844.99	593162	49833164	6934421383	Japan	female	57	24.4561	Stage_I_II	Urban	y
Japan_Yachida_PRJDB4176	10374	100	217.606	154206	57513942	7959241715	Japan	male	49	22.694	HS	Urban	y
Japan_Yachida_PRJDB4176	10376	100	224.397	158624	49058032	6809951106	Japan	male	64	24.1588	MP	Urban	y
Japan_Yachida_PRJDB4176	10377	99.2575	90.732	59882	47827578	6663535760	Japan	female	73	22.151	Stage_I_II	Urban	y
Japan_Yachida_PRJDB4176	10378	93.1029	25.1764	16366	45194380	6355908285	Japan	male	74	19.3337	healthy	Urban	y
Japan_Yachida_PRJDB4176	10380	100	50.0734	29680	46293684	6653889064	Japan	male	28	26.2976	Stage_III_IV	Urban	y
Japan_Yachida_PRJDB4176	10385	99.9796	22.9086	15904	49031106	6866905426	Japan	male	71	27.3438	Stage_0	Urban	y
Japan_Yachida_PRJDB4176	10389	99.3176	17.8254	12032	32108586	4692596582	Japan	male	70	21.048	Stage_I_II	Urban	y
Japan_Yachida_PRJDB4176	10390	96.5208	448.713	261914	34283474	5051708192	Japan	female	68	24.3232	healthy	Urban	y
Japan_Yachida_PRJDB4176	10456	100	33.1837	21424	31669124	4648709131	Japan	male	74	20.6193	healthy	Urban	y
Japan_Yachida_PRJDB4176	10459	81.162	57.1644	43236	46366076	6738032150	Japan	female	73	19.563	Stage_I_II	Urban	y
Japan_Yachida_PRJDB4176	10461	95.6549	171.552	127110	43626116	6378836336	Japan	male	46	19.1512	Stage_III_IV	Urban	y
Japan_Yachida_PRJDB4176	10462	6.3014	24.723	17134	45425344	6662890617	Japan	female	61	21.6413	Stage_I_II	Urban
Japan_Yachida_PRJDB4176	10463	23.9277	34.4124	25766	46442310	6795423444	Japan	female	76	19.1111	healthy	Urban
Japan_Yachida_PRJDB4176	10464	4.9469	63.6225	52300	43415610	6365959310	Japan	male	76	24.653	Stage_I_II	Urban
Japan_Yachida_PRJDB4176	10465	100	604.538	365290	42939262	6273084501	Japan	female	47	22.3757	healthy	Urban	y
Japan_Yachida_PRJDB4176	10466	100	180.396	121050	41543358	6072713369	Japan	male	64	18.7783	MP	Urban	y
Japan_Yachida_PRJDB4176	10468	100	152.128	97030	45695900	6654616237	Japan	male	52	23.255	Stage_III_IV	Urban	y
Japan_Yachida_PRJDB4176	10469	69.9381	16.5929	12230	43106410	6301880523	Japan	male	69	16.1415	Stage_I_II	Urban
Japan_Yachida_PRJDB4176	10470	15.6588	66.5824	52140	33809570	4974459252	Japan	male	66	18.3768	MP	Urban
Japan_Yachida_PRJDB4176	10471	19.3123	18.2448	13034	49068146	7176443822	Japan	male	75	21.4536	MP	Urban
Japan_Yachida_PRJDB4176	10473	100	152.872	96436	42177158	6118205123	Japan	male	71	22.6474	healthy	Urban	y
Japan_Yachida_PRJDB4176	10476	100	38.6098	25210	38022510	5519147080	Japan	female	70	17.3484	Stage_III_IV	Urban	y
Japan_Yachida_PRJDB4176	10480	100	150.403	100648	43363386	6340261545	Japan	male	53	20.7612	Stage_I_II	Urban	y
Japan_Yachida_PRJDB4176	10483	35.9023	92.123	68842	42938858	6252293877	Japan	female	63	17.4818	Stage_III_IV	Urban
Japan_Yachida_PRJDB4176	10484	94.7012	7.1395	4874	38047652	5556743134	Japan	male	73	21.0077	MP	Urban	y
Japan_Yachida_PRJDB4176	10485	100	472.759	270536	46403856	6777479118	Japan	male	74	28.6851	MP	Urban	y
Japan_Yachida_PRJDB4176	10486	100	620.849	329996	47436896	6871403826	Japan	female	65	19.8189	healthy	Urban	y
Japan_Yachida_PRJDB4176	10487	99.9031	393.784	206384	42579228	6188308071	Japan	male	78	21.0938	healthy	Urban	y
Japan_Yachida_PRJDB4176	10489	97.7958	73.826	43116	44208984	6472369661	Japan	male	78	22.8624	healthy	Urban	y
Japan_Yachida_PRJDB4176	10492	20.7005	90.8192	71572	45558504	6663736476	Japan	male	63	24.8591	Stage_III_IV	Urban
Japan_Yachida_PRJDB4176	10497	45.6309	91.4549	67136	40578554	5851271770	Japan	male	65	21.5645	healthy	Urban
Japan_Yachida_PRJDB4176	10502	100	121.594	68242	49259862	7289643921	Japan	male	71	18.3594	MP	Urban	y
Japan_Yachida_PRJDB4176	10503	97.2042	44.973	25218	30479492	4446437965	Japan	male	69	25.7276	Stage_I_II	Urban	y
Japan_Yachida_PRJDB4176	10504	14.2226	28.5828	19916	40553472	5946490457	Japan	female	67	21.9076	healthy	Urban
Japan_Yachida_PRJDB4176	10505	100	50.8746	25058	37764650	5516818512	Japan	female	65	17.9931	Stage_I_II	Urban	y
Japan_Yachida_PRJDB4176	10508	100	304.264	203774	40354362	5911816673	Japan	male	67	21.4536	healthy	Urban	y
Japan_Yachida_PRJDB4176	10510	6.7217	9.2103	7024	44008140	6417486853	Japan	male	52	21.3039	healthy	Urban
Japan_Yachida_PRJDB4176	10511	80.1063	2.7515	1936	41295394	6027152945	Japan	female	65	20.4294	MP	Urban
Japan_Yachida_PRJDB4176	10512	98.9249	41.2596	24582	31008610	4497007447	Japan	female	78	20.6905	healthy	Urban	y
Japan_Yachida_PRJDB4176	10513	95.4896	128.945	96140	41735292	6076662716	Japan	male	70	20.5761	Stage_III_IV	Urban	y
Japan_Yachida_PRJDB4176	10514	96.7136	85.4655	61340	33905640	4961915216	Japan	male	59	24.841	Stage_III_IV	Urban	y
Japan_Yachida_PRJDB4176	10515	100	772.291	516604	30760366	4533125582	Japan	female	66	22.3478	healthy	Urban	y
Japan_Yachida_PRJDB4176	10517	100	473.929	323168	52679824	7527600482	Japan	male	52	22.5827	MP	Urban	y
Japan_Yachida_PRJDB4176	10519	88.5232	23.8345	16798	36478210	5358351533	Japan	male	71	22.9421	healthy	Urban	y
Japan_Yachida_PRJDB4176	10523	33.5482	18.1938	13450	18467078	2700183637	Japan	male	50	23.49	Stage_I_II	Urban
Japan_Yachida_PRJDB4176	10525	93.2569	49.3623	35678	42312294	6069302958	Japan	male	68	23.8751	Stage_I_II	Urban	y
Japan_Yachida_PRJDB4176	10527	68.3204	26.5305	19140	32179158	4710443973	Japan	male	62	24.6181	Stage_III_IV	Urban
Japan_Yachida_PRJDB4176	10532	99.1249	163.452	114026	34079756	4999562836	Japan	male	60	23.2254	Stage_III_IV	Urban	y
Japan_Yachida_PRJDB4176	10537	34.9313	6.7202	4960	36510066	5331619173	Japan	female	76	23.4221	healthy	Urban
Japan_Yachida_PRJDB4176	10541	100	137.325	90236	33366300	4888766664	Japan	female	53	18.662	healthy	Urban	y
Japan_Yachida_PRJDB4176	10542	100	30.6263	18882	33867234	4969116966	Japan	female	71	31.1111	Stage_I_II	Urban	y
Japan_Yachida_PRJDB4176	10543	100	213.367	142292	38147148	5596488202	Japan	male	55	26.8122	healthy	Urban	y
Japan_Yachida_PRJDB4176	10544	75.7795	522.936	349526	32932016	4822525748	Japan	male	48	23.03	Stage_III_IV	Urban	y
Japan_Yachida_PRJDB4176	10545	98.2048	260.002	154442	35648332	5233581186	Japan	female	66	20.4294	Stage_0	Urban	y
Japan_Yachida_PRJDB4176	10548	99.8705	50.788	30050	35961614	5268742351	Japan	male	71	21.1553	MP	Urban	y
Japan_Yachida_PRJDB4176	10549	9.2217	18.0798	13886	33750060	4943528478	Japan	female	72	19.313	MP	Urban
Japan_Yachida_PRJDB4176	10550	100	112.23	65730	33949564	4975217807	Japan	female	74	25.73	Stage_I_II	Urban	y
Japan_Yachida_PRJDB4176	10555	45.3514	3.7988	2788	41591944	6203775542	Japan	male	53	23.3844	MP	Urban
Japan_Yachida_PRJDB4176	10556	97.1655	11.2502	7770	29999764	4405320619	Japan	female	45	23.4224	Stage_III_IV	Urban	y
Japan_Yachida_PRJDB4176	10559	100	254.525	173290	35694450	5225348166	Japan	female	41	20.3244	healthy	Urban	y
Japan_Yachida_PRJDB4176	10562	100	760.152	510364	32799626	4814940357	Japan	male	56	26.8544	healthy	Urban	y
Japan_Yachida_PRJDB4176	10565	100	317.51	215322	34745536	5087071975	Japan	male	61	22.3954	Stage_0	Urban	y
Japan_Yachida_PRJDB4176	10566	100	143.851	74078	32485920	4771753337	Japan	female	59	22.6562	Stage_III_IV	Urban	y
Japan_Yachida_PRJDB4176	10568	82.8174	55.398	39014	46161112	6758831497	Japan	male	58	22.5306	Stage_0	Urban	y
Japan_Yachida_PRJDB4176	10569	58.1542	6.5066	4296	31759236	4660124853	Japan	male	65	24.8591	MP	Urban
Japan_Yachida_PRJDB4176	10570	100	189.058	129738	33903460	4991972078	Japan	male	45	23.9512	healthy	Urban	y
Japan_Yachida_PRJDB4176	10571	17.4804	22.9995	15970	25817178	3794247383	Japan	male	64	22.4059	MP	Urban
Japan_Yachida_PRJDB4176	10572	100	60.09	41542	42975332	6259234814	Japan	male	58	23.8751	MP	Urban	y
Japan_Yachida_PRJDB4176	10576	98.8627	58.9678	37738	43838962	6421720047	Japan	male	72	22.0386	Stage_0	Urban	y
Japan_Yachida_PRJDB4176	10577	54.9321	54.5257	37836	33452532	4904913915	Japan	female	61	27.0051	healthy	Urban
Japan_Yachida_PRJDB4176	10578	95.7824	206.558	112642	56209492	8218292553	Japan	male	65	21.3839	Stage_III_IV	Urban	y
Japan_Yachida_PRJDB4176	10579	98.0773	49.031	28630	43519800	6346245436	Japan	male	69	24.6097	Stage_0	Urban	y
Japan_Yachida_PRJDB4176	10580	32.4558	4.2756	3072	38623974	5603704556	Japan	male	58	25.4028	MP	Urban
Japan_Yachida_PRJDB4176	10581	100	454.662	306846	42815036	6260077877	Japan	female	72	17.1468	MP	Urban	y
Japan_Yachida_PRJDB4176	10582	75.3532	96.326	64874	23972222	3505552173	Japan	male	70	18.9619	Stage_III_IV	Urban	y
Japan_Yachida_PRJDB4176	10583	100	434.463	290390	33899610	4975366072	Japan	male	67	25.0995	healthy	Urban	y
Japan_Yachida_PRJDB4176	10584	72.1004	4.1796	2992	29674692	4364080450	Japan	male	51	22.7244	Stage_I_II	Urban
Japan_Yachida_PRJDB4176	10585	96.8911	120.435	84562	37224994	5466373230	Japan	female	66	31.6242	healthy	Urban	y
Japan_Yachida_PRJDB4176	10586	100	199.152	134292	44657574	6537775734	Japan	male	78	22.151	healthy	Urban	y
Japan_Yachida_PRJDB4176	10587	79.6004	10.1776	6988	42140932	6107514932	Japan	female	62	25.1532	healthy	Urban	y
Japan_Yachida_PRJDB4176	10589	99.8531	54.7477	36504	39182676	5711315605	Japan	female	75	22.6667	healthy	Urban	y
Japan_Yachida_PRJDB4176	10591	54.2192	36.3369	28498	35637906	5226007304	Japan	male	51	29.0437	healthy	Urban
Japan_Yachida_PRJDB4176	10592	95.6386	67.0041	38774	33396206	4877999994	Japan	male	54	23.7118	healthy	Urban	y
Japan_Yachida_PRJDB4176	10593	97.397	23.8324	14590	41851148	6142637407	Japan	male	61	25.9516	healthy	Urban	y
Japan_Yachida_PRJDB4176	10595	23.0659	21.7679	15250	35904212	5263421448	Japan	male	66	20.5457	Stage_I_II	Urban
Japan_Yachida_PRJDB4176	10596	100	406.771	249384	37834260	5551234143	Japan	female	74	19.4363	Stage_0	Urban	y
Japan_Yachida_PRJDB4176	10598	70.7449	20.5031	14082	30655796	4436783396	Japan	male	65	25.0593	Stage_I_II	Urban
Japan_Yachida_PRJDB4176	10601	99.9368	97.9063	70660	28696590	4198231344	Japan	male	65	20.2449	Stage_0	Urban	y
Japan_Yachida_PRJDB4176	10603	4.9918	13.3782	9302	50809624	7468191275	Japan	female	48	22.8928	Stage_I_II	Urban
Japan_Yachida_PRJDB4176	10604	100	48.7703	32574	35367974	5162789720	Japan	male	69	21.5139	Stage_III_IV	Urban	y
Japan_Yachida_PRJDB4176	10608	18.7044	84.1129	61496	44322028	6445852262	Japan	male	73	21.7993	MP	Urban
Japan_Yachida_PRJDB4176	10609	100	259.451	175406	41298376	6039422370	Japan	male	51	18.1662	Stage_I_II	Urban	y
Japan_Yachida_PRJDB4176	10610	68.7243	45.0285	28878	40052600	5826211247	Japan	male	59	24.3911	MP	Urban
Japan_Yachida_PRJDB4176	10614	49.6558	74.483	56318	43393834	6385669027	Japan	male	59	22.3954	MP	Urban
Japan_Yachida_PRJDB4176	10615	100	234.668	153222	39336186	5768585201	Japan	female	75	18.9745	Stage_I_II	Urban	y
Japan_Yachida_PRJDB4176	10616	98.1559	70.1336	48054	41349930	6063214733	Japan	male	64	23.1084	Stage_III_IV	Urban	y
Japan_Yachida_PRJDB4176	10618	100	198.827	117178	45600382	6684018140	Japan	female	73	20.6905	healthy	Urban	y
Japan_Yachida_PRJDB4176	10619	22.6772	46.9705	38146	41362764	6086256116	Japan	male	58	21.9713	MP	Urban
Japan_Yachida_PRJDB4176	10620	99.6532	19.1082	11412	40080926	5888370187	Japan	male	63	20.898	healthy	Urban	y
Japan_Yachida_PRJDB4176	10621	100	1062.53	704386	40372512	5944083879	Japan	male	60	20.8086	healthy	Urban	y
Japan_Yachida_PRJDB4176	10622	100	837.175	444782	40432928	5936884616	Japan	female	62	18.1955	healthy	Urban	y
Japan_Yachida_PRJDB4176	10627	99.0239	31.8884	19978	41668918	6115476265	Japan	male	57	23.2438	healthy	Urban	y
Japan_Yachida_PRJDB4176	10628	100	408.594	273298	38692464	5669798822	Japan	female	73	18.3143	Stage_I_II	Urban	y
Japan_Yachida_PRJDB4176	10630	31.9907	35.8457	26188	37803320	5542965485	Japan	male	52	21.048	MP	Urban
Japan_Yachida_PRJDB4176	10632	88.0591	165.878	111418	35474644	5212777494	Japan	male	76	25.9695	healthy	Urban	y
Japan_Yachida_PRJDB4176	10634	90.0011	10.0408	6870	40453120	5929620439	Japan	male	70	20.9042	MP	Urban	y
Japan_Yachida_PRJDB4176	10635	95.6192	89.0834	53890	38539850	5648848651	Japan	male	77	23.3377	Stage_III_IV	Urban	y
Japan_Yachida_PRJDB4176	10639	27.3233	93.4584	64210	41226174	6041888886	Japan	male	40	22.9819	healthy	Urban
Japan_Yachida_PRJDB4176	10642	100	288.348	176610	42245076	6154854136	Japan	male	60	25.9516	MP	Urban	y
Japan_Yachida_PRJDB4176	10644	100	209.792	125246	36625308	5344469906	Japan	male	64	22.68	Stage_I_II	Urban	y
Japan_Yachida_PRJDB4176	10645	100	156.143	85832	39906494	5807760372	Japan	female	49	19.3821	Stage_III_IV	Urban	y
Japan_Yachida_PRJDB4176	10646	100	476.416	297076	36471246	5299259399	Japan	female	67	20.1746	Stage_III_IV	Urban	y
Japan_Yachida_PRJDB4176	10647	96.2057	595.372	303014	40695426	5978887632	Japan	male	76	21.7993	healthy	Urban	y
Japan_Yachida_PRJDB4176	10648	100	639.065	431358	42286928	6222683867	Japan	female	70	23.1405	Stage_0	Urban	y
Japan_Yachida_PRJDB4176	10656	100	213.395	111182	41111578	6025260440	Japan	male	70	24.2424	Stage_III_IV	Urban	y
Japan_Yachida_PRJDB4176	10657	100	786.783	502008	39757652	5836372583	Japan	male	69	24.281	healthy	Urban	y
Japan_Yachida_PRJDB4176	10659	14.7612	45.7539	36646	79753094	11697326702	Japan	male	76	20.7967	healthy	Urban
Japan_Yachida_PRJDB4176	10660	53.1441	33.485	24698	38147874	5603472266	Japan	female	67	25.4375	Stage_III_IV	Urban
Japan_Yachida_PRJDB4176	10661	100	168.801	113268	39188354	5738425209	Japan	female	49	22.3081	healthy	Urban	y
Japan_Yachida_PRJDB4176	10663	99.8858	17.7618	11446	43778130	6425844501	Japan	male	73	24.3025	healthy	Urban	y
Japan_Yachida_PRJDB4176	10665	100	157.121	106180	38365756	5613249354	Japan	male	64	20.4467	Stage_III_IV	Urban	y
Japan_Yachida_PRJDB4176	10667	93.6241	88.0162	65330	26539304	3889401175	Japan	male	68	24.7676	Stage_I_II	Urban	y
Japan_Yachida_PRJDB4176	10668	100	107.858	74806	39806780	5827263744	Japan	male	74	25.9516	Stage_I_II	Urban	y
Japan_Yachida_PRJDB4176	10670	100	44.0773	26248	37502732	5501946032	Japan	male	69	19.3625	Stage_I_II	Urban	y
Japan_Yachida_PRJDB4176	10671	85.9324	19.2477	12474	34780136	5104555268	Japan	male	71	22.4813	Stage_I_II	Urban	y
Japan_Yachida_PRJDB4176	10674	24.8682	47.5309	36634	41480482	6088042409	Japan	male	47	35.201	Stage_I_II	Urban
Japan_Yachida_PRJDB4176	10675	56.8976	5.719	4062	27460768	4036099049	Japan	male	55	26.1752	Stage_I_II	Urban
Japan_Yachida_PRJDB4176	10678	16.7818	139.978	100998	34714564	5003504210	Japan	female	46	19.9594	healthy	Urban
Japan_Yachida_PRJDB4176	10681	100	44.0378	28892	48924360	7292985902	Japan	male	72	49.5351	MP	Urban	y
Japan_Yachida_PRJDB4176	10684	99.7481	30.2821	18748	46481570	6827186150	Japan	female	61	18.591	healthy	Urban	y
Japan_Yachida_PRJDB4176	10694	38.7256	139.921	123928	37986890	5568357369	Japan	male	53	26.3656	Stage_I_II	Urban
Japan_Yachida_PRJDB4176	10695	100	345.869	231408	41092116	6034405619	Japan	male	53	27.9904	MP	Urban	y
Japan_Yachida_PRJDB4176	10697	100	319.76	204068	37686800	5528426732	Japan	female	47	18.0662	Stage_0	Urban	y
Japan_Yachida_PRJDB4176	10698	98.7821	14.772	10360	36221992	5298250414	Japan	male	71	23.3844	healthy	Urban	y
Japan_Yachida_PRJDB4176	10700	100	64.2439	42610	28547050	4192788198	Japan	male	77	24.6097	Stage_I_II	Urban	y
Japan_Yachida_PRJDB4176	10701	97.6112	669.79	346170	40887470	5975197450	Japan	male	42	26.1738	healthy	Urban	y
Japan_Yachida_PRJDB4176	10709	100	57.8858	38710	40027278	5856700659	Japan	female	56	23.0112	Stage_I_II	Urban	y
Japan_Yachida_PRJDB4176	10713	100	403.493	273028	32801268	4783419261	Japan	male	63	19.7531	Stage_I_II	Urban	y
Japan_Yachida_PRJDB4176	10714	95.6396	86.5195	57950	45248062	6595493462	Japan	female	59	20.9566	Stage_III_IV	Urban	y
Japan_Yachida_PRJDB4176	10715	37.1508	33.606	23840	37017642	5415312698	Japan	male	60	23.4236	Stage_III_IV	Urban
Japan_Yachida_PRJDB4176	10716	100	1202.89	800006	40037632	5873187832	Japan	female	49	21.2306	healthy	Urban	y
Japan_Yachida_PRJDB4176	10717	100	819.573	543460	41919064	6138573642	Japan	male	69	22.8395	Stage_I_II	Urban	y
Japan_Yachida_PRJDB4176	10718	75.4286	373.402	261756	37900346	5561707380	Japan	male	52	23.6652	Stage_I_II	Urban	y
Japan_Yachida_PRJDB4176	10720	23.6707	31.8907	22746	51186632	7489198805	Japan	male	39	19.3792	Stage_I_II	Urban
Japan_Yachida_PRJDB4176	10722	100	111.605	73162	36330902	5313396288	Japan	female	67	21.4573	Stage_0	Urban	y
Japan_Yachida_PRJDB4176	10723	98.1926	59.8607	36410	45085246	6611600573	Japan	male	73	23.3067	Stage_I_II	Urban	y
Japan_Yachida_PRJDB4176	10725	64.522	14.0014	9572	39086712	5739012149	Japan	male	78	25.9095	Stage_III_IV	Urban
Japan_Yachida_PRJDB4176	10726	100	158.45	83686	47404834	6953785125	Japan	male	69	22.1453	healthy	Urban	y
Japan_Yachida_PRJDB4176	10728	26.1646	4.7575	3434	45784366	6626383598	Japan	male	63	23.597	MP	Urban
Japan_Yachida_PRJDB4176	10731	100	227.162	144180	44525932	6510479400	Japan	male	60	21.2953	Stage_I_II	Urban	y
Japan_Yachida_PRJDB4176	10733	100	451.955	319126	58433340	8557938486	Japan	male	63	22.0581	healthy	Urban	y
Japan_Yachida_PRJDB4176	10741	99.7878	123.221	69302	17332934	2507576468	Japan	male	70	24.2215	healthy	Urban	y
Japan_Yachida_PRJDB4176	10745	100	263.065	158990	30424104	4448494240	Japan	female	69	19.7777	Stage_I_II	Urban	y
Japan_Yachida_PRJDB4176	10747	82.1095	93.5064	59646	27206036	3987681761	Japan	male	62	25.5937	Stage_III_IV	Urban	y
Japan_Yachida_PRJDB4176	10749	93.158	25.035	16940	42034798	6152050163	Japan	female	65	24.9199	Stage_0	Urban	y
Japan_Yachida_PRJDB4176	10754	87.1115	36.3982	25510	30953120	4536585291	Japan	female	46	17.4449	Stage_III_IV	Urban	y
Japan_Yachida_PRJDB4176	10756	100	303.337	187834	39491254	5766053421	Japan	male	50	22.0522	Stage_0	Urban	y
Japan_Yachida_PRJDB4176	10759	95.1775	72.7322	48970	48663466	7132599557	Japan	male	63	20.148	MP	Urban	y
Japan_Yachida_PRJDB4176	10760	100	700.434	488800	34212868	5000720529	Japan	female	59	20.5049	Stage_III_IV	Urban	y
Japan_Yachida_PRJDB4176	10761	99.1473	112.555	74440	23783982	3490667721	Japan	female	54	20.5688	Stage_III_IV	Urban	y
Japan_Yachida_PRJDB4176	10762	100	206.694	109200	41212552	6034336102	Japan	female	63	19.8178	Stage_I_II	Urban	y
Japan_Yachida_PRJDB4176	10765	100	23.0788	15074	10528938	1543931695	Japan	male	49	37.551	Stage_III_IV	Urban	y
Japan_Yachida_PRJDB4176	10766	100	553.321	374526	30949214	4535811030	Japan	male	69	25.0135	MP	Urban	y
Japan_Yachida_PRJDB4176	10767	87.2615	68.5411	44372	43166386	6312979409	Japan	male	72	24.6904	Stage_I_II	Urban	y
Japan_Yachida_PRJDB4176	10772	88.5293	166.023	118522	75388704	11018288423	Japan	male	59	25.0593	Stage_III_IV	Urban	y
Japan_Yachida_PRJDB4176	10774	39.05	24.7275	17890	36703168	5325955275	Japan	female	61	23.6128	Stage_I_II	Urban
Japan_Yachida_PRJDB4176	10775	100	358.431	242680	52129746	7571015295	Japan	male	66	18.7109	Stage_I_II	Urban	y
Japan_Yachida_PRJDB4176	10776	100	521.322	350942	67919998	9939899085	Japan	female	42	25.5937	healthy	Urban	y
Japan_Yachida_PRJDB4176	10780	86.4322	232.888	157616	61095888	9056071906	Japan	male	77	19.487	MP	Urban	y
Japan_Yachida_PRJDB4176	10784	95.4162	112.886	85790	46731498	6844558145	Japan	male	49	27.3982	healthy	Urban	y
Japan_Yachida_PRJDB4176	10785	100	611.595	416068	60661170	8837314145	Japan	female	62	22.0317	Stage_0	Urban	y
Japan_Yachida_PRJDB4176	10788	96.02	192.355	105104	51088888	7333843383	Japan	male	74	22.5896	healthy	Urban	y
Japan_Yachida_PRJDB4176	10793	100	468.967	326596	43276460	6040172399	Japan	male	55	25.2493	MP	Urban	y
Japan_Yachida_PRJDB4176	10794	100	431.584	291880	33376030	4880570246	Japan	female	54	22.1893	healthy	Urban	y
Japan_Yachida_PRJDB4176	10797	100	593.635	403074	54534428	7895944324	Japan	female	70	25.3333	healthy	Urban	y
Japan_Yachida_PRJDB4176	10801	14.4674	4.4714	3140	66782180	9731250867	Japan	female	68	19.5006	healthy	Urban
Japan_Yachida_PRJDB4176	10802	100	787.276	524712	55325062	7997882748	Japan	male	77	20.4382	healthy	Urban	y
Japan_Yachida_PRJDB4176	10803	100	446.066	300152	52596386	7632362845	Japan	female	78	24.7737	HS	Urban	y
Japan_Yachida_PRJDB4176	10804	100	568.093	386028	38361254	5603125855	Japan	female	74	24.3496	healthy	Urban	y
Japan_Yachida_PRJDB4176	10805	80.9804	13.0325	8652	44139434	6445674514	Japan	female	54	19.6283	healthy	Urban	y
Japan_Yachida_PRJDB4176	10806	83.1183	104.068	72346	46097900	6441812122	Japan	female	51	18.0802	HS	Urban	y
Japan_Yachida_PRJDB4176	10807	12.5723	7.0794	5250	45493632	6643920508	Japan	female	74	20.83	healthy	Urban
Japan_Yachida_PRJDB4176	10808	6.7666	2.7564	1880	55675906	7966311013	Japan	male	60	19.487	healthy	Urban
Japan_Yachida_PRJDB4176	10809	97.3491	353.537	192412	41911706	6090369958	Japan	female	66	20.2395	MP	Urban	y
Japan_Yachida_PRJDB4176	10811	16.436	13.2443	10144	35746760	5202122464	Japan	male	48	19.1001	MP	Urban
Japan_Yachida_PRJDB4176	10812	100	528.879	343704	62116010	9057735005	Japan	male	64	23.8367	Stage_I_II	Urban	y
Japan_Yachida_PRJDB4176	10813	100	557.905	291054	30032752	4392262187	Japan	female	32	22.3478	Stage_III_IV	Urban	y
Japan_Yachida_PRJDB4176	10814	21.5522	12.1697	8522	76882758	11145347897	Japan	male	78	29.7211	Stage_0	Urban
Japan_Yachida_PRJDB4176	10816	95.9803	561.246	299136	51224952	7480427866	Japan	female	70	23.0681	Stage_I_II	Urban	y
Japan_Yachida_PRJDB4176	10817	100	175.457	118858	50923086	7413942089	Japan	female	65	24.3232	healthy	Urban	y
Japan_Yachida_PRJDB4176	10818	100	899.315	603464	35880794	5221622815	Japan	female	75	22.2222	Stage_III_IV	Urban	y
Japan_Yachida_PRJDB4176	10819	13.4474	11.009	7526	57092884	8297610262	Japan	female	62	29.2969	Stage_I_II	Urban
Japan_Yachida_PRJDB4176	10825	100	51.0608	29034	37047926	5404183962	Japan	male	74	23.0518	MP	Urban	y
Japan_Yachida_PRJDB4176	10827	100	738.972	508200	56267618	8247920836	Japan	male	73	22.913	Stage_I_II	Urban	y
Japan_Yachida_PRJDB4176	10829	59.316	15.5894	10616	33055568	4819361636	Japan	male	52	26.4236	Stage_I_II	Urban
Japan_Yachida_PRJDB4176	10831	99.9969	54.6699	34458	45922214	6629248143	Japan	male	58	22.8571	MP	Urban	y
Japan_Yachida_PRJDB4176	10832	35.5882	84.5965	59728	43680132	6493767039	Japan	male	55	24.093	healthy	Urban
Japan_Yachida_PRJDB4176	10835	100	283.079	206118	56337492	8230614316	Japan	male	74	20.7031	healthy	Urban	y
Japan_Yachida_PRJDB4176	10838	100	540.659	295552	34121968	4977321355	Japan	female	75	21.1702	healthy	Urban	y
Japan_Yachida_PRJDB4176	10839	95.7416	103.022	62086	58924808	8559478870	Japan	male	58	19.6052	Stage_III_IV	Urban	y
Japan_Yachida_PRJDB4176	10847	100	499.593	333908	48044830	6960096202	Japan	female	73	20.5457	Stage_III_IV	Urban	y
Japan_Yachida_PRJDB4176	10850	85.9141	55.6209	40158	42603870	6215965208	Japan	male	51	28.3848	healthy	Urban	y
Japan_Yachida_PRJDB4176	10853	100	122.524	86688	38240294	5605676168	Japan	male	65	27.1809	Stage_0	Urban	y
Japan_Yachida_PRJDB4176	10860	100	208.032	115478	32801682	4824919000	Japan	male	59	24.5089	Stage_0	Urban	y
Japan_Yachida_PRJDB4176	10866	22.4549	6.8305	4738	38338344	5632769976	Japan	male	48	28.306	Stage_0	Urban
Japan_Yachida_PRJDB4176	10869	58.2715	16.8339	11630	46295462	6462628170	Japan	male	69	22.4082	healthy	Urban
Japan_Yachida_PRJDB4176	10880	97.9345	183.557	103312	46060256	6740816521	Japan	male	67	30.4772	Stage_0	Urban	y
Japan_Yachida_PRJDB4176	10887	11.5421	52.2956	37494	26128610	3840705170	Japan	male	46	22.8571	Stage_I_II	Urban
Japan_Yachida_PRJDB4176	10888	96.2046	14.0822	9244	42214084	6168452141	Japan	male	73	23.7253	Stage_0	Urban	y
Japan_Yachida_PRJDB4176	10889	100	286.598	187516	29636990	4361912097	Japan	female	54	20.7756	healthy	Urban	y
Japan_Yachida_PRJDB4176	10890	99.9929	139.048	80700	32430304	4780029490	Japan	female	68	18.662	healthy	Urban	y
Japan_Yachida_PRJDB4176	10907	97.089	43.1468	29796	40432232	5773824010	Japan	male	37	25.0135	healthy	Urban	y
Japan_Yachida_PRJDB4176	10911	34.6212	69.4725	47638	20329432	2992551236	Japan	male	61	27.4756	Stage_0	Urban
Japan_Yachida_PRJDB4176	10913	100	82.7811	51130	23067312	3416061606	Japan	male	46	22.4712	healthy	Urban	y
Japan_Yachida_PRJDB4176	10924	1.4984	1.0253	704	17789122	2617297615	Japan	female	46	23.0469	healthy	Urban
Japan_Yachida_PRJDB4176	10931	25.8881	18.6465	12290	38491890	5672646135	Japan	male	67	24.6755	Stage_III_IV	Urban
Japan_Yachida_PRJDB4176	10934	93.7445	44.8334	30602	38254258	5654213393	Japan	male	66	22.1367	Stage_0	Urban	y
Japan_Yachida_PRJDB4176	10935	99.4207	19.431	12372	22697468	3355005835	Japan	male	74	22.5466	Stage_0	Urban	y
Japan_Yachida_PRJDB4176	10938	98.4792	141.513	93368	36724882	5412962633	Japan	male	55	25.3515	Stage_I_II	Urban	y
Japan_Yachida_PRJDB4176	10947	95.5294	155.543	89326	27278070	4009825806	Japan	male	58	20.3037	healthy	Urban	y
Japan_Yachida_PRJDB4176	10967	100	189.666	127034	27471292	4048675202	Japan	male	66	22.1453	Stage_0	Urban	y
Japan_Yachida_PRJDB4176	10968	97.6377	393.467	227958	28480828	4177796491	Japan	female	43	16.7969	healthy	Urban	y
Japan_Yachida_PRJDB4176	10975	100	273.534	162570	41142320	6092635001	Japan	female	60	20.0288	Stage_0	Urban	y
Japan_Yachida_PRJDB4176	10976	15.467	35.6146	24580	37818348	5443806534	Japan	male	52	25.0135	healthy	Urban
Japan_Yachida_PRJDB4176	10980	100	120.6	80084	43057610	6378128912	Japan	female	65	18.2615	Stage_0	Urban	y
Japan_Yachida_PRJDB4176	10989	100	905.778	606768	49232336	7224881269	Japan	male	65	20.0155	Stage_0	Urban	y
Japan_Yachida_PRJDB4176	10990	15.1569	54.13	37674	25014176	3672787235	Japan	female	58	18.5529	healthy	Urban
Japan_Yachida_PRJDB4176	10992	100	27.4363	17478	36128116	5360555639	Japan	male	58	23.1206	Stage_0	Urban	y
Japan_Yachida_PRJDB4176	11006	100	619.593	408668	34821242	5198616346	Japan	male	75	19.7055	Stage_0	Urban	y
Japan_Yachida_PRJDB4176	11008	100	284.624	190040	10052794	1478440749	Japan	female	61	22.4766	Stage_0	Urban	y
Japan_Yachida_PRJDB4176	11010	100	172.921	109864	45328872	6677201183	Japan	male	75	22.8625	Stage_I_II	Urban	y
Japan_Yachida_PRJDB4176	11011	80.6846	16.884	10468	23377006	3438109054	Japan	male	72	23.6652	Stage_0	Urban	y
Japan_Yachida_PRJDB4176	11029	100	873.061	543166	46285716	6815594831	Japan	male	66	23.8751	Stage_0	Urban	y
Japan_Yachida_PRJDB4176	11030	55.7318	305.337	202334	50783216	7454157713	Japan	female	58	17.1875	Stage_I_II	Urban
Japan_Yachida_PRJDB4176	11031	99.9939	128.768	87300	48145150	6975230906	Japan	male	66	24.8016	healthy	Urban	y
Japan_Yachida_PRJDB4176	11035	40.4933	40.2822	27310	28698068	4208658813	Japan	female	73	21.6041	healthy	Urban
Japan_Yachida_PRJDB4176	11036	100	680.496	457200	47047106	6895732873	Japan	male	48	25.6489	Stage_I_II	Urban	y
Japan_Yachida_PRJDB4176	11045	98.7679	46.5891	29938	30211518	4435989005	Japan	male	73	23.8751	Stage_I_II	Urban	y
Japan_Yachida_PRJDB4176	11048	48.0717	248.962	168098	54964986	7827932582	Japan	female	65	20.3125	Stage_0	Urban
Japan_Yachida_PRJDB4176	11049	89.588	18.4168	12452	23341590	3458296192	Japan	female	61	21.0772	healthy	Urban	y
Japan_Yachida_PRJDB4176	11054	99.6042	113.054	53286	40411366	5926740808	Japan	male	75	20.9566	Stage_I_II	Urban	y
Japan_Yachida_PRJDB4176	11057	24.4112	13.1081	8846	22968010	3387662193	Japan	female	71	17.3484	healthy	Urban
Japan_Yachida_PRJDB4176	11062	97.6347	50.5159	34418	54123466	7792055142	Japan	male	48	21.6721	healthy	Urban	y
Japan_Yachida_PRJDB4176	11074	99.5716	290.272	121300	45561910	6794120906	Japan	female	42	17.9418	HS	Urban	y
Japan_Yachida_PRJDB4176	11081	100	447.254	289168	41072966	6088794315	Japan	male	72	19.9432	Stage_I_II	Urban	y
Japan_Yachida_PRJDB4176	11085	100	333.451	213974	45674342	6744676833	Japan	male	63	23.5078	Stage_I_II	Urban	y
Japan_Yachida_PRJDB4176	11097	100	168.309	105656	43866080	6480155816	Japan	female	79	17.6693	Stage_I_II	Urban	y
Japan_Yachida_PRJDB4176	11103	99.9072	275.531	155640	39876508	5894297256	Japan	male	44	28.9979	Stage_I_II	Urban	y
Japan_Yachida_PRJDB4176	11106	99.9011	384.524	236540	39925728	5930972588	Japan	male	44	23.8367	healthy	Urban	y
Japan_Yachida_PRJDB4176	11110	100	382.523	256584	43075346	6398380648	Japan	male	61	22.5896	Stage_0	Urban	y
Japan_Yachida_PRJDB4176	11121	100	305.988	204620	47033476	6920834259	Japan	male	46	25.4028	Stage_0	Urban	y
Japan_Yachida_PRJDB4176	11124	100	187.003	124920	37183222	5472933806	Japan	male	77	20.5714	healthy	Urban	y
Japan_Yachida_PRJDB4176	11128	98.2161	127.087	64486	45088110	6623081192	Japan	male	67	21.3333	Stage_I_II	Urban	y
Japan_Yachida_PRJDB4176	11132	100	121.769	80178	43840648	6482206552	Japan	male	62	19.8347	Stage_I_II	Urban	y
Japan_Yachida_PRJDB4176	11141	94.8277	89.0767	44582	35762850	5282325758	Japan	female	66	21.2306	Stage_I_II	Urban	y
Japan_Yachida_PRJDB4176	11151	25.3986	30.7541	20864	41890328	6156482645	Japan	male	76	19.0039	Stage_0	Urban
Japan_Yachida_PRJDB4176	11159	69.4189	33.9984	21872	16160366	2388122065	Japan	female	63	27.5482	healthy	Urban
Japan_Yachida_PRJDB4176	11162	99.9	33.837	20248	7691926	1130245382	Japan	male	62	21.0938	Stage_I_II	Urban	y
Japan_Yachida_PRJDB4176	11168	69.2731	7.9116	5214	13116374	1933196053	Japan	male	55	23.3887	healthy	Urban
Japan_Yachida_PRJDB4176	11170	29.6723	98.5107	69550	34402280	5140289847	Japan	male	32	18.7328	healthy	Urban
Japan_Yachida_PRJDB4176	11171	100	975.183	652522	27252216	4027948627	Japan	male	77	20.4382	healthy	Urban	y
Japan_Yachida_PRJDB4176	11203	95.2938	16.2423	9408	23951264	3580733679	Japan	male	34	21.8573	healthy	Urban	y
Japan_Yachida_PRJDB4176	11209	95.1826	105.932	68920	37898072	5627310977	Japan	male	37	25.3444	healthy	Urban	y
Japan_Yachida_PRJDB4176	11210	100	376.714	224162	40990398	6058068214	Japan	female	68	19.2234	healthy	Urban	y
Japan_Yachida_PRJDB4176	11213	97.9957	92.4433	58174	25826842	3859187862	Japan	male	51	19.1571	healthy	Urban	y
Japan_Yachida_PRJDB4176	11223	25.5934	48.0691	33162	32860122	4905507031	Japan	male	63	21.1073	healthy	Urban
Japan_Yachida_PRJDB4176	11224	100	711.112	478576	36143642	5342455150	Japan	female	78	21.2191	Stage_0	Urban	y
Japan_Yachida_PRJDB4176	11226	100	544.816	359710	33052928	4932565570	Japan	female	51	19.433	healthy	Urban	y
Japan_Yachida_PRJDB4176	11227	100	175.841	114614	44765956	6565773749	Japan	male	72	23.0546	healthy	Urban	y
Japan_Yachida_PRJDB4176	11237	86.4087	86.3131	59800	46016560	6652188767	Japan	female	66	22.0604	Stage_0	Urban	y
Japan_Yachida_PRJDB4176	11238	100	323.092	177524	37794984	5590310617	Japan	male	73	21.2031	Stage_I_II	Urban	y
Japan_Yachida_PRJDB4176	11241	100	731.523	445438	47411380	7063538775	Japan	male	54	25.4694	Stage_0	Urban	y
Japan_Yachida_PRJDB4176	11253	65.5603	72.8735	49328	53068180	7838447636	Japan	female	73	16.6525	MP	Urban
Japan_Yachida_PRJDB4176	11255	84.4483	175.97	115432	42211024	6165722470	Japan	male	47	26.1752	healthy	Urban	y
Japan_Yachida_PRJDB4176	11281	93.2049	166.391	105818	36510530	5360328332	Japan	male	64	22.4059	Stage_0	Urban	y
Japan_Yachida_PRJDB4176	11294	98.7016	34.6901	22016	46740078	6912024226	Japan	male	57	26.2596	healthy	Urban	y
Japan_Yachida_PRJDB4176	11299	100	388.843	248334	60700846	8697406989	Japan	male	54	23.5294	healthy	Urban	y
Japan_Yachida_PRJDB4176	11311	100	388.226	254242	44164636	6592518231	Japan	male	63	24.4418	healthy	Urban	y
Japan_Yachida_PRJDB4176	11315	100	87.636	49090	16625018	2453912586	Japan	female	70	18.7962	MP	Urban	y
Japan_Yachida_PRJDB4176	11336	100	109.545	74520	43144786	6266669358	Japan	female	70	20.5049	HS	Urban	y
Japan_Yachida_PRJDB4176	11343	97.5306	105.791	62844	38961720	5791164497	Japan	female	44	21.6311	healthy	Urban	y
Japan_Yachida_PRJDB4176	11354	99.9949	118.608	77950	34855884	5196096511	Japan	male	55	24.5089	healthy	Urban	y
Japan_Yachida_PRJDB4176	11369	100	221.689	147758	37051138	5492063744	Japan	male	55	21.2585	healthy	Urban	y
Japan_Yachida_PRJDB4176	11379	93.0498	38.9472	26542	54324716	7867766244	Japan	female	79	24.6094	healthy	Urban	y
Japan_Yachida_PRJDB4176	11389	82.2962	247.763	158172	18901912	2829462410	Japan	male	38	22.4996	healthy	Urban	y
Japan_Yachida_PRJDB4176	11407	100	135.849	92072	53471068	7896000404	Japan	female	41	20.8889	MP	Urban	y
Japan_Yachida_PRJDB4176	11409	65.7062	67.5975	46674	42641502	6340823576	Japan	female	54	20.2395	healthy	Urban
Japan_Yachida_PRJDB4176	11413	100	108.119	69270	40023378	5939753591	Japan	male	61	26.4236	healthy	Urban	y
Japan_Yachida_PRJDB4176	11417	31.9938	47.0674	35144	49287148	7301963689	Japan	male	50	23.6614	Stage_0	Urban
Japan_Yachida_PRJDB4176	11419	28.2045	28.7457	19928	50656606	7481656850	Japan	male	55	22.913	healthy	Urban
Japan_Yachida_PRJDB4176	11423	100	118.312	78432	49439624	7318852009	Japan	male	66	28.9341	Stage_0	Urban	y
Japan_Yachida_PRJDB4176	11424	98.6189	19.2323	12028	47728014	7058050888	Japan	female	65	27.0993	HS	Urban	y
Japan_Yachida_PRJDB4176	11428	90.4856	102.704	71894	49797554	7348284525	Japan	male	51	26.6436	Stage_I_II	Urban	y
Japan_Yachida_PRJDB4176	11431	99.7175	42.6512	28586	43125980	6412019735	Japan	female	58	17.9089	healthy	Urban	y
Japan_Yachida_PRJDB4176	11432	100	185.543	121958	39572586	5842731514	Japan	male	74	24.6094	healthy	Urban	y
Japan_Yachida_PRJDB4176	11433	13.6361	20.8148	14214	49066624	7143972226	Japan	female	59	19.1467	Stage_0	Urban
Japan_Yachida_PRJDB4176	11434	8.8779	58.4054	43168	48780998	7233809163	Japan	female	64	16.4237	healthy	Urban
Japan_Yachida_PRJDB4176	11438	100	215.245	144242	55931420	8256862159	Japan	female	61	17.8465	Stage_0	Urban	y
Japan_Yachida_PRJDB4176	11445	100	346.703	231836	48327172	7077911183	Japan	male	68	22.9591	Stage_0	Urban	y
Japan_Yachida_PRJDB4176	11448	100	52.5925	35182	42337514	6293406369	Japan	female	40	17.6309	healthy	Urban	y
Japan_Yachida_PRJDB4176	11449	100	369.447	243994	39109052	5812436126	Japan	female	46	20.3125	healthy	Urban	y
Japan_Yachida_PRJDB4176	11450	100	545.838	357716	48469426	7203399001	Japan	male	72	22.9481	healthy	Urban	y
Japan_Yachida_PRJDB4176	11451	100	636.176	399938	45706980	6804776122	Japan	female	62	21.9261	healthy	Urban	y
Japan_Yachida_PRJDB4176	11452	75.9641	61.0349	40096	46389196	6884508906	Japan	male	47	21.4533	healthy	Urban	y
Japan_Yachida_PRJDB4176	11453	73.7457	49.0989	34590	44431014	6581177014	Japan	female	71	18.4911	Stage_0	Urban
Japan_Yachida_PRJDB4176	11454	99.9776	83.6568	56352	52037598	7709902237	Japan	female	47	18.4425	healthy	Urban	y
Japan_Yachida_PRJDB4176	11457	100	137.323	89274	52736334	7743985825	Japan	male	65	19.7232	MP	Urban	y
Japan_Yachida_PRJDB4176	11458	100	197.028	111146	53985564	7964582500	Japan	male	62	24.968	MP	Urban	y
Japan_Yachida_PRJDB4176	11459	100	96.3366	61994	50041374	7408092052	Japan	female	67	23.9361	healthy	Urban	y
Japan_Yachida_PRJDB4176	11461	36.7102	26.9236	18662	42644820	6174475084	Japan	female	74	20.1348	MP	Urban
Japan_Yachida_PRJDB4176	11462	45.073	17.8224	12238	50245344	7421907148	Japan	female	57	19.3685	MP	Urban
Japan_Yachida_PRJDB4176	11472	91.6188	119.402	76114	47704676	7044143631	Japan	female	73	21.0517	Stage_I_II	Urban	y
Japan_Yachida_PRJDB4176	11473	100	764.639	502946	52073186	7721439190	Japan	male	54	27.3356	healthy	Urban	y
Japan_Yachida_PRJDB4176	11475	14.0523	48.2644	33320	49423890	7360447019	Japan	female	63	19.1467	healthy	Urban
Japan_Yachida_PRJDB4176	11477	95.9966	72.3205	48026	44047114	6495272620	Japan	male	75	20.1348	healthy	Urban	y
Japan_Yachida_PRJDB4176	11478	28.9797	97.916	65386	47806900	6982010021	Japan	female	68	25.6837	Stage_I_II	Urban
Japan_Yachida_PRJDB4176	11480	100	496.652	334344	48993944	7180305623	Japan	female	66	23.03	healthy	Urban	y
Japan_Yachida_PRJDB4176	11486	100	1153.73	778238	50717498	7366592040	Japan	female	62	20.2395	healthy	Urban	y
Japan_Yachida_PRJDB4176	11487	100	287.647	188892	51313610	7468469815	Japan	female	66	23.7253	healthy	Urban	y
Japan_Yachida_PRJDB4176	11489	18.4678	9.51	6726	25639388	3776575229	Japan	male	55	23.5666	healthy	Urban
Japan_Yachida_PRJDB4176	11490	100	413.919	242398	41370872	6041684877	Japan	male	64	24.4898	Stage_I_II	Urban	y
Japan_Yachida_PRJDB4176	11492	100	1207.64	792344	67870752	9917394781	Japan	female	69	23.5304	healthy	Urban	y
Japan_Yachida_PRJDB4176	11495	95.6692	87.0906	49282	78193526	11330468979	Japan	female	71	26.635	healthy	Urban	y
Japan_Yachida_PRJDB4176	11498	100	240.591	163584	52914592	7714966012	Japan	male	58	20.5151	Stage_0	Urban	y
Japan_Yachida_PRJDB4176	11501	82.8286	10.0503	6062	49595522	7259191721	Japan	female	68	21.1927	healthy	Urban	y
Japan_Yachida_PRJDB4176	11502	77.8154	11.6196	8032	20644328	2943718799	Japan	female	63	21.2279	MP	Urban	y
Japan_Yachida_PRJDB4176	11508	99.1259	168.565	107506	65805484	9602349833	Japan	female	64	19.8178	MP	Urban	y
Japan_Yachida_PRJDB4176	11510	100	498.59	332072	50836298	7448171971	Japan	male	64	22.5896	Stage_0	Urban	y
Japan_Yachida_PRJDB4176	11511	17.2469	67.169	46124	55252330	8090665821	Japan	male	72	22.1297	MP	Urban
Japan_Yachida_PRJDB4176	11512	100	331.298	199148	42570370	6253272199	Japan	female	69	18.1787	Stage_0	Urban	y
Japan_Yachida_PRJDB4176	11513	97.7285	244.926	136032	55998566	8110813912	Japan	male	37	19.2672	healthy	Urban	y
Japan_Yachida_PRJDB4176	11518	66.6568	52.6257	35870	53270588	7670762399	Japan	female	47	30.7574	MP	Urban
Japan_Yachida_PRJDB4176	11521	95.3173	255.507	164268	56350014	8203792424	Japan	female	49	19.7239	healthy	Urban	y
Japan_Yachida_PRJDB4176	11524	20.2721	21.7511	14894	74918406	10763425707	Japan	male	31	39.3283	healthy	Urban
Japan_Yachida_PRJDB4176	11526	94.2289	199.412	137068	47594398	6836939014	Japan	female	52	22.5827	healthy	Urban	y
Japan_Yachida_PRJDB4176	11527	100	364.697	245266	52911584	7854023324	Japan	female	35	22.1893	healthy	Urban	y
Japan_Yachida_PRJDB4176	11528	39.5722	17.3303	12014	44716982	6356365674	Japan	male	57	30.1162	healthy	Urban
Japan_Yachida_PRJDB4176	11580	100	1139.98	767244	46164420	6765843114	Japan	female	21	17.898	healthy	Urban	y
Japan_Yachida_PRJDB4176	11607	100	145.13	97256	59253414	8598200721	Japan	female	70	29.9643	healthy	Urban	y
Japan_Yachida_PRJDB4176	11626	100	517.828	338782	45641454	6745159795	Japan	male	50	21.4619	healthy	Urban	y
Japan_Yachida_PRJDB4176	11638	1.3188	0.4406	292	20988418	2976190991	Japan	female	57	21.4844	healthy	Urban
Japan_Yachida_PRJDB4176	11641	99.5257	73.4405	38920	45965076	6689487136	Japan	male	52	27.6361	healthy	Urban	y
Japan_Yachida_PRJDB4176	11667	100	76.1526	49780	51767220	7531674466	Japan	male	67	25.3934	MP	Urban	y
Japan_Yachida_PRJDB4176	11675	100	308.755	209090	33812552	4923969583	Japan	female	51	21.9076	healthy	Urban	y
Japan_Yachida_PRJDB4176	11682	100	131.508	88680	46445590	6752739514	Japan	female	61	17.0874	healthy	Urban	y
Japan_Yachida_PRJDB4176	11694	89.3983	4.3326	2246	45413584	6629651130	Japan	female	63	17.898	healthy	Urban
Japan_Yachida_PRJDB4176	11710	15.4915	20.8568	14832	58161644	8476800174	Japan	male	40	22.7732	healthy	Urban
Japan_Yachida_PRJDB4176	11720	7.76	23.7841	16194	36540386	5354570945	Japan	male	70	17.9688	healthy	Urban
Japan_Yachida_PRJDB4176	11754	100	323.829	207308	46121064	6743127355	Japan	male	27	24.968	healthy	Urban	y
Japan_Yachida_PRJDB4176	11788	96.4658	18.2874	10936	38456492	5635145216	Japan	male	34	21.9281	healthy	Urban	y
Japan_Yachida_PRJDB4176	11796	100	52.451	34036	44223860	6465349470	Japan	female	75	30.2112	healthy	Urban	y
Japan_Yachida_PRJDB4176	11817	100	216.195	150506	64746810	9403593515	Japan	male	75	21.3039	Stage_I_II	Urban	y
Japan_Yachida_PRJDB4176	11818	100	230.448	152592	51651238	7669566845	Japan	male	37	22.1297	healthy	Urban	y
Japan_Yachida_PRJDB4176	11819	100	968.92	618088	33492788	4857701809	Japan	male	72	24.9135	Stage_0	Urban	y
Japan_Yachida_PRJDB4176	11820	97.5735	163.883	91490	49699484	7208637954	Japan	female	49	19.2894	Stage_III_IV	Urban	y
Japan_Yachida_PRJDB4176	11821	100	517.298	276512	40523104	5944744667	Japan	female	52	17.9089	healthy	Urban	y
Japan_Yachida_PRJDB4176	11822	100	1104.68	750804	47359830	7034868515	Japan	female	55	21.0828	healthy	Urban	y
Japan_Yachida_PRJDB4176	11823	100	224.796	153002	61572180	9021889224	Japan	female	71	21.9289	Stage_I_II	Urban	y
Japan_Yachida_PRJDB4176	11826	95.5896	151.802	100728	43374020	6441124375	Japan	female	48	29.5159	Stage_III_IV	Urban	y
Japan_Yachida_PRJDB4176	11829	32.3395	38.2557	27034	39130436	5764490844	Japan	male	43	21.6333	Stage_III_IV	Urban
Japan_Yachida_PRJDB4176	11831	100	172.55	117560	44974962	6599653711	Japan	male	60	19.1953	Stage_III_IV	Urban	y
Japan_Yachida_PRJDB4176	11835	34.1949	93.7329	65854	56390494	8215663774	Japan	male	51	22.2291	Stage_I_II	Urban
Japan_Yachida_PRJDB4176	11836	100	147.137	97856	46201556	6763403124	Japan	male	69	22.7583	Stage_0	Urban	y
Japan_Yachida_PRJDB4176	11838	100	127.412	84608	52333282	7775120125	Japan	male	69	25.6801	Stage_I_II	Urban	y
Japan_Yachida_PRJDB4176	11851	99.6471	31.0512	21322	54988048	8126731240	Japan	male	76	21.9261	Stage_0	Urban	y
Japan_Yachida_PRJDB4176	11859	100	203.528	115510	44128026	6523012340	Japan	female	64	25.333	Stage_III_IV	Urban	y
Japan_Yachida_PRJDB4176	11873	100	572.403	325986	51442050	7654799217	Japan	male	78	23.3091	healthy	Urban	y
Japan_Yachida_PRJDB4176	11879	8.9769	97.2692	78128	45807840	6824806038	Japan	female	64	29.6766	Stage_0	Urban
Japan_Yachida_PRJDB4176	11881	96.1353	261.965	131408	41734988	6203231339	Japan	female	63	23.5556	Stage_I_II	Urban	y
Japan_Yachida_PRJDB4176	11885	100	292.509	195080	47886780	7128903858	Japan	male	73	22.8928	healthy	Urban	y
Japan_Yachida_PRJDB4176	11888	99.1504	42.6487	19900	38627824	5717380250	Japan	male	71	21.0498	Stage_I_II	Urban	y
Japan_Yachida_PRJDB4176	11891	100	578.774	390462	49741276	7406576491	Japan	female	72	20.3244	Stage_0	Urban	y
Japan_Yachida_PRJDB4176	11893	72.8512	13.4044	8074	40522492	6011808710	Japan	male	53	31.2314	Stage_0	Urban
Japan_Yachida_PRJDB4176	11899	95.6406	111.486	59666	23151436	3432230214	Japan	male	64	26.2596	Stage_III_IV	Urban	y
Japan_Yachida_PRJDB4176	11900	100	140.124	96106	49466216	7292884532	Japan	male	59	28.0664	Stage_I_II	Urban	y
Japan_Yachida_PRJDB4176	11918	100	362.688	239944	42909740	6364250540	Japan	female	68	25.2994	Stage_I_II	Urban	y
Japan_Yachida_PRJDB4176	11920	100	77.2584	51126	40307206	6003455688	Japan	male	68	23.4375	Stage_III_IV	Urban	y
Japan_Yachida_PRJDB4176	11921	100	469.426	291412	33292152	4939097354	Japan	male	40	22.5981	Stage_III_IV	Urban	y
Japan_Yachida_PRJDB4176	11922	100	129.756	88744	41853144	6231642760	Japan	female	58	22.5069	Stage_III_IV	Urban	y
Japan_Yachida_PRJDB4176	11927	100	692.903	461682	49851690	7395601384	Japan	male	58	22.2291	healthy	Urban	y
Japan_Yachida_PRJDB4176	11929	100	566.978	376050	39093096	5722979512	Japan	male	57	27.0169	Stage_0	Urban	y
Japan_Yachida_PRJDB4176	11940	99.2422	170.707	74032	34002564	5044581269	Japan	male	61	27.102	Stage_III_IV	Urban	y
Japan_Yachida_PRJDB4176	11942	100	444.45	302864	30781246	4427379304	Japan	female	76	21.5019	healthy	Urban	y
Japan_Yachida_PRJDB4176	11951	100	404.673	234798	36258812	5377654725	Japan	female	77	20.2694	Stage_I_II	Urban	y
Japan_Yachida_PRJDB4176	11955	100	720.753	473958	51117058	7597878919	Japan	male	70	22.68	healthy	Urban	y
Japan_Yachida_PRJDB4176	11956	100	311.893	210676	46313864	6867316151	Japan	male	45	22.2753	Stage_I_II	Urban	y
Japan_Yachida_PRJDB4176	11957	69.8901	30.8609	20814	40213758	5969866740	Japan	male	59	20.1995	Stage_III_IV	Urban
Japan_Yachida_PRJDB4176	11965	100	249.013	170820	51755168	7700470059	Japan	female	41	26.079	healthy	Urban	y
Japan_Yachida_PRJDB4176	11973	98.573	11.0004	6560	42911692	6380799568	Japan	male	67	23.6244	Stage_I_II	Urban	y
Japan_Yachida_PRJDB4176	11974	100	781.508	515058	36208204	5369384399	Japan	male	69	23.8751	Stage_I_II	Urban	y
Japan_Yachida_PRJDB4176	11982	98.6791	51.9027	31094	54965252	8176914383	Japan	female	68	22.4323	Stage_III_IV	Urban	y
Japan_Yachida_PRJDB4176	11984	73.148	8.3177	5600	51450668	7635940638	Japan	male	62	21.7079	healthy	Urban
Japan_Yachida_PRJDB4176	11993	100	489.604	338372	58181592	8540489535	Japan	female	73	21.4903	Stage_0	Urban	y
Japan_Yachida_PRJDB4176	11996	100	532.984	355240	38012092	5561362304	Japan	female	51	21.2306	healthy	Urban	y
Japan_Yachida_PRJDB4176	12002	85.045	49.5423	31540	50909738	7553352328	Japan	male	55	22.5981	Stage_I_II	Urban	y
Japan_Yachida_PRJDB4176	12005	99.9847	148.681	98384	71435418	10558713242	Japan	female	48	23.1911	Stage_III_IV	Urban	y
Japan_Yachida_PRJDB4176	12011	33.3177	25.8095	17840	41433422	6127740963	Japan	female	45	18.9036	HS	Urban
Japan_Yachida_PRJDB4176	12014	99.1412	86.9759	38262	49878836	7318969658	Japan	male	59	25.9516	Stage_III_IV	Urban	y
Japan_Yachida_PRJDB4176	12016	96.2801	66.3163	45084	31861120	4645833994	Japan	female	60	18.5901	healthy	Urban	y
Japan_Yachida_PRJDB4176	12020	93.5425	38.7381	26034	29935190	4296112339	Japan	female	67	24.4444	Stage_I_II	Urban	y
Japan_Yachida_PRJDB4176	12022	100	550.465	298816	44085468	6521104149	Japan	female	74	23.5556	Stage_I_II	Urban	y
Japan_Yachida_PRJDB4176	12024	92.9529	8.5247	5494	35677058	5242788369	Japan	male	73	19.8413	Stage_I_II	Urban	y
Japan_Yachida_PRJDB4176	12025	26.7194	66.4146	50632	39293028	5818857825	Japan	female	46	20.5457	Stage_I_II	Urban
Japan_Yachida_PRJDB4176	12070	12.4203	17.991	12268	47833958	6966743509	Japan	female	49	20.83	healthy	Urban
Japan_Yachida_PRJDB4176	12082	99.9102	39.3165	26012	41955864	6065332495	Japan	male	30	unknown	healthy	Urban	y
Japan_Yachida_PRJDB4176	12101	100	266.522	154264	46244470	6713829457	Japan	male	56	24.093	healthy	Urban	y
Japan_Yachida_PRJDB4176	12106	10.313	77.691	55532	45339082	6570859432	Japan	female	77	21.9261	healthy	Urban
Japan_Yachida_PRJDB4176	12165	100	497.965	339146	49731716	7106369357	Japan	female	64	21.0938	healthy	Urban	y
Japan_Yachida_PRJDB4176	12197	99.8358	169.281	115798	51289600	7282027461	Japan	male	43	24.7409	healthy	Urban	y
Japan_Yachida_PRJDB4176	12204	100	739.688	497212	45785256	6671866623	Japan	female	55	19.7777	healthy	Urban	y
Japan_Yachida_PRJDB4176	12242	100	169.966	113688	35580114	5116387649	Japan	female	33	22.2063	healthy	Urban	y
Japan_Yachida_PRJDB4176	12243	0.461	0.0061	4	15858212	2238042340	Japan	female	74	19.91	healthy	Urban
Japan_Yachida_PRJDB4176	12276	21.4369	68.0514	46752	54492670	7921074890	Japan	male	46	21.7994	healthy	Urban
Japan_Yachida_PRJDB4176	12340	100	364.932	242790	43740482	6391661569	Japan	male	59	26.5338	healthy	Urban	y
Japan_Yachida_PRJDB4176	12370	97.7673	16.5535	10486	4509980	664422438	Japan	female	65	18.2563	healthy	Urban	y
Japan_Yachida_PRJDB4176	12389	22.3101	12.5427	8048	39322318	5773424384	Japan	male	35	24.2215	healthy	Urban
Japan_Yachida_PRJDB4176	12396	9.5174	32.3613	19012	34575120	5076142163	Japan	female	38	17.8506	healthy	Urban
Madagascar_Pasolli_PRJNA485056	112	subjects
Madagascar_Pasolli_PRJNA485056	A01_02_1FE	91.8483	3.333	2292	34068734	3369532795	Madagascar	female	21	24.12	healthy	non-Western		8
Madagascar_Pasolli_PRJNA485056	A02_01_1FE	3.1324	0.0998	104	15705676	1564259553	Madagascar	female	24	23.14	healthy	non-Western
Madagascar_Pasolli_PRJNA485056	A03_01_1FE	2.3123	0.053	46	5327406	533203108	Madagascar	male	38	22.13	healthy	non-Western
Madagascar_Pasolli_PRJNA485056	A04_01_1FE	4.1044	2.2383	1478	76552676	7616210275	Madagascar	female	34	24.17	healthy	non-Western
Madagascar_Pasolli_PRJNA485056	A04_04_1FE	8.831	0.9657	814	106117224	10596207611	Madagascar	male	28	20.66	healthy	non-Western
Madagascar_Pasolli_PRJNA485056	A05_01_1FE	1.2383	0.0204	18	2945650	295248280	Madagascar	female	30	23.89	healthy	non-Western
Madagascar_Pasolli_PRJNA485056	A06_01_1FE	0.4927	0.0082	8	682468	68288151	Madagascar	male	31	19.59	healthy	non-Western
Madagascar_Pasolli_PRJNA485056	A07_01_1FE	94.8522	7.6165	6782	70322274	7048442487	Madagascar	male	48	22.07	healthy	non-Western	y
Madagascar_Pasolli_PRJNA485056	A08_01_1FE	11.5656	1.3569	1460	66839968	6697126334	Madagascar	female	46	20.58	healthy	non-Western
Madagascar_Pasolli_PRJNA485056	A09_01_1FE	10.1335	0.1842	184	57471574	5753000933	Madagascar	male	52	23.29	healthy	non-Western
Madagascar_Pasolli_PRJNA485056	A09_02_1FE	2.7121	0.3553	342	218939862	21948339302	Madagascar	female	50	21.83	healthy	non-Western
Madagascar_Pasolli_PRJNA485056	A10_01_1FE	12.9568	0.929	644	45574000	4508423806	Madagascar	male	23	22.72	healthy	non-Western
Madagascar_Pasolli_PRJNA485056	A10_02_1FE	4.0248	0.9463	922	15425868	1539415787	Madagascar	female	22	18.84	healthy	non-Western
Madagascar_Pasolli_PRJNA485056	A11_01_1FE	2.0767	0.1075	60	54390734	5408631283	Madagascar	male	52	19.77	healthy	non-Western
Madagascar_Pasolli_PRJNA485056	A13_01_1FE	22.7058	0.7561	548	52421660	5207295467	Madagascar	male	52	21.77	healthy	non-Western
Madagascar_Pasolli_PRJNA485056	A13_03_1FE	27.361	1.8529	1204	68096090	6705801940	Madagascar	female	21	19.28	healthy	non-Western
Madagascar_Pasolli_PRJNA485056	A14_01_1FE	1.6177	0.1025	94	50601868	4992037521	Madagascar	male	36	19.66	healthy	non-Western
Madagascar_Pasolli_PRJNA485056	A15_02_1FE	95.8405	286.441	233246	60558908	5978925275	Madagascar	female	21	20.85	healthy	non-Western	y
Madagascar_Pasolli_PRJNA485056	A19_01_1FE	6.9175	0.2737	244	35490490	3535407298	Madagascar	male	63	23.15	healthy	non-Western
Madagascar_Pasolli_PRJNA485056	A19_03_1FE	3.3792	0.1544	138	10312514	1017072745	Madagascar	male	16	19.84	healthy	non-Western
Madagascar_Pasolli_PRJNA485056	A20_01_1FE	2.2766	0.0721	60	15873932	1558297319	Madagascar	male	45	23.91	healthy	non-Western
Madagascar_Pasolli_PRJNA485056	A20_03_1FE	16.0749	0.4523	374	41143110	4064686790	Madagascar	male	23	23.58	healthy	non-Western
Madagascar_Pasolli_PRJNA485056	A22_01_1FE	7.1011	0.1336	112	10815548	1072175741	Madagascar	male	27	22.83	healthy	non-Western
Madagascar_Pasolli_PRJNA485056	A23_01_1FE	0.2101	0.0037	4	51850178	5141140982	Madagascar	female	40	23.4	healthy	non-Western
Madagascar_Pasolli_PRJNA485056	A24_02_1FE	2.5	0.3237	252	20062510	1988208156	Madagascar	female	34	22.72	healthy	non-Western
Madagascar_Pasolli_PRJNA485056	A24_04_1FE	48.6745	1.3246	1312	9085264	908002024	Madagascar	male	22	21.1	healthy	non-Western
Madagascar_Pasolli_PRJNA485056	A25_01_1FE	38.1881	0.9561	308	25474504	2502544663	Madagascar	male	23	22.22	healthy	non-Western
Madagascar_Pasolli_PRJNA485056	A27_02_1FE	32.7526	4.3273	3860	46739390	4592223578	Madagascar	female	25	19.44	healthy	non-Western
Madagascar_Pasolli_PRJNA485056	A28_02_1FE	9.0758	0.8694	812	164844578	16428587374	Madagascar	female	21	20.24	healthy	non-Western
Madagascar_Pasolli_PRJNA485056	A29_01_1FE	62.1526	1.9619	1782	21195618	2124451675	Madagascar	male	50	18.94	healthy	non-Western
Madagascar_Pasolli_PRJNA485056	A32_01_1FE	29.8855	2.7242	2316	72309958	7153555064	Madagascar	male	51	21.51	healthy	non-Western
Madagascar_Pasolli_PRJNA485056	A34_01_1FE	8.9412	0.2758	228	18266686	1829843229	Madagascar	male	32	22.38	healthy	non-Western
Madagascar_Pasolli_PRJNA485056	A34_02_1FE	2.1042	0.0931	96	38636734	3822291810	Madagascar	female	30	28.68	healthy	non-Western
Madagascar_Pasolli_PRJNA485056	A35_01_1FE	28.3636	0.7941	422	12881640	1286869414	Madagascar	male	33	22.22	healthy	non-Western
Madagascar_Pasolli_PRJNA485056	A36_01_1FE	24.1011	0.5208	506	49793480	4989139372	Madagascar	male	48	22.39	healthy	non-Western
Madagascar_Pasolli_PRJNA485056	A36_02_1FE	2.7172	0.1296	104	13397026	1338278269	Madagascar	female	43	23.42	healthy	non-Western
Madagascar_Pasolli_PRJNA485056	A39_01_1FE	1.8982	0.0717	84	66307656	6645457417	Madagascar	male	52	19.23	healthy	non-Western
Madagascar_Pasolli_PRJNA485056	A39_02_1FE	15.2926	0.4887	472	37298146	3734824820	Madagascar	female	51	18.17	healthy	non-Western
Madagascar_Pasolli_PRJNA485056	A39_04_1FE	3.0895	0.2014	142	76639120	7676240272	Madagascar	male	21	22.48	healthy	non-Western
Madagascar_Pasolli_PRJNA485056	A40_02_1FE	4.6827	0.1983	172	33400638	3331205956	Madagascar	female	39	21.83	healthy	non-Western
Madagascar_Pasolli_PRJNA485056	A41_01_1FE	68.1062	3.7567	2918	36947174	3696905346	Madagascar	male	26	21.07	healthy	non-Western
Madagascar_Pasolli_PRJNA485056	A42_02_1FE	2.3776	0.3516	312	35779230	3544692096	Madagascar	female	44	25.48	healthy	non-Western
Madagascar_Pasolli_PRJNA485056	A43_02_1FE	23.2597	0.8797	842	17549070	1705924800	Madagascar	female	36	19.58	healthy	non-Western
Madagascar_Pasolli_PRJNA485056	A44_01_1FE	2.5306	0.065	44	43119712	4251914941	Madagascar	male	35	22.93	healthy	non-Western
Madagascar_Pasolli_PRJNA485056	A45_02_1FE	2.6275	0.232	154	15075840	1484151620	Madagascar	female	29	18.53	healthy	non-Western
Madagascar_Pasolli_PRJNA485056	A46_01_1FE	84.5432	4.8796	3844	57002392	5631962535	Madagascar	male	37	20.81	healthy	non-Western
Madagascar_Pasolli_PRJNA485056	A46_02_1FE	11.1953	0.1607	160	25568770	2534406842	Madagascar	female	33	23.16	healthy	non-Western
Madagascar_Pasolli_PRJNA485056	A47_01_1FE	4.0962	0.0631	56	18350454	1800368988	Madagascar	male	39	20.96	healthy	non-Western
Madagascar_Pasolli_PRJNA485056	A47_02_1FE	1.9726	0.1229	94	67182444	6661282211	Madagascar	female	33	29.46	healthy	non-Western
Madagascar_Pasolli_PRJNA485056	A48_01_1FE	11.9674	0.1895	192	12156964	1206037336	Madagascar	female	35	19.39	healthy	non-Western
Madagascar_Pasolli_PRJNA485056	A48_05_1FE	66.6344	1.5248	1490	26033066	2606147705	Madagascar	male	35	24.08	healthy	non-Western
Madagascar_Pasolli_PRJNA485056	A49_01_1FE	4.8215	2.5071	2532	30940942	3098129582	Madagascar	male	35	20.84	healthy	non-Western
Madagascar_Pasolli_PRJNA485056	A53_01_1FE	5.5222	0.2645	298	67713040	6784882747	Madagascar	male	29	18.69	healthy	non-Western
Madagascar_Pasolli_PRJNA485056	A54_02_1FE	1.7187	0.1508	160	25892768	2593005595	Madagascar	female	26	22.99	healthy	non-Western
Madagascar_Pasolli_PRJNA485056	A55_01_1FE	42.1885	6.8038	6450	76164016	7629312346	Madagascar	female	34	22.31	healthy	non-Western
Madagascar_Pasolli_PRJNA485056	A55_02_1FE	92.0105	6.0375	5110	115980674	11620449615	Madagascar	male	27	23.06	healthy	non-Western	y
Madagascar_Pasolli_PRJNA485056	A56_01_1FE	10.6608	0.2765	246	51327308	5122698941	Madagascar	male	44	19.29	healthy	non-Western
Madagascar_Pasolli_PRJNA485056	A58_01_1FE	95.0867	10.7719	8318	15767638	1576816067	Madagascar	male	44	22.62	healthy	non-Western	y
Madagascar_Pasolli_PRJNA485056	A58_03_1FE	97.7112	12.431	10382	26513362	2630503156	Madagascar	female	55	20.46	healthy	non-Western	y
Madagascar_Pasolli_PRJNA485056	A59_01_1FE	3.4802	0.2989	258	83149084	8329753079	Madagascar	female	26	25.34	healthy	non-Western
Madagascar_Pasolli_PRJNA485056	A62_01_1FE	3.5353	0.5597	478	67399482	6750225667	Madagascar	female	58	18.11	healthy	non-Western
Madagascar_Pasolli_PRJNA485056	A62_03_1FE	1.4412	0.0547	78	22934272	2297415648	Madagascar	male	31	19.3	healthy	non-Western
Madagascar_Pasolli_PRJNA485056	A66_02_1FE	2.9885	0.2467	210	53675748	5374510285	Madagascar	female	22	24.3	healthy	non-Western
Madagascar_Pasolli_PRJNA485056	A67_01_1FE	90.351	4.3193	3066	6251050	626053086	Madagascar	female	46	20.67	healthy	non-Western
Madagascar_Pasolli_PRJNA485056	A68_01_1FE	1.3035	0.0204	24	81972528	8221975147	Madagascar	female	46	19.76	healthy	non-Western
Madagascar_Pasolli_PRJNA485056	A69_01_1FE	45.9134	1.2714	1178	65227972	6536407933	Madagascar	male	35	18.8	healthy	non-Western
Madagascar_Pasolli_PRJNA485056	A69_02_1FE	83.5793	2.1382	1508	60100950	6009358106	Madagascar	female	26	21.4	healthy	non-Western
Madagascar_Pasolli_PRJNA485056	A70_01_1FE	16.3676	0.5014	458	23150306	2317866614	Madagascar	male	55	17.98	healthy	non-Western
Madagascar_Pasolli_PRJNA485056	A70_03_1FE	89.331	4.7435	3726	69793746	6976673881	Madagascar	male	21	21.53	healthy	non-Western
Madagascar_Pasolli_PRJNA485056	A72_01_1FE	69.6239	4.1174	3908	16721326	1676342733	Madagascar	male	24	20.5	healthy	non-Western
Madagascar_Pasolli_PRJNA485056	A72_02_1FE	9.4216	0.8926	876	31363544	3140063899	Madagascar	female	22	20.42	healthy	non-Western
Madagascar_Pasolli_PRJNA485056	A73_01_1FE	29.8181	0.4046	150	30790474	3084737371	Madagascar	male	32	20.08	healthy	non-Western
Madagascar_Pasolli_PRJNA485056	A73_02_1FE	3.1711	0.3037	266	122581570	12281994986	Madagascar	female	25	20.42	healthy	non-Western
Madagascar_Pasolli_PRJNA485056	A75_02_1FE	86.7861	3.7512	3242	85588874	8577351482	Madagascar	female	24	22.41	healthy	non-Western
Madagascar_Pasolli_PRJNA485056	A79_02_1FE	26.0748	0.4655	466	116564528	11674987760	Madagascar	female	47	19.45	healthy	non-Western
Madagascar_Pasolli_PRJNA485056	A81_01_1FE	24.2133	0.7035	652	37978888	3807406136	Madagascar	male	58	18.58	healthy	non-Western
Madagascar_Pasolli_PRJNA485056	A81_03_1FE	85.6754	3.1613	2618	44137562	4421266618	Madagascar	female	26	23.22	healthy	non-Western
Madagascar_Pasolli_PRJNA485056	A82_02_1FE	3.6883	0.0482	48	5160578	516171031	Madagascar	female	51	18.24	healthy	non-Western
Madagascar_Pasolli_PRJNA485056	A83_02_1FE	8.2374	0.1161	110	105329262	10548486039	Madagascar	female	38	26.72	healthy	non-Western
Madagascar_Pasolli_PRJNA485056	A85_01_1FE	1.9604	0.5085	430	31652368	3173687651	Madagascar	male	37	21.13	healthy	non-Western
Madagascar_Pasolli_PRJNA485056	A88_02_1FE	6.7523	0.1248	128	92960178	9291208952	Madagascar	female	42	22.14	healthy	non-Western
Madagascar_Pasolli_PRJNA485056	A89_01_1FE	94.4248	6.5484	6080	85522338	8572299124	Madagascar	male	26	22.07	healthy	non-Western	y
Madagascar_Pasolli_PRJNA485056	A89_02_1FE	1.8247	0.3223	310	57165974	5728929112	Madagascar	female	27	23.45	healthy	non-Western
Madagascar_Pasolli_PRJNA485056	A90_03_1FE	32.8597	0.9476	966	66579808	6666015429	Madagascar	male	26	20.37	healthy	non-Western
Madagascar_Pasolli_PRJNA485056	A90_04_1FE	10.3018	0.5116	486	97679014	9785332462	Madagascar	female	28	20.3	healthy	non-Western
Madagascar_Pasolli_PRJNA485056	A91_01_1FE	3.9075	0.3641	360	42256244	4226142101	Madagascar	male	43	20.31	healthy	non-Western
Madagascar_Pasolli_PRJNA485056	A91_02_1FE	60.5186	4.0182	3840	29551986	2958655081	Madagascar	female	50	20.58	healthy	non-Western
Madagascar_Pasolli_PRJNA485056	A92_01_1FE	2.2358	0.1101	102	108295878	10846420589	Madagascar	female	23	20.59	healthy	non-Western
Madagascar_Pasolli_PRJNA485056	A93_01_1FE	7.3785	0.2581	198	145454712	14593991949	Madagascar	male	30	20.11	healthy	non-Western
Madagascar_Pasolli_PRJNA485056	A94_01_1FE	31.8448	3.2217	3004	76314684	7647249580	Madagascar	male	32	23.44	healthy	non-Western
Madagascar_Pasolli_PRJNA485056	A94_02_1FE	99.8439	16.7905	15276	56318136	5646069269	Madagascar	female	37	18.2	healthy	non-Western	y
Madagascar_Pasolli_PRJNA485056	A94_03_1FE	75.7989	1.9522	1664	57287200	5741959748	Madagascar	female	44	16.87	healthy	non-Western
Madagascar_Pasolli_PRJNA485056	A95_01_1FE	22.5834	0.3881	386	116435670	11601592902	Madagascar	male	34	20.48	healthy	non-Western
Madagascar_Pasolli_PRJNA485056	V01_01_1FE	2.0165	0.2791	216	122563118	12163249187	Madagascar	male	24	19.93	healthy	non-Western
Madagascar_Pasolli_PRJNA485056	V06_02_1FE	20.7097	0.2904	230	14841360	1481334749	Madagascar	female	29	24.77	healthy	non-Western
Madagascar_Pasolli_PRJNA485056	V07_01_2FE	16.7532	1.446	1266	28203922	2814067142	Madagascar	male	42	20.51	healthy	non-Western
Madagascar_Pasolli_PRJNA485056	V07_02_2FE	17.1846	0.4095	422	9029068	897158429	Madagascar	female	33	20.57	healthy	non-Western
Madagascar_Pasolli_PRJNA485056	V12_01_2FE	23.9736	2.1145	2088	78891192	7886769319	Madagascar	male	46	21.11	healthy	non-Western
Madagascar_Pasolli_PRJNA485056	V18_02_1FE	58.3725	2.5656	2374	90256322	8962640285	Madagascar	female	29	18.3	healthy	non-Western
Madagascar_Pasolli_PRJNA485056	V19_01_2FE	90.66	5.7675	4540	52133298	5192542367	Madagascar	male	33	19.77	healthy	non-Western	y
Madagascar_Pasolli_PRJNA485056	V19_02_2FE	20.421	0.4445	424	36707764	3638602307	Madagascar	female	26	21.26	healthy	non-Western
Madagascar_Pasolli_PRJNA485056	V30_01_1FE	19.2654	5.5254	5208	110337100	10908889273	Madagascar	male	72	19.7	healthy	non-Western
Madagascar_Pasolli_PRJNA485056	V31_01_2FE	30.2761	7.4925	7222	86625656	8567970173	Madagascar	male	29	21.03	healthy	non-Western
Madagascar_Pasolli_PRJNA485056	V32_02_2FE	1.0812	0.0118	6	7755560	770007493	Madagascar	female	37	20.35	healthy	non-Western
Madagascar_Pasolli_PRJNA485056	V36_02_2FE	8.3812	0.151	146	21623894	2155506483	Madagascar	female	40	24.3	healthy	non-Western
Madagascar_Pasolli_PRJNA485056	V40_01_1FE	10.0927	5.7817	5686	82766976	8245243373	Madagascar	male	52	19.91	healthy	non-Western
Madagascar_Pasolli_PRJNA485056	V48_03_2FE	29.3387	0.7076	654	19303508	1934171512	Madagascar	male	21	18.33	healthy	non-Western
Madagascar_Pasolli_PRJNA485056	V50_01_1FE	9.2145	0.1121	52	5813594	576010030	Madagascar	male	33	23.65	healthy	non-Western
Madagascar_Pasolli_PRJNA485056	V50_01_2FE	18.0343	0.518	516	22527388	2257937083	Madagascar	male	30	20.21	healthy	non-Western
Madagascar_Pasolli_PRJNA485056	V50_02_1FE	32.0427	1.3799	1472	39160592	3923993997	Madagascar	female	25	22.85	healthy	non-Western
Madagascar_Pasolli_PRJNA485056	V53_02_1FE	9.5664	0.2652	228	89049582	8835411147	Madagascar	female	36	18.75	healthy	non-Western
Madagascar_Pasolli_PRJNA485056	V54_01_1FE	31.0156	1.3217	1158	58731516	5802954145	Madagascar	male	24	23.36	healthy	non-Western
Peru.USA_Obregon_PRJNA268964	58	subjects
Peru.USA_Obregon_PRJNA268964	HCO02	2.3857	0.1504	130	6091876	795440448	Peru	female	9	14.05	healthy	Agricultural		0
Peru.USA_Obregon_PRJNA268964	HCO07	4.0483	0.8404	682	10819844	1373573156	Peru	female	3	19.67	Obese	Agricultural
Peru.USA_Obregon_PRJNA268964	HCO09	2.2633	1.0476	832	10420192	1391345541	Peru		13	18.77	healthy	Agricultural
Peru.USA_Obregon_PRJNA268964	HCO11	3.1405	0.4333	350	9979932	1287869758	Peru	male	36	23.05	healthy	Agricultural
Peru.USA_Obregon_PRJNA268964	HCO12	2.9977	0.1783	158	9346478	1175651280	Peru	female	35	27.01	Overweight	Agricultural
Peru.USA_Obregon_PRJNA268964	HCO53	3.0569	0.2527	222	6799994	863340751	Peru	female	44	29.52	Overweight	Agricultural
Peru.USA_Obregon_PRJNA268964	HCO61	3.9014	1.4915	1242	12112070	1515051260	Peru	female	20			Agricultural
Peru.USA_Obregon_PRJNA268964	HCO64	3.0691	0.6094	518	13305388	1755698980	Peru	female	NA			Agricultural
Peru.USA_Obregon_PRJNA268964	HCO67	3.9749	0.5596	542	11192514	1435052700	Peru	female	26	19.53	healthy	Agricultural
Peru.USA_Obregon_PRJNA268964	HCO70	55.6114	1.1852	928	13394394	1758305274	Peru	female	40			Agricultural
Peru.USA_Obregon_PRJNA268964	HCO72	3.4271	0.8705	662	7025546	927329287	Peru	female	5	20.36	Obese	Agricultural
Peru.USA_Obregon_PRJNA268964	HCO74	2.8855	0.9699	760	12048244	1568731625	Peru	female	36	31.53	Obese	Agricultural
Peru.USA_Obregon_PRJNA268964	NO01	4.7664	0.0583	68	41228768	3773705274	USA	male	23	21.69	healthy	Urban		16
Peru.USA_Obregon_PRJNA268964	NO02	56.6385	8.9985	9530	51851920	4773164534	USA	female	37	20.52	healthy	Urban
Peru.USA_Obregon_PRJNA268964	NO03	98.877	28.7635	25052	53588754	4912186520	USA	male	40	23.37	healthy	Urban	y
Peru.USA_Obregon_PRJNA268964	NO04	97.1971	19.3061	15608	47575342	4335544198	USA	male	26	24.16	healthy	Urban	y
Peru.USA_Obregon_PRJNA268964	NO05	100	136.191	139488	48299374	4430431369	USA	male	28	22.19	healthy	Urban	y
Peru.USA_Obregon_PRJNA268964	NO06	100	50.0439	53066	39414466	3608028687	USA	male	28	23.49	healthy	Urban	y
Peru.USA_Obregon_PRJNA268964	NO08	100	24.0815	24878	42705628	3976506013	USA	female	32	20.01	healthy	Urban	y
Peru.USA_Obregon_PRJNA268964	NO09	33.9297	1.4908	1536	37445106	3472434379	USA	female	34	23.77	healthy	Urban
Peru.USA_Obregon_PRJNA268964	NO10	99.998	23.4734	24482	46864118	4409609313	USA	male	41	26.58	Overweight	Urban	y
Peru.USA_Obregon_PRJNA268964	NO11	100	78.9278	81134	49937614	4656764850	USA	male	26	23.93	healthy	Urban	y
Peru.USA_Obregon_PRJNA268964	NO12	100	524.486	539396	48526574	4548277954	USA	female	27	28.62	Overweight	Urban	y
Peru.USA_Obregon_PRJNA268964	NO13	100	229.813	236640	44279732	4156464930	USA	male	35	20.34	healthy	Urban	y
Peru.USA_Obregon_PRJNA268964	NO14	100	76.683	79712	46249986	4259993162	USA	female	10	14.97	healthy	Urban	y
Peru.USA_Obregon_PRJNA268964	NO15	100	50.7427	52966	40887966	3712724996	USA	female	50	25.92	Overweight	Urban	y
Peru.USA_Obregon_PRJNA268964	NO16	100	406.087	425498	56587752	5205046649	USA	male	47	30.86	Obese	Urban	y
Peru.USA_Obregon_PRJNA268964	NO17	93.8118	3.6494	3440	42723480	3981091704	USA	male	10	21.53	Overweight	Urban
Peru.USA_Obregon_PRJNA268964	NO18	57.9961	1.4217	1542	48959170	4516052555	USA	male	7	17.31	healthy	Urban
Peru.USA_Obregon_PRJNA268964	NO19	87.6256	82.2392	80564	46011110	4226579258	USA	female	32	19.3	healthy	Urban	y
Peru.USA_Obregon_PRJNA268964	NO20	100	677.567	686640	45393790	4237025495	USA	male	26	27.86	Overweight	Urban	y
Peru.USA_Obregon_PRJNA268964	NO21	100	50.1689	51192	43852644	4052973041	USA	male	23	24.78	healthy	Urban	y
Peru.USA_Obregon_PRJNA268964	NO22	27.9393	1.0361	1092	48925604	4519285747	USA	male	26	30.22	Obese	Urban
Peru.USA_Obregon_PRJNA268964	NO23	82.4074	10.4989	8978	53139708	4872126643	USA	female	26	26.53	Overweight	Urban	y
Peru.USA_Obregon_PRJNA268964	SM01	7.9385	0.857	1008	70798988	5028485471	Peru	male	30			hunter-gatherer		2
Peru.USA_Obregon_PRJNA268964	SM02	3.4812	1.8228	2196	90047818	6483165776	Peru	female	25	23.95	healthy	hunter-gatherer
Peru.USA_Obregon_PRJNA268964	SM03	27.208	1.6551	1926	44433320	3171690766	Peru	male	10	15.77	healthy	hunter-gatherer
Peru.USA_Obregon_PRJNA268964	SM05	75.2155	12.5922	16036	46061586	3275749530	Peru	male	1			hunter-gatherer	y
Peru.USA_Obregon_PRJNA268964	SM11	10.3477	0.8408	1210	64274686	4587079056	Peru	female	4	15.78	healthy	hunter-gatherer
Peru.USA_Obregon_PRJNA268964	SM18	65.1574	5.0045	6236	62225764	4445758191	Peru	female	36	26.44	Overweight	hunter-gatherer
Peru.USA_Obregon_PRJNA268964	SM20	2.7172	0.6166	844	58107124	4119690433	Peru	female	20	21.27	healthy	hunter-gatherer
Peru.USA_Obregon_PRJNA268964	SM23	63.5408	5.9401	7460	58453308	4216587615	Peru	male	7	15.66	healthy	hunter-gatherer
Peru.USA_Obregon_PRJNA268964	SM24	58.8193	3.8428	4790	64246800	4650661730	Peru	male	2	17.85	healthy	hunter-gatherer
Peru.USA_Obregon_PRJNA268964	SM25	7.8681	1.1728	1218	61151082	4430046566	Peru	female	2			hunter-gatherer
Peru.USA_Obregon_PRJNA268964	SM28	3.4027	0.4318	530	53826426	3910583357	Peru	female	52	19.47	healthy	hunter-gatherer
Peru.USA_Obregon_PRJNA268964	SM29	10.8373	0.8296	1022	59296106	4313279802	Peru	female	50	17.9	Underweight	hunter-gatherer
Peru.USA_Obregon_PRJNA268964	SM30	4.0483	1.9029	2250	54795168	3988594284	Peru	male	4	18.26	healthy	hunter-gatherer
Peru.USA_Obregon_PRJNA268964	SM31	7.7916	0.9542	1082	59507584	4273645916	Peru	male	30	22.6	healthy	hunter-gatherer
Peru.USA_Obregon_PRJNA268964	SM32	1.633	0.0973	132	68630212	4939832411	Peru	female	21	22.14	healthy	hunter-gatherer
Peru.USA_Obregon_PRJNA268964	SM33	27.2967	0.4756	646	56013838	4010214081	Peru	female	5	16.45	healthy	hunter-gatherer
Peru.USA_Obregon_PRJNA268964	SM34	99.2819	9.8446	11724	53025866	3828673871	Peru	male	4	15.62	healthy	hunter-gatherer	y
Peru.USA_Obregon_PRJNA268964	SM37	43.9847	1.6433	1354	53759636	3839676642	Peru	male	12	19.84	healthy	hunter-gatherer
Peru.USA_Obregon_PRJNA268964	SM39	2.2776	0.5673	644	66278546	4749688872	Peru	female	40	28.93	Overweight	hunter-gatherer
Peru.USA_Obregon_PRJNA268964	SM40	7.6468	2.4497	3206	63999480	4449472984	Peru	female	18	22.72	healthy	hunter-gatherer
Peru.USA_Obregon_PRJNA268964	SM41	16.2146	3.0299	3982	59981100	4150058711	Peru	male	6			hunter-gatherer
Peru.USA_Obregon_PRJNA268964	SM42	33.0596	2.0526	2682	55679472	3893133547	Peru	male	4	16.73	healthy	hunter-gatherer
Peru.USA_Obregon_PRJNA268964	SM43	73.6223	8.0048	10862	58169924	4057159740	Peru	female	2	15.15	healthy	hunter-gatherer
Peru.USA_Obregon_PRJNA268964	SM44	21.7684	0.8679	1214	58106422	4006512999	Peru	male	4	19.83	healthy	hunter-gatherer
Sweden_Karlsson_PRJEB1786	145	subjects
Sweden_Karlsson_PRJEB1786	112	100	24.1607	21330	19348860	1954234860	Sweden	female	69.92		impaired glucose tolerance	Urban	y	46
Sweden_Karlsson_PRJEB1786	118	82.4227	26.9777	25808	32745496	3307295096	Sweden	female	70.02		healthy (normal glucose)	Urban	y
Sweden_Karlsson_PRJEB1786	121	18.0037	1.4863	1482	24783600	2503143600	Sweden	female	69.27		healthy (normal glucose)	Urban
Sweden_Karlsson_PRJEB1786	126	75.3419	11.837	11156	29518826	2981401426	Sweden	female	69.48		healthy (normal glucose)	Urban	y
Sweden_Karlsson_PRJEB1786	127	100	17.7735	17332	24554634	2480018034	Sweden	female	70.01		healthy (normal glucose)	Urban	y
Sweden_Karlsson_PRJEB1786	131	17.2234	1.8458	1768	25818192	2607637392	Sweden	female	69.89		impaired glucose tolerance	Urban
Sweden_Karlsson_PRJEB1786	137	95.3285	4.723	3780	8310416	797799936	Sweden	female	70.05		healthy (normal glucose)	Urban
Sweden_Karlsson_PRJEB1786	141	35.1781	4.3971	3888	19800586	1999859186	Sweden	female	69.42		healthy (normal glucose)	Urban
Sweden_Karlsson_PRJEB1786	143	48.8877	18.2554	16898	29845020	3014347020	Sweden	female	69.49		healthy (normal glucose)	Urban
Sweden_Karlsson_PRJEB1786	144	23.6554	20.3529	18814	45073856	4552459456	Sweden	female	69.79		impaired glucose tolerance	Urban
Sweden_Karlsson_PRJEB1786	146	17.5539	6.4137	6166	23655754	2389231154	Sweden	female	69.53		healthy (normal glucose)	Urban
Sweden_Karlsson_PRJEB1786	153	80.1614	2.7899	2750	38903876	3929291476	Sweden	female	70.24		healthy (normal glucose)	Urban
Sweden_Karlsson_PRJEB1786	155	17.5569	1.1202	1076	38363260	3874689260	Sweden	female	70.34		healthy (normal glucose)	Urban
Sweden_Karlsson_PRJEB1786	158	26.6205	25.8724	24608	40135708	4053706508	Sweden	female	68.98		diabetes	Urban
Sweden_Karlsson_PRJEB1786	186	18.0894	2.32	2314	29658228	2995481028	Sweden	female	70.7		impaired glucose tolerance	Urban
Sweden_Karlsson_PRJEB1786	187	79.5943	18.5375	17250	45176390	4562815390	Sweden	female	70.06		healthy (normal glucose)	Urban	y
Sweden_Karlsson_PRJEB1786	193	100	103.622	100644	49036084	4952644484	Sweden	female	70.21		healthy (normal glucose)	Urban	y
Sweden_Karlsson_PRJEB1786	194	23.3188	18.6775	17140	44043924	4448436324	Sweden	female	70.85		healthy (normal glucose)	Urban
Sweden_Karlsson_PRJEB1786	195	16.9368	3.9383	3864	38875356	3926410956	Sweden	female	71.1		healthy (normal glucose)	Urban
Sweden_Karlsson_PRJEB1786	198	37.6557	8.8149	8576	40382652	4078647852	Sweden	female	69.03		healthy (normal glucose)	Urban
Sweden_Karlsson_PRJEB1786	200	94.8817	7.617	6304	38103798	3848483598	Sweden	female	69.43		impaired glucose tolerance	Urban	y
Sweden_Karlsson_PRJEB1786	205	19.3521	28.5385	29108	28722460	2900968460	Sweden	female	70.02		diabetes	Urban
Sweden_Karlsson_PRJEB1786	224	54.0162	2.0842	2066	19767240	1996491240	Sweden	female	69.87		healthy (normal glucose)	Urban
Sweden_Karlsson_PRJEB1786	225	100	43.4744	42572	20784914	2099276314	Sweden	female	70.21		healthy (normal glucose)	Urban	y
Sweden_Karlsson_PRJEB1786	227	76.5996	7.1623	6114	18666804	1885347204	Sweden	female	69.7		impaired glucose tolerance	Urban	y
Sweden_Karlsson_PRJEB1786	229	19.9723	1.557	1604	20674898	2088164698	Sweden	female	69.36		impaired glucose tolerance	Urban
Sweden_Karlsson_PRJEB1786	231	87.7806	3.4171	3358	24580092	2482589292	Sweden	female	70.43		healthy (normal glucose)	Urban
Sweden_Karlsson_PRJEB1786	235	16.0402	0.4913	394	15067162	1521783362	Sweden	female	69.32		diabetes	Urban
Sweden_Karlsson_PRJEB1786	239	21.1646	0.4518	450	20156288	2035785088	Sweden	female	71		impaired glucose tolerance	Urban
Sweden_Karlsson_PRJEB1786	243	50.5105	5.6779	5374	27182734	2745456134	Sweden	female	70.03		impaired glucose tolerance	Urban
Sweden_Karlsson_PRJEB1786	244	16.2605	9.9068	8738	28080196	2836099796	Sweden	female	69.49		diabetes	Urban
Sweden_Karlsson_PRJEB1786	248	31.5378	6.2098	6184	25515900	2577105900	Sweden	female	69.98		diabetes	Urban
Sweden_Karlsson_PRJEB1786	249	80.7866	3.418	3032	10072012	966913152	Sweden	female	70.31		impaired glucose tolerance	Urban
Sweden_Karlsson_PRJEB1786	258	13.8095	0.6203	640	26470326	2673502926	Sweden	female	69.18		diabetes	Urban
Sweden_Karlsson_PRJEB1786	263	95.4958	10.1995	8668	23163254	2339488654	Sweden	female	69.91		diabetes	Urban	y
Sweden_Karlsson_PRJEB1786	264	54.213	4.5404	4072	15859028	1601761828	Sweden	female	69.78		healthy (normal glucose)	Urban
Sweden_Karlsson_PRJEB1786	268	90.4948	2.8953	2500	22742796	2297022396	Sweden	female	69.89		healthy (normal glucose)	Urban
Sweden_Karlsson_PRJEB1786	269	16.3075	2.0141	1946	19204028	1939606828	Sweden	female	70.07		healthy (normal glucose)	Urban
Sweden_Karlsson_PRJEB1786	278	26.3114	9.2412	8984	26841956	2711037556	Sweden	female	70.27		impaired glucose tolerance	Urban
Sweden_Karlsson_PRJEB1786	286	98.8474	19.7491	18968	11057174	1061488704	Sweden	female	69.54		diabetes	Urban	y
Sweden_Karlsson_PRJEB1786	288	91.4434	12.837	12234	24650958	2489746758	Sweden	female	70.24		healthy (normal glucose)	Urban	y
Sweden_Karlsson_PRJEB1786	290	26.0187	8.259	8278	23278288	2351107088	Sweden	female	70.96		impaired glucose tolerance	Urban
Sweden_Karlsson_PRJEB1786	297	60.4961	1.458	1418	7935474	761805504	Sweden	female	69.32		diabetes	Urban
Sweden_Karlsson_PRJEB1786	299	47.2251	3.221	3232	22601588	2282760388	Sweden	female	70.67		impaired glucose tolerance	Urban
Sweden_Karlsson_PRJEB1786	304	96.4403	10.381	8370	27288910	2756179910	Sweden	female	70.21		impaired glucose tolerance	Urban	y
Sweden_Karlsson_PRJEB1786	305	18.9023	7.6858	7662	26377590	2664136590	Sweden	female	70.56		impaired glucose tolerance	Urban
Sweden_Karlsson_PRJEB1786	312	38.6604	2.805	2884	147994042	14947398242	Sweden	female	70.46		impaired glucose tolerance	Urban
Sweden_Karlsson_PRJEB1786	317	100	690.158	674290	138428860	13981314860	Sweden	female	70.57		impaired glucose tolerance	Urban	y
Sweden_Karlsson_PRJEB1786	327	19.9529	1.4353	1488	25638112	2589449312	Sweden	female	70.15		impaired glucose tolerance	Urban
Sweden_Karlsson_PRJEB1786	330	81.8912	29.4623	26274	19232142	1942446342	Sweden	female	70.16		impaired glucose tolerance	Urban	y
Sweden_Karlsson_PRJEB1786	332	14.7183	0.365	366	33969438	3430913238	Sweden	female	71.12		impaired glucose tolerance	Urban
Sweden_Karlsson_PRJEB1786	334	68.6417	2.0664	1990	20165114	2036676514	Sweden	female	70.25		diabetes	Urban
Sweden_Karlsson_PRJEB1786	342	30.732	2.1752	2270	8218862	789010752	Sweden	female	70.91		impaired glucose tolerance	Urban
Sweden_Karlsson_PRJEB1786	344	17.917	0.819	820	19166900	1935856900	Sweden	female	70.15		diabetes	Urban
Sweden_Karlsson_PRJEB1786	347	31.29	3.4395	3536	24639634	2488603034	Sweden	female	71.1		impaired glucose tolerance	Urban
Sweden_Karlsson_PRJEB1786	349	97.6551	9.175	8708	24283274	2452610674	Sweden	female	70.84		impaired glucose tolerance	Urban	y
Sweden_Karlsson_PRJEB1786	350	92.8091	11.1264	9052	28209356	2849144956	Sweden	female	70.35		impaired glucose tolerance	Urban	y
Sweden_Karlsson_PRJEB1786	353	20.6046	2.2144	2136	24593094	2483902494	Sweden	female	69.58		diabetes	Urban
Sweden_Karlsson_PRJEB1786	354	36.7408	1.0945	628	28040928	2832133728	Sweden	female	70.19		impaired glucose tolerance	Urban
Sweden_Karlsson_PRJEB1786	356	95.15	20.0078	16614	27775412	2805316612	Sweden	female	70.45		impaired glucose tolerance	Urban	y
Sweden_Karlsson_PRJEB1786	365	20.8413	1.096	1120	27938300	2821768300	Sweden	female	71.39		healthy (normal glucose)	Urban
Sweden_Karlsson_PRJEB1786	367	94.1912	6.082	4970	21879794	2209859194	Sweden	female	70.91		impaired glucose tolerance	Urban	y
Sweden_Karlsson_PRJEB1786	370	21.3013	12.6369	12738	30512864	3081799264	Sweden	female	70.14		diabetes	Urban
Sweden_Karlsson_PRJEB1786	372	49.517	16.2783	15550	30132010	3043333010	Sweden	female	71.58		impaired glucose tolerance	Urban
Sweden_Karlsson_PRJEB1786	378	46.7539	6.9356	6846	26043874	2630431274	Sweden	female	71.57		diabetes	Urban
Sweden_Karlsson_PRJEB1786	380	92.0339	7.6422	7502	17956034	1813559434	Sweden	female	71.24		diabetes	Urban	y
Sweden_Karlsson_PRJEB1786	381	99.747	6.8855	5074	27835062	2811341262	Sweden	female	70.42		healthy (normal glucose)	Urban	y
Sweden_Karlsson_PRJEB1786	384	42.4027	10.0583	9894	24607238	2485331038	Sweden	female	71.04		impaired glucose tolerance	Urban
Sweden_Karlsson_PRJEB1786	389	22.2244	3.8483	3260	25495356	2575030956	Sweden	female	69.08		diabetes	Urban
Sweden_Karlsson_PRJEB1786	393	2.9875	0.3927	412	16672406	1683913006	Sweden	female	70.59		impaired glucose tolerance	Urban
Sweden_Karlsson_PRJEB1786	395	91.3618	4.6724	4372	23324154	2355739554	Sweden	female	70.96		impaired glucose tolerance	Urban
Sweden_Karlsson_PRJEB1786	397	97.5847	18.0948	14802	20860192	2106879392	Sweden	female	71.31		impaired glucose tolerance	Urban	y
Sweden_Karlsson_PRJEB1786	398	18.0435	5.0293	4498	21659400	2187599400	Sweden	female	70.55		diabetes	Urban
Sweden_Karlsson_PRJEB1786	420	23.7482	17.4506	16190	23103574	2333460974	Sweden	female	69.02		impaired glucose tolerance	Urban
Sweden_Karlsson_PRJEB1786	421	16.6726	3.1542	3200	42892356	4332127956	Sweden	female	70.39		diabetes	Urban
Sweden_Karlsson_PRJEB1786	422	81.7995	28.0494	25146	61451340	6206585340	Sweden	female	71.01		diabetes	Urban	y
Sweden_Karlsson_PRJEB1786	424	20.5241	0.938	968	31866570	3218523570	Sweden	female	70.14		healthy (normal glucose)	Urban
Sweden_Karlsson_PRJEB1786	432	13.0374	4.2163	4438	34934812	3528416012	Sweden	female	71.01		impaired glucose tolerance	Urban
Sweden_Karlsson_PRJEB1786	434	15.4364	1.7776	1778	46197960	4665993960	Sweden	female	69.74		diabetes	Urban
Sweden_Karlsson_PRJEB1786	436	95.7752	39.546	32974	43523716	4395895316	Sweden	female	71.25		diabetes	Urban	y
Sweden_Karlsson_PRJEB1786	439	23.0873	4.0196	4128	43061284	4349189684	Sweden	female	70.97		diabetes	Urban
Sweden_Karlsson_PRJEB1786	441	34.2132	3.1055	3000	46307042	4677011242	Sweden	female	70.42		impaired glucose tolerance	Urban
Sweden_Karlsson_PRJEB1786	446	13.8809	0.6624	648	19017376	1920754976	Sweden	female	68.96		diabetes	Urban
Sweden_Karlsson_PRJEB1786	451	8.1058	8.607	8580	30299038	3060202838	Sweden	female	71.11		healthy (normal glucose)	Urban
Sweden_Karlsson_PRJEB1786	456	94.6645	13.5991	12312	57713204	5829033604	Sweden	female	70.55		healthy (normal glucose)	Urban	y
Sweden_Karlsson_PRJEB1786	457	9.5032	0.6435	636	54090994	5463190394	Sweden	female	71.01		impaired glucose tolerance	Urban
Sweden_Karlsson_PRJEB1786	458	94.9786	7.7905	5400	59566518	6016218318	Sweden	female	70.11		diabetes	Urban	y
Sweden_Karlsson_PRJEB1786	462	100	28.6729	26706	45121654	4557287054	Sweden	female	70.78		diabetes	Urban	y
Sweden_Karlsson_PRJEB1786	463	99.8552	11.5837	11296	31699834	3201683234	Sweden	female	71.02		healthy (normal glucose)	Urban	y
Sweden_Karlsson_PRJEB1786	468	4.7837	1.0682	1014	37056984	3742755384	Sweden	female	70.72		diabetes	Urban
Sweden_Karlsson_PRJEB1786	470	19.9886	0.5678	618	8550254	820824384	Sweden	female	70.85		diabetes	Urban
Sweden_Karlsson_PRJEB1786	472	13.4036	2.5284	2346	42926714	4335598114	Sweden	female	70.2		impaired glucose tolerance	Urban
Sweden_Karlsson_PRJEB1786	475	52.2088	3.0255	3108	11936028	1145858688	Sweden	female	70.52		diabetes	Urban
Sweden_Karlsson_PRJEB1786	476	20.7964	14.6328	12910	51227616	5173989216	Sweden	female	71.12		diabetes	Urban
Sweden_Karlsson_PRJEB1786	478	41.9263	4.3171	4232	41782266	4220008866	Sweden	female	70.16		diabetes	Urban
Sweden_Karlsson_PRJEB1786	479	44.0561	0.7228	672	31942632	3226205832	Sweden	female	71.38		healthy (normal glucose)	Urban
Sweden_Karlsson_PRJEB1786	483	16.9133	3.1833	3136	49645670	5014212670	Sweden	female	71.36		diabetes	Urban
Sweden_Karlsson_PRJEB1786	484	100	105.378	102530	43744106	4418154706	Sweden	female	71.36		diabetes	Urban	y
Sweden_Karlsson_PRJEB1786	485	75.1451	1.9628	1768	11362750	1090824000	Sweden	female	69.97		impaired glucose tolerance	Urban
Sweden_Karlsson_PRJEB1786	487	16.0076	1.0054	802	45755364	4621291764	Sweden	female	71.21		impaired glucose tolerance	Urban
Sweden_Karlsson_PRJEB1786	488	94.488	6.0115	4972	43030594	4346089994	Sweden	female	70.12		impaired glucose tolerance	Urban	y
Sweden_Karlsson_PRJEB1786	495	99.6838	13.0804	12834	42247318	4266979118	Sweden	female	69.47		diabetes	Urban	y
Sweden_Karlsson_PRJEB1786	497	23.8992	7.0442	6800	39825574	4022382974	Sweden	female	70.22		diabetes	Urban
Sweden_Karlsson_PRJEB1786	51	18.685	2.0581	2040	21306442	2151950642	Sweden	female	69.06		impaired glucose tolerance	Urban
Sweden_Karlsson_PRJEB1786	517	16.9419	0.6756	696	41415244	4182939644	Sweden	female	71.16		diabetes	Urban
Sweden_Karlsson_PRJEB1786	524	68.3347	7.4177	7262	36461816	3682643416	Sweden	female	70.9		diabetes	Urban
Sweden_Karlsson_PRJEB1786	526	100	49.8784	48554	41016080	4142624080	Sweden	female	71.39		diabetes	Urban	y
Sweden_Karlsson_PRJEB1786	529	72.2891	16.5599	15920	48998086	4948806686	Sweden	female	69.98		diabetes	Urban
Sweden_Karlsson_PRJEB1786	53	18.685	1.2771	1260	27943736	2822317336	Sweden	female	70.25		healthy (normal glucose)	Urban
Sweden_Karlsson_PRJEB1786	530	71.8965	2.9543	2580	38222934	3860516334	Sweden	female	70.08		diabetes	Urban
Sweden_Karlsson_PRJEB1786	536	79.4117	21.2212	19608	42498998	4292398798	Sweden	female	70.78		diabetes	Urban	y
Sweden_Karlsson_PRJEB1786	54	20.2273	1.8229	1752	27122662	2739388862	Sweden	female	69.88		impaired glucose tolerance	Urban
Sweden_Karlsson_PRJEB1786	543	83.2203	39.2192	37114	42116800	4253796800	Sweden	female	71.47		diabetes	Urban	y
Sweden_Karlsson_PRJEB1786	547	20.0253	3.7384	3528	41104258	4151530058	Sweden	female	70.68		impaired glucose tolerance	Urban
Sweden_Karlsson_PRJEB1786	550	99.9939	34.7659	36240	10375490	996047040	Sweden	female	70.03		diabetes	Urban	y
Sweden_Karlsson_PRJEB1786	551	2.7448	0.3287	324	47134880	4760622880	Sweden	female	71.16		diabetes	Urban
Sweden_Karlsson_PRJEB1786	552	77.3401	8.2141	7744	30027546	3032782146	Sweden	female	70.52		diabetes	Urban	y
Sweden_Karlsson_PRJEB1786	558	23.3035	6.5689	6496	35211294	3556340694	Sweden	female	71.03		impaired glucose tolerance	Urban
Sweden_Karlsson_PRJEB1786	561	5.9445	2.931	3066	42792280	4322020280	Sweden	female	71.29		diabetes	Urban
Sweden_Karlsson_PRJEB1786	563	18.7167	6.3272	6488	34299550	3464254550	Sweden	female	69.97		diabetes	Urban
Sweden_Karlsson_PRJEB1786	577	100	55.9641	55912	28311558	2859467358	Sweden	female	70.86		diabetes	Urban	y
Sweden_Karlsson_PRJEB1786	58	13.0547	1.6267	1736	26426600	2669086600	Sweden	female	70.23		healthy (normal glucose)	Urban
Sweden_Karlsson_PRJEB1786	584	95.3142	17.6158	15788	29998756	3029874356	Sweden	female	70.63		healthy (normal glucose)	Urban	y
Sweden_Karlsson_PRJEB1786	587	79.6697	5.2206	5080	27393282	2766721482	Sweden	female	70.71		diabetes	Urban	y
Sweden_Karlsson_PRJEB1786	589	14.7785	1.1329	1112	31392146	3170606746	Sweden	female	71.49		diabetes	Urban
Sweden_Karlsson_PRJEB1786	59	81.2884	5.9472	5782	24920030	2516923030	Sweden	female	69.41		healthy (normal glucose)	Urban	y
Sweden_Karlsson_PRJEB1786	591	82.3043	78.4688	74672	37952212	3833173412	Sweden	female	71.71		diabetes	Urban	y
Sweden_Karlsson_PRJEB1786	598	45.5809	4.0685	3978	34799354	3514734754	Sweden	female	71.24		diabetes	Urban
Sweden_Karlsson_PRJEB1786	60	98.6271	8.0498	7208	29849304	3014779704	Sweden	female	69.15		impaired glucose tolerance	Urban	y
Sweden_Karlsson_PRJEB1786	600	13.7463	0.3023	306	30743224	3105065624	Sweden	female	71.28		impaired glucose tolerance	Urban
Sweden_Karlsson_PRJEB1786	602	24.6938	10.0881	9964	35680006	3603680606	Sweden	female	71.65		diabetes	Urban
Sweden_Karlsson_PRJEB1786	604	26.4328	2.3878	2370	38845972	3923443172	Sweden	female	71.63		diabetes	Urban
Sweden_Karlsson_PRJEB1786	614	96.5514	5.1808	4920	15306548	1545961348	Sweden	female	71.26		healthy (normal glucose)	Urban	y
Sweden_Karlsson_PRJEB1786	617	51.6549	2.8288	2580	9698560	979554560	Sweden	female	71.84		healthy (normal glucose)	Urban
Sweden_Karlsson_PRJEB1786	618	42.2425	2.6942	2440	16826714	1699498114	Sweden	female	71.53		healthy (normal glucose)	Urban
Sweden_Karlsson_PRJEB1786	628	29.8263	2.9828	2700	13839180	1397757180	Sweden	female	71.44		healthy (normal glucose)	Urban
Sweden_Karlsson_PRJEB1786	638	97.6704	11.8969	11154	11425522	1153977722	Sweden	female	71.17		impaired glucose tolerance	Urban	y
Sweden_Karlsson_PRJEB1786	640	15.5517	4.0064	3526	25319242	2557243442	Sweden	female	71.25		impaired glucose tolerance	Urban
Sweden_Karlsson_PRJEB1786	643	89.5819	14.2228	11626	15307646	1546072246	Sweden	female	70.47		healthy (normal glucose)	Urban	y
Sweden_Karlsson_PRJEB1786	646	58.6938	11.3817	11160	14215080	1435723080	Sweden	female	71.4		impaired glucose tolerance	Urban
Sweden_Karlsson_PRJEB1786	655	66.924	6.1427	5892	12535874	1266123274	Sweden	female	71.45		healthy (normal glucose)	Urban
Sweden_Karlsson_PRJEB1786	77	100	85.384	83160	27378948	2765273748	Sweden	female	69.67		healthy (normal glucose)	Urban	y
Sweden_Karlsson_PRJEB1786	80	52.2149	1.2316	1132	18620022	1880622222	Sweden	female	70.33		healthy (normal glucose)	Urban
Sweden_Karlsson_PRJEB1786	88	25.8361	0.8596	864	27299226	2757221826	Sweden	female	69.7		healthy (normal glucose)	Urban
Sweden_Karlsson_PRJEB1786	92	17.51	0.7281	746	21940486	2215989086	Sweden	female	69.74		healthy (normal glucose)	Urban
Tanzania_Tett_PRJNA529400	67	subjects
Tanzania_Tett_PRJNA529400	C16-20002-TZ	86.5281	2.4762	1960	29527510	2972120687	Tanzania	female	24		healthy	non-Western		29
Tanzania_Tett_PRJNA529400	C16-20003-TZ	71.0305	5.6735	5444	81287962	8103016821	Tanzania	male	25		healthy	non-Western
Tanzania_Tett_PRJNA529400	C16-20005-TZ	6.7268	0.9144	1100	24703384	2485139538	Tanzania		20		healthy	non-Western
Tanzania_Tett_PRJNA529400	C16-20070-TZ	47.7688	1.3841	1690	37593824	3784284638	Tanzania	male	30		healthy	non-Western
Tanzania_Tett_PRJNA529400	C16-20071-TZ	45.3392	2.3325	2530	38497404	3874528123	Tanzania	female	21		healthy	non-Western
Tanzania_Tett_PRJNA529400	C16-20072-TZ	62.3178	3.0716	3114	18605620	1871723705	Tanzania		3		healthy	non-Western
Tanzania_Tett_PRJNA529400	C16-20073-TZ	96.0058	25.7682	22036	38416108	3864718574	Tanzania		15		healthy	non-Western	y
Tanzania_Tett_PRJNA529400	C16-20117-TZ	100	271.479	233394	29983748	3016892586	Tanzania	male	34		healthy	non-Western	y
Tanzania_Tett_PRJNA529400	C16-20118-TZ	95.5478	39.6837	33756	43087666	4337242169	Tanzania	female	28		healthy	non-Western	y
Tanzania_Tett_PRJNA529400	C16-20119-TZ	100	68.3698	62830	45011758	4532613137	Tanzania		12		healthy	non-Western	y
Tanzania_Tett_PRJNA529400	C16-20123-TZ	100	473.659	463546	34224244	3445318736	Tanzania		3		healthy	non-Western	y
Tanzania_Tett_PRJNA529400	C16-20135-TZ	100	144.007	115728	52407132	5272987077	Tanzania		9		healthy	non-Western	y
Tanzania_Tett_PRJNA529400	C16-20152-TZ	100	40.4159	36452	30381172	3055967660	Tanzania	male	30		healthy	non-Western	y
Tanzania_Tett_PRJNA529400	C16-20153-TZ	99.9653	33.1231	31898	57155136	5752817598	Tanzania	female	24		healthy	non-Western	y
Tanzania_Tett_PRJNA529400	C16-20197-TZ	99.9816	18.6429	16652	42076294	4236505141	Tanzania	male	31		healthy	non-Western	y
Tanzania_Tett_PRJNA529400	C16-20198-TZ	99.8358	29.9396	26368	40845038	4113037853	Tanzania	female	18		healthy	non-Western	y
Tanzania_Tett_PRJNA529400	C16-20211-TZ	99.5828	11.7378	10310	52207962	5253825297	Tanzania	female	20		healthy	non-Western	y
Tanzania_Tett_PRJNA529400	C16-20212-TZ	8.7627	5.5626	5552	76722076	7724459922	Tanzania	male	22		healthy	non-Western
Tanzania_Tett_PRJNA529400	C16-20215-TZ	97.7917	5.8596	5722	47720450	4801151656	Tanzania		61		healthy	non-Western	y
Tanzania_Tett_PRJNA529400	C16-20237-TZ	40.4066	3.7381	4190	69644212	7009475183	Tanzania		36		healthy	non-Western
Tanzania_Tett_PRJNA529400	C16-20238-TZ	16.3595	2.6208	2840	48794876	4910836612	Tanzania		45		healthy	non-Western
Tanzania_Tett_PRJNA529400	C16-20247-TZ	99.9776	20.1578	18702	53306990	5367637369	Tanzania		3		healthy	non-Western	y
Tanzania_Tett_PRJNA529400	C16-20248-TZ	100	56.1338	52084	51831372	5215784029	Tanzania	female	20		healthy	non-Western	y
Tanzania_Tett_PRJNA529400	C16-20340-TZ	95.865	337.416	269150	42576890	4282929813	Tanzania	male	40		healthy	non-Western	y
Tanzania_Tett_PRJNA529400	C16-20341-TZ	99.9878	84.4563	80800	98181314	9876774783	Tanzania		5		healthy	non-Western	y
Tanzania_Tett_PRJNA529400	C16-20345-TZ	97.9784	120.348	104670	62982302	6333569533	Tanzania	female	28		healthy	non-Western	y
Tanzania_Tett_PRJNA529400	C16-20346-TZ	84.8716	5.7926	4520	49005356	4932715904	Tanzania	male	28		healthy	non-Western	y
Tanzania_Tett_PRJNA529400	C16-20347-TZ	99.1391	326.336	283292	60408512	6073560271	Tanzania		9		healthy	non-Western	y
Tanzania_Tett_PRJNA529400	C16-20371-TZ	54.6659	3.5811	3396	52255062	5257747455	Tanzania	female	28		healthy	non-Western
Tanzania_Tett_PRJNA529400	C16-20372-TZ	57.6902	44.9675	44690	62156428	6256917951	Tanzania		12		healthy	non-Western
Tanzania_Tett_PRJNA529400	C16-20373-TZ	4.1085	5.6174	6374	45237774	4554545142	Tanzania		15		healthy	non-Western
Tanzania_Tett_PRJNA529400	C16-20374-TZ	77.0168	2.4819	2546	35096126	3532638938	Tanzania		12		healthy	non-Western
Tanzania_Tett_PRJNA529400	C16-20415-TZ	2.1205	0.5749	582	34666406	3467352347	Tanzania	male	31		healthy	non-Western
Tanzania_Tett_PRJNA529400	C16-20416-TZ	97.9162	8.2878	6474	39071842	3905288220	Tanzania	female	25		healthy	non-Western	y
Tanzania_Tett_PRJNA529400	C16-20417-TZ	16.6747	0.2937	286	8866840	887205146	Tanzania		5		healthy	non-Western
Tanzania_Tett_PRJNA529400	C16-20437-TZ	87.698	6.8184	6192	30716318	3089331898	Tanzania	male	47		healthy	non-Western	y
Tanzania_Tett_PRJNA529400	C16-20438-TZ	46.9599	4.0906	4336	43343234	4351603518	Tanzania	female	33		healthy	non-Western
Tanzania_Tett_PRJNA529400	C16-20439-TZ	61.4284	7.3381	6906	44246680	4433207144	Tanzania		9		healthy	non-Western
Tanzania_Tett_PRJNA529400	C16-20440-TZ	62.3464	5.9515	5586	46072856	4622918321	Tanzania		9		healthy	non-Western
Tanzania_Tett_PRJNA529400	C16-20441-TZ	86.5301	5.9564	5282	58279718	5839962033	Tanzania		3		healthy	non-Western	y
Tanzania_Tett_PRJNA529400	C16-20470-TZ	21.3921	1.1564	1242	54296622	5451738137	Tanzania	female	20		healthy	non-Western
Tanzania_Tett_PRJNA529400	C16-20471-TZ	99.9776	117.124	97996	59243142	5931070492	Tanzania	male	27		healthy	non-Western	y
Tanzania_Tett_PRJNA529400	C16-20473-TZ	93.0294	175.734	150998	66886882	6703384416	Tanzania		25		healthy	non-Western	y
Tanzania_Tett_PRJNA529400	C16-20474-TZ	95.1082	7.6699	7238	35134202	3533360928	Tanzania		5		healthy	non-Western	y
Tanzania_Tett_PRJNA529400	C16-20475-TZ	69.2914	7.4843	7282	65499950	6590211313	Tanzania		3		healthy	non-Western
Tanzania_Tett_PRJNA529400	C16-20491-TZ	0.8364	0.0316	32	28341526	2852135842	Tanzania	male	34		healthy	non-Western
Tanzania_Tett_PRJNA529400	C16-20492-TZ	24.1226	47.5523	43264	41264952	4148851416	Tanzania		14		healthy	non-Western
Tanzania_Tett_PRJNA529400	C16-20493-TZ	86.8239	3.0116	2432	36076216	3632733925	Tanzania		9		healthy	non-Western
Tanzania_Tett_PRJNA529400	C16-20494-TZ	16.3564	0.6587	724	23099390	2325788787	Tanzania		9		healthy	non-Western
Tanzania_Tett_PRJNA529400	C16-20548-TZ	2.5571	2.9514	3012	64742688	6517974966	Tanzania		15		healthy	non-Western
Tanzania_Tett_PRJNA529400	C16-20549-TZ	1.8941	1.2674	1526	50882552	5123332532	Tanzania		12		healthy	non-Western
Tanzania_Tett_PRJNA529400	C16-20550-TZ	7.0991	3.5361	3590	48787636	4912630309	Tanzania		7		healthy	non-Western
Tanzania_Tett_PRJNA529400	C16-20551-TZ	58.3174	2.9384	3024	51360820	5169453636	Tanzania		5		healthy	non-Western
Tanzania_Tett_PRJNA529400	C16-20554-TZ	88.108	30.7545	28750	69287472	6964469456	Tanzania	female	28		healthy	non-Western	y
Tanzania_Tett_PRJNA529400	C16-20557-TZ	95.404	47.1612	47524	52436656	5275883937	Tanzania		1		healthy	non-Western	y
Tanzania_Tett_PRJNA529400	C16-20558-TZ	37.2181	6.3761	5328	33258986	3346662464	Tanzania	male	31		healthy	non-Western
Tanzania_Tett_PRJNA529400	C16-20625-TZ	2.2317	3.8646	4408	48414080	4875269283	Tanzania	female	20		healthy	non-Western
Tanzania_Tett_PRJNA529400	C16-20626-TZ	6.025	2.062	2280	35863226	3611767950	Tanzania	male	25		healthy	non-Western
Tanzania_Tett_PRJNA529400	C16-20627-TZ	94.4329	3.4006	2970	37938802	3819108073	Tanzania		20		healthy	non-Western
Tanzania_Tett_PRJNA529400	C16-20645-TZ	3.4904	3.4137	3064	65377160	6550107858	Tanzania	female	34		healthy	non-Western
Tanzania_Tett_PRJNA529400	C16-20646-TZ	81.0518	7.975	7252	65879434	6620604842	Tanzania	male	40		healthy	non-Western	y
Tanzania_Tett_PRJNA529400	C16-20647-TZ	7.6764	3.2078	2698	61545924	6158158873	Tanzania		18		healthy	non-Western
Tanzania_Tett_PRJNA529400	C16-20648-TZ	2.5581	2.0499	1638	38356114	3851459000	Tanzania		14		healthy	non-Western
Tanzania_Tett_PRJNA529400	C16-20649-TZ	8.063	3.1695	3100	59608870	5995264489	Tanzania		7		healthy	non-Western
Tanzania_Tett_PRJNA529400	C16-20650-TZ	1.9818	1.8702	1502	43889770	4376929254	Tanzania		7		healthy	non-Western
Tanzania_Tett_PRJNA529400	C16-20651-TZ	96.8238	49.3165	43340	119381566	11987564124	Tanzania				healthy	non-Western	y
Tanzania_Tett_PRJNA529400	C16-20652-TZ	42.5128	18.1495	18514	82779390	8318488750	Tanzania		5		healthy	non-Western
Thailand_Vangay_PRJEB28687	55	subjects
Thailand_Vangay_PRJEB28687	CS_079	99.845	109.829	85564	43967150	5539860900	USA		32	28.94	Overweight	Urban	y	28
Thailand_Vangay_PRJEB28687	CS_145	99.9847	32.5008	25002	27158104	3421921104	USA		50	33.16	Obese	Urban	y
Thailand_Vangay_PRJEB28687	CS_146	99.899	36.3827	28380	44437868	5599171368	USA		28	27.43	Overweight	Urban	y
Thailand_Vangay_PRJEB28687	CS_165	99.6165	58.6892	45674	41631494	5245568244	USA		56	36.36	Obese	Urban	y
Thailand_Vangay_PRJEB28687	CS_166	100	402.339	300086	45442688	5725778688	USA		43	21.69	healthy	Urban	y
Thailand_Vangay_PRJEB28687	CS_177	99.9266	254.484	182420	47377914	5969617164	USA		24	21.14	healthy	Urban	y
Thailand_Vangay_PRJEB28687	CS_178	99.641	33.346	24592	38041556	4793236056	USA		63	20.52	healthy	Urban	y
Thailand_Vangay_PRJEB28687	CS_181	100	605.139	464756	58154702	7327492452	USA		57	21.11	healthy	Urban	y
Thailand_Vangay_PRJEB28687	CS_222	100	76.2153	59736	41297004	5203422504	USA		43	28.02	Overweight	Urban	y
Thailand_Vangay_PRJEB28687	CS_248	66.7619	21.5201	16510	36897168	4649043168	USA		50	21.32	healthy	Urban
Thailand_Vangay_PRJEB28687	CS_249	99.7827	95.6355	76062	36600024	4611603024	USA		37	27.07	Overweight	Urban	y
Thailand_Vangay_PRJEB28687	CS_255	99.5706	120.605	89770	42592708	5366681208	USA		55	30.86	Obese	Urban	y
Thailand_Vangay_PRJEB28687	CS_256	100	356.93	278856	62390770	7861237020	USA		44	23.29	healthy	Urban	y
Thailand_Vangay_PRJEB28687	CS_262	100	303.798	236038	50457388	6357630888	USA		27	35.21	Obese	Urban	y
Thailand_Vangay_PRJEB28687	CS_268	100	292.859	227838	50604426	6376157676	USA		41	20.85	healthy	Urban	y
Thailand_Vangay_PRJEB28687	CS_275	98.0559	35.7803	26848	41787020	5265164520	USA		45	27.88	Overweight	Urban	y
Thailand_Vangay_PRJEB28687	CS_290	100	390.566	264626	45031436	5673960936	USA		43	19.49	healthy	Urban	y
Thailand_Vangay_PRJEB28687	CS_308_0	99.8164	97.9253	64264	47156622	5941734372	USA		38	43.14	Obese	Urban	y
Thailand_Vangay_PRJEB28687	CS_311	99.4166	13.583	10270	38586502	4861899252	USA		53	30.19	Obese	Urban	y
Thailand_Vangay_PRJEB28687	CS_312	100	166.809	129022	31194416	3930496416	USA		65	26.5	Overweight	Urban	y
Thailand_Vangay_PRJEB28687	CS_325	99.6746	391.893	305912	42013020	5293640520	USA		31	34.11	Obese	Urban	y
Thailand_Vangay_PRJEB28687	CS_326	99.7317	118.591	92634	53856644	6785937144	USA		61	33.64	Obese	Urban	y
Thailand_Vangay_PRJEB28687	CS_335	14.3358	61.552	48610	38232044	4817237544	USA		45	20.2	healthy	Urban
Thailand_Vangay_PRJEB28687	CS_358	22.0734	19.384	15502	50907940	6414400440	USA		54	30.72	Obese	Urban
Thailand_Vangay_PRJEB28687	CS_360	97.3776	15.221	10518	50241938	6330484188	USA		38	22.51	healthy	Urban	y
Thailand_Vangay_PRJEB28687	CS_369	100	406.382	315882	45356394	5714905644	USA		34	21.3	healthy	Urban	y
Thailand_Vangay_PRJEB28687	CS_370	100	218.926	167838	55382064	6978140064	USA		56	32.75	Obese	Urban	y
Thailand_Vangay_PRJEB28687	CS_391	100	259.298	200546	47053682	5928763932	USA		34	28.65	Overweight	Urban	y
Thailand_Vangay_PRJEB28687	CS_393	56.9272	3.2908	2574	51851070	6533234820	USA		45	46.07	Obese	Urban
Thailand_Vangay_PRJEB28687	L_002_M1	18.07	3.6315	2590	50260334	6332802084	USA		28	17.1	healthy	Urban
Thailand_Vangay_PRJEB28687	L_002_M6_0	22.7038	39.8774	27618	40507926	5103998676	USA		28	17.1	healthy	Urban
Thailand_Vangay_PRJEB28687	L_003_M1	7.0481	12.073	8916	46340344	5838883344	USA		28	25.63	Overweight	Urban
Thailand_Vangay_PRJEB28687	L_003_M6	24.7121	10.9371	8264	42887854	5403869604	USA		28	25.63	Overweight	Urban
Thailand_Vangay_PRJEB28687	L_022_M1	17.5467	2.3562	1864	47342042	5965097292	USA		24	23.12	healthy	Urban
Thailand_Vangay_PRJEB28687	L_022_M6	30.9595	8.099	6240	38011674	4789470924	USA		24	23.12	healthy	Urban
Thailand_Vangay_PRJEB28687	L_024_M1	4.8796	7.8182	5818	45328504	5711391504	USA		42	34.24	Obese	Urban
Thailand_Vangay_PRJEB28687	L_024_M6	89.7451	8.1554	5182	34430182	4338202932	USA		42	34.24	Obese	Urban	y
Thailand_Vangay_PRJEB28687	L_031_M1	91.4281	7.3221	5790	39372644	4960953144	USA		20	18.7	healthy	Urban	y
Thailand_Vangay_PRJEB28687	L_031_M6	61.1285	2.3252	1850	39695532	5001637032	USA		20	18.7	healthy	Urban
Thailand_Vangay_PRJEB28687	L_034_M6	99.3635	23.7075	17506	43814886	5520675636	USA		34	30.72	Obese	Urban	y
Thailand_Vangay_PRJEB28687	T_CS_008	99.8623	46.3568	35798	44563054	5614944804	Thailand		48	32.52	Obese	non-Western	y	11
Thailand_Vangay_PRJEB28687	T_CS_018	99.9378	30.8781	22820	42375758	5339345508	Thailand		42	26.76	Overweight	non-Western	y
Thailand_Vangay_PRJEB28687	T_CS_030	72.7471	7.488	5592	36369894	4582606644	Thailand		54	29.88	Overweight	non-Western
Thailand_Vangay_PRJEB28687	T_CS_042	95.0266	9.7422	7358	56362032	7101616032	Thailand		24	21.49	healthy	non-Western	y
Thailand_Vangay_PRJEB28687	T_CS_051	34.0694	3.5048	2192	47004232	5922533232	Thailand		32	26.15	Overweight	non-Western
Thailand_Vangay_PRJEB28687	T_CS_061	99.8337	60.0746	46984	45232594	5699306844	Thailand		51	31.55	Obese	non-Western	y
Thailand_Vangay_PRJEB28687	T_CS_065	76.008	7.3099	5864	36143578	4554090828	Thailand		50	26.31	Overweight	non-Western	y
Thailand_Vangay_PRJEB28687	T_CS_069	99.2789	13.6999	10516	40482060	5100739560	Thailand		68	18.22	healthy	non-Western	y
Thailand_Vangay_PRJEB28687	T_CS_070	97.4725	12.0647	9432	54250834	6835605084	Thailand		35	26.4	Overweight	non-Western	y
Thailand_Vangay_PRJEB28687	T_CS_071	93.9158	9.9291	7746	48383768	6096354768	Thailand		33	21.4	healthy	non-Western	y
Thailand_Vangay_PRJEB28687	T_CS_073	99.6756	15.1981	11340	40063802	5048039052	Thailand		39	26.66	Overweight	non-Western	y
Thailand_Vangay_PRJEB28687	T_CS_081	82.7603	4.6037	3528	41544102	5234556852	Thailand		48	29.67	Overweight	non-Western
Thailand_Vangay_PRJEB28687	T_CS_084	95.6855	17.022	13274	48863944	6156856944	Thailand		31	26.43	Overweight	non-Western	y
Thailand_Vangay_PRJEB28687	T_CS_087	21.3033	2.0887	1378	40696832	5127800832	Thailand		49	28.16	Overweight	non-Western
Thailand_Vangay_PRJEB28687	T_CS_089	100	140.57	109832	51054772	6432901272	Thailand		30	22.98	healthy	non-Western	y
USA.Broad_Lloyd-Price_PRJNA389280.most.reads	130	subjects
USA.Broad_Lloyd-Price_PRJNA389280.most.reads	C3001_C03	10.4895	0.7478	776	47270672	4596924058	USA	female	43		CD	nd		107
USA.Broad_Lloyd-Price_PRJNA389280.most.reads	C3002_C04	100	92.332	92836	59801356	5818504816	USA	female	76		CD	nd	y
USA.Broad_Lloyd-Price_PRJNA389280.most.reads	C3003_C03	28.5115	27.0232	28006	56302556	5469260569	USA	female	43		UC	nd
USA.Broad_Lloyd-Price_PRJNA389280.most.reads	C3004_C05	100	796.321	795744	53307870	5181819566	USA	female	47		UC	nd	y
USA.Broad_Lloyd-Price_PRJNA389280.most.reads	C3005_C06	100	548.478	549896	53081158	5161713917	USA	female	76		UC	nd	y
USA.Broad_Lloyd-Price_PRJNA389280.most.reads	C3006_C04	100	116.708	110698	50257662	4975198156	USA	male	32		UC	nd	y
USA.Broad_Lloyd-Price_PRJNA389280.most.reads	C3007_C02	100	387.073	384004	27735946	2694566912	USA	female	31		CD	nd	y
USA.Broad_Lloyd-Price_PRJNA389280.most.reads	C3008_C03	25.7413	39.2915	44166	35220998	3435325837	USA	female	53		CD	nd
USA.Broad_Lloyd-Price_PRJNA389280.most.reads	C3009_C03	100	76.5348	75458	35166740	3480298662	USA	male	56		CD	nd	y
USA.Broad_Lloyd-Price_PRJNA389280.most.reads	C3010_C01	100	617.974	573952	33728662	3334895375	USA	female	51		CD	nd	y
USA.Broad_Lloyd-Price_PRJNA389280.most.reads	C3011_C20	100	53.1025	49492	36277008	3598914865	USA	female	37		UC	nd	y
USA.Broad_Lloyd-Price_PRJNA389280.most.reads	C3012_C01	100	171.381	171230	11930402	1166240011	USA	female	37		CD	nd	y
USA.Broad_Lloyd-Price_PRJNA389280.most.reads	C3013_C02	100	28.9763	27966	72839466	7213494033	USA	female	26		UC	nd	y
USA.Broad_Lloyd-Price_PRJNA389280.most.reads	C3015_C01	100	792.581	779254	36256050	3593918305	USA	female	50		UC	nd	y
USA.Broad_Lloyd-Price_PRJNA389280.most.reads	C3016_C01	100	289.56	288488	25517248	2494285114	USA	female	32		CD	nd	y
USA.Broad_Lloyd-Price_PRJNA389280.most.reads	C3017_C04	100	745.081	735142	43969870	4353512632	USA	male	45		CD	nd	y
USA.Broad_Lloyd-Price_PRJNA389280.most.reads	C3019_C02	99.8694	38.1091	38296	20630972	2017152900	USA	female	39		CD	nd	y
USA.Broad_Lloyd-Price_PRJNA389280.most.reads	C3020_C01	8.7871	0.1139	132	15217656	1506350505	USA	female	47		CD	nd
USA.Broad_Lloyd-Price_PRJNA389280.most.reads	C3021_C06	99.9837	35.1799	36708	46610392	4375797865	USA	female	38		CD	nd	y
USA.Broad_Lloyd-Price_PRJNA389280.most.reads	C3022_C03	100	320.908	313980	43901686	4351529127	USA	male	69		healthy (nonIBD)	nd	y
USA.Broad_Lloyd-Price_PRJNA389280.most.reads	C3023_C02	100	143.973	139672	42030512	4169346568	USA	male	60		CD	nd	y
USA.Broad_Lloyd-Price_PRJNA389280.most.reads	C3024_C01	100	153.352	152658	12027680	1176600643	USA	female	40		CD	nd	y
USA.Broad_Lloyd-Price_PRJNA389280.most.reads	C3027_C01	100	71.0435	70374	20707356	2047594286	USA	female	36		CD	nd	y
USA.Broad_Lloyd-Price_PRJNA389280.most.reads	C3028_C11	100	204.723	210408	33929132	3238175678	USA	male	33		CD	nd	y
USA.Broad_Lloyd-Price_PRJNA389280.most.reads	C3029_C03	32.9903	3.9275	3954	13107622	1277306790	USA	male	32		UC	nd
USA.Broad_Lloyd-Price_PRJNA389280.most.reads	C3030_C01	100	78.18	75344	40581088	4015579212	USA	male	44		CD	nd	y
USA.Broad_Lloyd-Price_PRJNA389280.most.reads	C3031_C01	100	191.696	190218	8715342	862706791	USA	female	18		CD	nd	y
USA.Broad_Lloyd-Price_PRJNA389280.most.reads	C3032_C07	100	44.4251	43472	26195862	2593327749	USA	female	42		UC	nd	y
USA.Broad_Lloyd-Price_PRJNA389280.most.reads	C3033_C03	5.2019	0.0686	76	15970914	1553643712	USA	female	40		CD	nd
USA.Broad_Lloyd-Price_PRJNA389280.most.reads	C3034_C01	98.6414	7.8689	7702	4709746	459616038	USA	female	36		UC	nd	y
USA.Broad_Lloyd-Price_PRJNA389280.most.reads	C3035_C12	100	79.9601	82214	29556724	2779302832	USA	male	62		CD	nd	y
USA.Broad_Lloyd-Price_PRJNA389280.most.reads	C3036_C01	94.3289	30.6661	27800	17891134	1763487387	USA	female	26		UC	nd	y
USA.Broad_Lloyd-Price_PRJNA389280.most.reads	C3037_C02	100	280.538	271708	19626436	1938870124	USA	female	46		UC	nd	y
USA.Broad_Lloyd-Price_PRJNA389280.most.reads	E5001_C04	100	138.89	138940	40255626	3925564401	USA	female	8		CD	nd	y
USA.Broad_Lloyd-Price_PRJNA389280.most.reads	E5002_C06	100	664.639	653634	38623582	3823787788	USA	female	15		healthy (nonIBD)	nd	y
USA.Broad_Lloyd-Price_PRJNA389280.most.reads	E5003_C02	100	126.232	126358	21841776	2107351268	USA	male	15		CD	nd	y
USA.Broad_Lloyd-Price_PRJNA389280.most.reads	E5004_C03	100	121.208	116676	45514674	4439087314	USA	female	7		UC	nd	y
USA.Broad_Lloyd-Price_PRJNA389280.most.reads	E5006_C01	100	367.077	373560	38172082	3714611153	USA	male	12		CD	nd	y
USA.Broad_Lloyd-Price_PRJNA389280.most.reads	E5008_C04	100	170.297	168052	23296102	2298406709	USA	male	13		UC	nd	y
USA.Broad_Lloyd-Price_PRJNA389280.most.reads	E5009_C03	99.9816	73.9993	73896	32216750	3144677066	USA	female	17		CD	nd	y
USA.Broad_Lloyd-Price_PRJNA389280.most.reads	E5013_C01	98.9127	36.5871	30290	34708040	3400961290	USA	female	15		CD	nd	y
USA.Broad_Lloyd-Price_PRJNA389280.most.reads	E5019_C01	100	183.819	177850	24169094	2374828946	USA	male	8		CD	nd	y
USA.Broad_Lloyd-Price_PRJNA389280.most.reads	E5022_C02	100	141.819	134636	48185548	4764253543	USA	male	15		UC	nd	y
USA.Broad_Lloyd-Price_PRJNA389280.most.reads	E5023_C02	100	52.6421	52240	14126312	1379028472	USA	female	14		CD	nd	y
USA.Broad_Lloyd-Price_PRJNA389280.most.reads	H4001_C05	100	213.431	215444	40716026	3974503373	USA	male	14		CD	nd	y
USA.Broad_Lloyd-Price_PRJNA389280.most.reads	H4004_C03	4.7715	5.3589	6082	31641480	3064927290	USA	male	14		CD	nd
USA.Broad_Lloyd-Price_PRJNA389280.most.reads	H4006_C05	49.3345	44.1597	40078	35333690	3501313475	USA	male	8		CD	nd
USA.Broad_Lloyd-Price_PRJNA389280.most.reads	H4007_C01	99.9918	100.632	96818	34119912	3322710383	USA	female	15		CD	nd	y
USA.Broad_Lloyd-Price_PRJNA389280.most.reads	H4008_C03	100	205.363	204348	37266902	3642195769	USA	female	13		healthy (nonIBD)	nd	y
USA.Broad_Lloyd-Price_PRJNA389280.most.reads	H4009_C03	100	472.781	473568	50587926	4924305733	USA	female	6		healthy (nonIBD)	nd	y
USA.Broad_Lloyd-Price_PRJNA389280.most.reads	H4010_C04	100	146.307	142192	33431872	3316156223	USA	male	13		UC	nd	y
USA.Broad_Lloyd-Price_PRJNA389280.most.reads	H4011_C01	95.8446	32.4028	31512	18714906	1819839446	USA	female	7		CD	nd	y
USA.Broad_Lloyd-Price_PRJNA389280.most.reads	H4012_C01	100	89.4867	77956	19653160	1935755986	USA	female	16		CD	nd	y
USA.Broad_Lloyd-Price_PRJNA389280.most.reads	H4013_C02	54.3242	49.3295	49916	52632242	5216295097	USA	male	8		healthy (nonIBD)	nd
USA.Broad_Lloyd-Price_PRJNA389280.most.reads	H4014_C01	100	45.7157	46620	7436356	722131650	USA	female	10		CD	nd	y
USA.Broad_Lloyd-Price_PRJNA389280.most.reads	H4015_C01	100	227.751	221474	39754946	3934236793	USA	male	15		CD	nd	y
USA.Broad_Lloyd-Price_PRJNA389280.most.reads	H4016_C05	100	231.045	221824	27073084	2682475949	USA	female	10		healthy (nonIBD)	nd	y
USA.Broad_Lloyd-Price_PRJNA389280.most.reads	H4017_C01	99.9949	66.7723	64682	40907158	4053864258	USA	female	16		CD	nd	y
USA.Broad_Lloyd-Price_PRJNA389280.most.reads	H4018_C01	99.9735	15.4007	15518	4919398	479560291	USA	female	13		healthy (nonIBD)	nd	y
USA.Broad_Lloyd-Price_PRJNA389280.most.reads	H4019_C01	17.7436	0.2994	302	16529594	1607801029	USA	female	11		UC	nd
USA.Broad_Lloyd-Price_PRJNA389280.most.reads	H4020_C02	95.3836	102.517	100318	24127030	2363027553	USA	male	13		CD	nd	y
USA.Broad_Lloyd-Price_PRJNA389280.most.reads	H4022_C01	100	169.739	169804	33353714	3265735159	USA	female	9		healthy (nonIBD)	nd	y
USA.Broad_Lloyd-Price_PRJNA389280.most.reads	H4023_C01	99.9857	71.4948	71070	21426526	2100601948	USA	male	16		healthy (nonIBD)	nd	y
USA.Broad_Lloyd-Price_PRJNA389280.most.reads	H4024_C01	100	59.478	50414	31299976	3103181481	USA	male	11		healthy (nonIBD)	nd	y
USA.Broad_Lloyd-Price_PRJNA389280.most.reads	H4027_C02	97.4664	39.8326	37612	32706360	3207793393	USA	male	15		UC	nd	y
USA.Broad_Lloyd-Price_PRJNA389280.most.reads	H4028_C05	99.7338	25.4576	24538	34624514	3433623614	USA	female	13		CD	nd	y
USA.Broad_Lloyd-Price_PRJNA389280.most.reads	H4030_C01	100	56.3985	54300	13447644	1325416145	USA	male	16		CD	nd	y
USA.Broad_Lloyd-Price_PRJNA389280.most.reads	H4031_C01	100	268.659	262178	27652048	2743654940	USA	male	12		CD	nd	y
USA.Broad_Lloyd-Price_PRJNA389280.most.reads	H4032_C03	100	208.423	209020	27018110	2638725449	USA	male	12		CD	nd	y
USA.Broad_Lloyd-Price_PRJNA389280.most.reads	H4035_C01	99.9266	40.8119	41048	20381866	1997804086	USA	male	16		UC	nd	y
USA.Broad_Lloyd-Price_PRJNA389280.most.reads	H4038_C11	100	169.844	169782	26210388	2563733720	USA	male	15		CD	nd	y
USA.Broad_Lloyd-Price_PRJNA389280.most.reads	H4039_C15	100	422.406	446296	31990052	2972941109	USA	female	12		CD	nd	y
USA.Broad_Lloyd-Price_PRJNA389280.most.reads	H4040_C01	99.9612	64.3036	63720	36313608	3565299249	USA	female	17		UC	nd	y
USA.Broad_Lloyd-Price_PRJNA389280.most.reads	H4042_C01	99.4176	12.5264	12144	15328896	1499220077	USA	male	15		UC	nd	y
USA.Broad_Lloyd-Price_PRJNA389280.most.reads	H4043_C12	100	241.381	247592	42020498	3911872993	USA	female	14		CD	nd	y
USA.Broad_Lloyd-Price_PRJNA389280.most.reads	H4044_C02	100	183.398	181280	29631468	2934765866	USA	male	16		UC	nd	y
USA.Broad_Lloyd-Price_PRJNA389280.most.reads	H4045_C02	99.8766	61.0181	61210	19022196	1859337152	USA	female	14		healthy (nonIBD)	nd	y
USA.Broad_Lloyd-Price_PRJNA389280.most.reads	M2008_C11	100	329.264	326412	63325972	6162873698	USA	female	30		CD	nd	y
USA.Broad_Lloyd-Price_PRJNA389280.most.reads	M2010_C04	97.1288	5.993	6082	34223306	3310452584	USA	male	18		CD	nd	y
USA.Broad_Lloyd-Price_PRJNA389280.most.reads	M2014_C12	77.8613	64.3641	60876	46042096	4489840822	USA	male	30		CD	nd	y
USA.Broad_Lloyd-Price_PRJNA389280.most.reads	M2021_C06	96.9013	13.7592	12162	42906738	4252060287	USA	male	26		CD	nd	y
USA.Broad_Lloyd-Price_PRJNA389280.most.reads	M2024_C01	100	100.239	101712	18601998	1795901039	USA	female	38		UC	nd	y
USA.Broad_Lloyd-Price_PRJNA389280.most.reads	M2025_C07	100	261.272	261224	40857846	3967863408	USA	female	43		CD	nd	y
USA.Broad_Lloyd-Price_PRJNA389280.most.reads	M2026_C04	59.1518	7.35	7008	25192970	2451869111	USA	female	21		UC	nd
USA.Broad_Lloyd-Price_PRJNA389280.most.reads	M2027_C03	64.4434	8.2068	7030	50710014	5010998169	USA	male	41		CD	nd
USA.Broad_Lloyd-Price_PRJNA389280.most.reads	M2028_C02	97.9468	226.712	217016	41935422	4076063678	USA	female	24		CD	nd	y
USA.Broad_Lloyd-Price_PRJNA389280.most.reads	M2034_C04	99.4472	9.6527	9528	11182582	1108542010	USA	female	22		CD	nd	y
USA.Broad_Lloyd-Price_PRJNA389280.most.reads	M2039_C01	33.3503	73.8964	74116	55732718	5421301445	USA	female	40		healthy (nonIBD)	nd
USA.Broad_Lloyd-Price_PRJNA389280.most.reads	M2041_C01	100	107.633	104534	38017264	3763138790	USA	male	55		healthy (nonIBD)	nd	y
USA.Broad_Lloyd-Price_PRJNA389280.most.reads	M2042_C01	22.2091	1.3853	1366	24414102	2390387570	USA	male	44		healthy (nonIBD)	nd
USA.Broad_Lloyd-Price_PRJNA389280.most.reads	M2047_C02	100	46.6691	46496	32900594	3199393910	USA	male	57		healthy (nonIBD)	nd	y
USA.Broad_Lloyd-Price_PRJNA389280.most.reads	M2048_C05	100	194.792	191826	33218830	3294276582	USA	male	28		healthy (nonIBD)	nd	y
USA.Broad_Lloyd-Price_PRJNA389280.most.reads	M2058_C01	100	255.243	252026	38410466	3809567444	USA	female	25		CD	nd	y
USA.Broad_Lloyd-Price_PRJNA389280.most.reads	M2059_C01	26.6225	0.9512	960	18208648	1781081666	USA	male			UC	nd
USA.Broad_Lloyd-Price_PRJNA389280.most.reads	M2060_C02	100	88.7311	86614	15608358	1523163853	USA	female	62		healthy (nonIBD)	nd	y
USA.Broad_Lloyd-Price_PRJNA389280.most.reads	M2061_C06	100	573.922	537562	34267148	3183064202	USA	male	56		healthy (nonIBD)	nd	y
USA.Broad_Lloyd-Price_PRJNA389280.most.reads	M2064_C01	99.9378	46.0722	45404	19659376	1920968855	USA	male	74		UC	nd	y
USA.Broad_Lloyd-Price_PRJNA389280.most.reads	M2067_C06	99.9929	88.5022	84938	29365134	2905924305	USA	male	35		UC	nd	y
USA.Broad_Lloyd-Price_PRJNA389280.most.reads	M2068_C01	99.2003	73.2046	67354	23600874	2309957994	USA	female	19		CD	nd	y
USA.Broad_Lloyd-Price_PRJNA389280.most.reads	M2069_C02	99.9541	68.5869	66548	48514122	4786920426	USA	female	29		UC	nd	y
USA.Broad_Lloyd-Price_PRJNA389280.most.reads	M2071_C01	99.9357	282.533	251646	28258622	2797207034	USA	female	26		UC	nd	y
USA.Broad_Lloyd-Price_PRJNA389280.most.reads	M2072_C04	13.9421	3.6534	3674	29306904	2868513234	USA	male	51		healthy (nonIBD)	nd
USA.Broad_Lloyd-Price_PRJNA389280.most.reads	M2075_C04	100	142.041	139892	57428098	5693342777	USA	male	61		healthy (nonIBD)	nd	y
USA.Broad_Lloyd-Price_PRJNA389280.most.reads	M2077_C01	100	728.648	704494	66179026	6555127480	USA	female	32		healthy (nonIBD)	nd	y
USA.Broad_Lloyd-Price_PRJNA389280.most.reads	M2079_C01	100	317.115	307174	33617016	3329639357	USA	male	29		healthy (nonIBD)	nd	y
USA.Broad_Lloyd-Price_PRJNA389280.most.reads	M2081_C04	76.4262	65.883	64364	20168574	1975916713	USA	male	39		UC	nd	y
USA.Broad_Lloyd-Price_PRJNA389280.most.reads	M2082_C01	100	394.053	392418	27397506	2665792829	USA	male	18		CD	nd	y
USA.Broad_Lloyd-Price_PRJNA389280.most.reads	M2083_C01	84.5575	207.526	212850	29934234	2754178669	USA	male	25		UC	nd	y
USA.Broad_Lloyd-Price_PRJNA389280.most.reads	M2084_C01	100	529.804	546784	43479636	4043515285	USA	female	23		healthy (nonIBD)	nd	y
USA.Broad_Lloyd-Price_PRJNA389280.most.reads	M2085_C01	7.8998	0.5676	578	1264434	123911092	USA	male	23		CD	nd
USA.Broad_Lloyd-Price_PRJNA389280.most.reads	M2086_C03	35.7259	8.8945	8952	28952038	2868047123	USA	male	22		CD	nd
USA.Broad_Lloyd-Price_PRJNA389280.most.reads	M2091_C01	95.965	7.0462	6730	26525506	2619550976	USA	male	56		UC	nd	y
USA.Broad_Lloyd-Price_PRJNA389280.most.reads	M2097_C02	100	134.834	141896	34431970	3168674119	USA	male	21		healthy (nonIBD)	nd	y
USA.Broad_Lloyd-Price_PRJNA389280.most.reads	M2103_C14	100	63.0323	67042	26277774	2388814857	USA	female	35		UC	nd	y
USA.Broad_Lloyd-Price_PRJNA389280.most.reads	P6005_C01	99.9164	29.4135	27788	12721074	1255699973	USA	male	11		CD	nd	y
USA.Broad_Lloyd-Price_PRJNA389280.most.reads	P6009_C01	41.6611	64.3111	58866	80071108	7915696757	USA	male	16		CD	nd
USA.Broad_Lloyd-Price_PRJNA389280.most.reads	P6010_C01	100	401.836	400728	28104964	2747149912	USA	male	10		CD	nd	y
USA.Broad_Lloyd-Price_PRJNA389280.most.reads	P6012_C01	99.2156	23.7287	22974	22413676	2220144108	USA	female	16		UC	nd	y
USA.Broad_Lloyd-Price_PRJNA389280.most.reads	P6013_C01	99.3839	13.3683	13080	16370852	1601936378	USA	male	6		UC	nd	y
USA.Broad_Lloyd-Price_PRJNA389280.most.reads	P6014_C07	99.2003	23.9528	22654	19272602	1889796967	USA	male	15		healthy (nonIBD)	nd	y
USA.Broad_Lloyd-Price_PRJNA389280.most.reads	P6016_C01	97.5816	11.805	11296	24382702	2384723039	USA	male	16		CD	nd	y
USA.Broad_Lloyd-Price_PRJNA389280.most.reads	P6017_C01	99.95	160.918	143320	30269858	3005126675	USA	male	11		healthy (nonIBD)	nd	y
USA.Broad_Lloyd-Price_PRJNA389280.most.reads	P6018_C02	5.7996	0.0866	94	19658524	1921730141	USA	female	17		healthy (nonIBD)	nd
USA.Broad_Lloyd-Price_PRJNA389280.most.reads	P6024_C05	41.2531	1.7007	1658	16874498	1644070417	USA	male	16		CD	nd
USA.Broad_Lloyd-Price_PRJNA389280.most.reads	P6025_C05	18.579	35.2089	31672	36842368	3610057836	USA	male	17		UC	nd
USA.Broad_Lloyd-Price_PRJNA389280.most.reads	P6028_C01	100	95.5022	92642	27954442	2764087466	USA	male	9		CD	nd	y
USA.Broad_Lloyd-Price_PRJNA389280.most.reads	P6033_C08	99.9878	372.15	343504	28166912	2784594461	USA	male	15		CD	nd	y
USA.Broad_Lloyd-Price_PRJNA389280.most.reads	P6035_C17	100	95.1377	98084	34432030	3256776642	USA	male	16		UC	nd	y
USA.Broad_Lloyd-Price_PRJNA389280.most.reads	P6037_C06	100	222.053	234880	32503014	2938872686	USA	male	15		CD	nd	y
USA.Broad_Lloyd-Price_PRJNA389280.most.reads	P6038_C01	100	403.077	403094	41900132	3891199550	USA	female	16		UC	nd	y
USA.Children_Flannery_PRJNA496479	40	subjects
USA.Children_Flannery_PRJNA496479	SP001_2	100	258.599	169698	20250206	3057781106	USA				healthy	nd	y	32
USA.Children_Flannery_PRJNA496479	SP002	99.1728	13.5962	8852	10502328	1585851528	USA				healthy	nd	y
USA.Children_Flannery_PRJNA496479	SP004	100	371.564	243454	27420520	4140498520	USA				healthy	nd	y
USA.Children_Flannery_PRJNA496479	SP005	33.9195	0.5241	376	50982	7698282	USA				healthy	nd
USA.Children_Flannery_PRJNA496479	SP006	100	97.0007	60966	12883430	1945397930	USA				healthy	nd	y
USA.Children_Flannery_PRJNA496479	SP008	100	79.4499	51526	18284532	2760964332	USA				healthy	nd	y
USA.Children_Flannery_PRJNA496479	SP009	100	175.319	111050	17518872	2645349672	USA				healthy	nd	y
USA.Children_Flannery_PRJNA496479	SP010	100	285.864	164128	24959628	3768903828	USA				healthy	nd	y
USA.Children_Flannery_PRJNA496479	SP011	100	113.493	75800	15277642	2306923942	USA				healthy	nd	y
USA.Children_Flannery_PRJNA496479	SP012	100	64.4888	42266	22426930	3386466430	USA				healthy	nd	y
USA.Children_Flannery_PRJNA496479	SP013	47.6678	15.2517	10652	17984058	2715592758	USA				healthy	nd
USA.Children_Flannery_PRJNA496479	SP014	94.0555	8.1239	5442	15772088	2381585288	USA				healthy	nd	y
USA.Children_Flannery_PRJNA496479	SP015	35.885	2.139	1552	10101188	1525279388	USA				healthy	nd
USA.Children_Flannery_PRJNA496479	SP016	100	115.866	64866	18734194	2828863294	USA				healthy	nd	y
USA.Children_Flannery_PRJNA496479	SP017	99.9551	19.7461	12254	14270832	2154895632	USA				healthy	nd	y
USA.Children_Flannery_PRJNA496479	SP018	94.3972	4.9888	3264	17281844	2609558444	USA				healthy	nd
USA.Children_Flannery_PRJNA496479	SP019	100	307.233	186600	28539674	4309490774	USA				healthy	nd	y
USA.Children_Flannery_PRJNA496479	SP020	99.2075	43.9377	23296	15811758	2387575458	USA				healthy	nd	y
USA.Children_Flannery_PRJNA496479	SP022	100	241.667	156936	16991842	2565768142	USA				healthy	nd	y
USA.Children_Flannery_PRJNA496479	SP023	34.2479	0.5577	378	61982	9359282	USA				healthy	nd
USA.Children_Flannery_PRJNA496479	SP024	100	509.305	336640	33554532	5066734332	USA				healthy	nd	y
USA.Children_Flannery_PRJNA496479	SP025	100	169.351	108064	17225760	2601089760	USA				healthy	nd	y
USA.Children_Flannery_PRJNA496479	SP026	100	344.754	228076	21535766	3251900666	USA				healthy	nd	y
USA.Children_Flannery_PRJNA496479	SP027	30.6453	0.4132	290	57954	8751054	USA				healthy	nd
USA.Children_Flannery_PRJNA496479	SP028	100	204.549	131382	21751262	3284440562	USA				healthy	nd	y
USA.Children_Flannery_PRJNA496479	SP029	100	386.879	255972	21443712	3238000512	USA				healthy	nd	y
USA.Children_Flannery_PRJNA496479	SP030	100	35.4821	23928	11561556	1745794956	USA				healthy	nd	y
USA.Children_Flannery_PRJNA496479	SP031	100	399.574	246384	20091006	3033741906	USA				healthy	nd	y
USA.Children_Flannery_PRJNA496479	SP032	99.4033	23.7394	15290	22264270	3361904770	USA				healthy	nd	y
USA.Children_Flannery_PRJNA496479	SP033	96.9605	69.2804	45856	13500474	2038571574	USA				healthy	nd	y
USA.Children_Flannery_PRJNA496479	SP034	100	141.87	93516	14833072	2239793872	USA				healthy	nd	y
USA.Children_Flannery_PRJNA496479	SP035	99.8807	24.4972	15134	14314260	2161453260	USA				healthy	nd	y
USA.Children_Flannery_PRJNA496479	SP036	100	194.791	120622	36426016	5500328416	USA				healthy	nd	y
USA.Children_Flannery_PRJNA496479	SP037	100	34.6077	20408	18784126	2836403026	USA				healthy	nd	y
USA.Children_Flannery_PRJNA496479	SP038	99.2911	7.05	4156	27679474	4179600574	USA				healthy	nd	y
USA.Children_Flannery_PRJNA496479	SP039	100	311.283	205506	16776148	2533198348	USA				healthy	nd	y
USA.Children_Flannery_PRJNA496479	SP040	100	516.82	336510	36064740	5445775740	USA				healthy	nd	y
USA.Children_Flannery_PRJNA496479	SP042	52.3169	28.8451	22126	13825932	2087715732	USA				healthy	nd
USA.Children_Flannery_PRJNA496479	SP043	100	103.537	65194	39772882	6005705182	USA				healthy	nd	y
USA.Children_Flannery_PRJNA496479	SP045	85.3143	3.4025	2270	9038044	1364744644	USA				healthy	nd

## Sheet: cluster 7
metagenome set	subject id	percent coverage (≥ 75)	avg fold coverage (≥ 5)	assigned reads (≥ 20)	no. reads	no. bases	country	gender	age	BMI	health	lifestyle	call	count
China_Liu_PRJNA328899	110	subjects
[truncated: 1,776 more rows]
